# Supplementary material for: Multiplexed detection of febrile infections using CARMEN
Source: Nat Commun. 2025 Dec 9;17:32. doi: 10.1038/s41467-025-66243-4 (PMC12764852; doi:10.1038/s41467-025-66243-4)
Supplement: Supplementary file 3 — Supplementary Data 1 [file 41467_2025_66243_MOESM3_ESM.xlsx]

## Sheet: BBP clinical symptoms
No.	Pathogen Name	Mode of infection	Organism Family	Symptoms
1	Crimean Congo Hemorrhagic fever Virus (CCHFV)	Blood	Bunyavirirdae	Fever, hemorrage, headache/muscle ache, loss of appetite, sensitivity to light, nausea/vomitting
2	Ebola virus (EBOV)	Blood	Filoviridae	Fever, hemorrage, headache/muscle ache, malaise, sore throat, loss of appetite, nausea/vomitting, diarrhea, abominal pain
3	Lassa Fever (LASV)	Blood	Arenaviridae	Fever, hemorrage, headache/muscle ache, malaise, sore throat, chest pain, nausea/vomitting, diarrhea, abominal pain
4	Human Immunodeficiency Virus 1 (HIV1)	Blood, fluids	Retroviridae	Fever, muscle aches, malaise, swollen lymph nodes, chills, sore throat
5	Human Immunodeficiency Virus 2 (HIV2)	Blood, fluids	Retroviridae	Fever, muscle aches, malaise, swollen lymph nodes, chills, sore throat
6	Marburg Virus (MBV)	Blood	Filoviridae	Fever, hemorrage, sore throat, chest pain, nausea/vomitting, diarrhea, abominal pain, jaundice, inflammation of the pancreas, delirum, liver failure
7	West Nile Fever Virus (WNV)	Blood	Flaviviridae	Fever, muscle aches, abnominal pain, joint pain, vomiting, diarrhea, rash, swollen lymph nodes, loss of appetite
8	Yellow Fever Virus (YFV)	Blood	Flaviviridae	Fever, juandice, headache/muscle ache, nausea/vomitting, reddening of face/eyes/tongue, delirum, heart arrhythmias
9	Chikungunya (CHI)	Blood	Alphavirus	Fever, joint pain, rash, headache/muscle ache, joint swelling
10	Dengue Virus (4 targets, DENV)	Blood	Flaviviridae	Fever, vomitting, joint pain, rash, headache/muscle ache, severe-internal bleeding
11	Sin Nombre orthohantavirus (HTV)	Aerosol	Hantaviridae	Fever, fatigue, headache/muscle ache, nausea/vomitting
12	Measles morbillivirus (MMV)	Aerosol	Paramyxoviridae	Fever, muscle aches, swollen/watery eyes, mouth spots
13	Nipah henipavirus (NPV)	Blood, fluids	Paramyxoviridae	Fever, headache, muscle aches, vomiting, diarrhea, respitory distress
14	Rabies lyssavirus (RBV)	Blood, fluids	Rhabdoviridae	Flu-like symptoms, fever, headache, malaise, cerebral dysfunction, anxiety, confusion, agitation
15	Rift Valley Fever Virus (RVFV)	Blood	Bunyavirirdae	Fever, hemorrage, headache/muscle ache, loss of appetite, sensitivity to light,
16	Zika Virus (Zika)	Blood	Flaviviridae	Fever, joint pain, rash, conjunctivitis, headache/muscle ache
17	Hepatitis C Virus (HCV)	Blood	Flaviviridae	Fever, joint pain, rash, jaundice, loss of appetite, nausea/vomitting, abnormally colored stool and urine
18	Monkeypox virus (MKP)	Blood	Poxviridae	Fever, headache/muscle ache, rash, lesions, chills, exhaustion
19	Hepatitis B Virus (HBV)	Blood	Hepadnaviridae	Fever, malaise, vomitting, abnominal pain, jaundice, loss of appetite, abnormally colored stool and urine
20	Herpes Simplex Virus Type 2 (HSV-2)	Fluids	Herpesviridae	Fever, headache, muscle and body aches, swollen lymph nodes (especially around groin), pain/ithcing around genitals, bumps/blisters around mouth, genitals, and anus, urethetal/vaginal discharge
21	Chlamydia trachomatis (Chla)	Fluids	Chlamydiaceae	Abnormal urethetal/vaginal discharge, burning or discomfort while urinating, rectal pain/discharge/bleeding
22	Treponema pallidum subsp. pallidum (Syph)	Fluids	Spirochaetaceae	Chancres at area of infection, rash at area of infection, fever, swollen lymph nodes, sore throat, headaches/muscle aches, malaise
23	Trichomonas vaginalis (Trich)	Fluids	Trichomonadidae	Abnormal urethetal/vaginal discharge, itching/burning of genitals, burning or discomfort while urinating

## Sheet: All target sequences
Number	Source	Abbreviated Virus Name	Full Virus Name	Gene Name/Location	Primers, Guide, Target	Oligonucleotide Sequence (5'-3')
1	ADAPT	CCHFV_1	Crimean Congo Hemorrhagic fever Virus	L segment	Forward Primer	gaaatTAATACGACTCACTATAgggCAATGAGTGCAGGCAAGATTG
					Reverse Primer	GCTTTCTATGCCATCACAAATTATG
					crRNA	GAUUUAGACUACCCCAAAAACGAAGGGGACUAAAACCGGCUCUACUUCAGAAUCUUCUUGAAGA
					Target	gaaatTAATACGACTCACTATAgggTCAGGCAGAGCAATGAGTGCAGGCAAGATTGGTAATGTCCTTTCCTATGCACATAACCTTTATTTGAGTAAGTCTAGCCTAAATATGACCTCTGAGGACATCTCACAGCTTCTGATCGAGATCAAGAGATTGTATGCTCTACAAGAAGATTCTGAAGTAGAGCCGATAGCCATAATTTGTGATGGCATAGAAAGCAATATGA
2	ADAPT	EBOV_4	Zaire ebolavirus	Matrix protein	Forward Primer	gaaatTAATACGACTCACTATAgggTTGCCTACTGCTCCTCCTG
					Reverse Primer	GCTGTTGCCACCCCTAG
					crRNA	gauUUAGACUACCCCAAAAACGAAGGGGACUaaaacUUUGACCUGGCAGGGUAUAUGGCCUCCA
					Target	gaaatTAATACGACTCACTATAgggCGGGTTATATTGCCTACTGCTCCTCCTGAATATATGGAGGCCATATACCCTGCCAGGTCAAATTCAACAATTGCTAGGGGTGGCAACAGCAATACAG
3	ref. Metsky et. al.	LASV_1	Lassa Virus	L segment	Forward Primer 1	gaaatTAATACGACTCACTATAgggGATCTCAACCATTTTGTGCATATGCCATGT
					Forward Primer 2	gaaatTAATACGACTCACTATAgggTATTTCCACCATCTTATGCATGTGCCATGT
					Forward Primer 3	gaaatTAATACGACTCACTATAgggTATTTCCACCATTTTGTGCATATGCCACAT
					Reverse Primer 1	ATGGACCATAGCAAATGGGGTCCAATGATG
					Reverse Primer 2	ATGGATCACAGTAAGTGGGGCCCTATGATG
					crRNA 1	gauUUAGACUACCCCAAAAACGAAGGGGACUaaaacAAGGACUUGCAAGCUGACAUAAAAGGGA
					crRNA 2	gauUUAGACUACCCCAAAAACGAAGGGGACUaaaacGAUGAUUUACAAGCUGAUUUAAAAGGCA
					Target	gaaatTAATACGACTCACTATAgggTGCAGGATACCCTGTCCCATATCAAGGATTGAACTAATGTGTGAGGGGACTGTGCCAATTTGAAAGTTGGAATTAAAAAAGTCTTCGGTCATTGATTGAGTTGTCTTCTTCTTCAATCCAAGTTGGGATTTGATGTATGATTTCATCATTGCTGATACAACATTAAATGGGATCTCAACCATTTTGTGCATATGCCATGTTAATAATGTTGATAGGTAATCTTTACCTTTTAAATCAGCTTGTAGGTCATCAGAAAGTAAGATTAGGTTTTGAATTATTGTTAAAAACAAGAAAGGACACATCATAGGGCCCCACTTACTGTGATCCATACTATATGATACATGTGCCGATGAGACATTCAGCTTCATTGACAA…
4	ADAPT	HIV2_1	Human Immunodeficiency Virus (HIV) 2	gag polyprotein	Forward Primer	gaaatTAATACGACTCACTATAgggTGCACGCAGAAGAGAAAGTG
					Reverse Primer	GCCCCGAACTTCTTTTCCTC
					crRNA	gauUUAGACUACCCCAAAAACGAAGGGGACUaaaacUUUAGGGUUCGGGGACUCAGCGGCACAU
					Target	gaaatTAATACGACTCACTATAgggGTGCTTGCACGCAGAAGAGAAAGTGAAAGATACTGAAGAAGCAAAAAAGATAGTACAGAGACATCTAGCGGCAGAAACAGGAACTGCAGAGAAAATGCCAAATACAAGTAGACCAACAGCACCACCTAGCGGGAAAGGAGGAAACTACCCCGTGCAACAAGTAGCCGGCAACTATACCCATGTGCCGCTGAGTCCCCGAACCCTAAATGCTTGGGTAAAATTAGTAGAGGAAAAGAAGTTCGGGGCAGAAG
5	ADAPT	HIV1_3	Human Immunodeficiency Virus (HIV) 1	-	Forward Primer	gaaatTAATACGACTCACTATAgggCTTTGGCAACGACCCCTC
					Reverse Primer	CCCCTATCATTTTTGGTTTCCATT
					crRNA	GAUUUAGACUACCCCAAAAACGAAGGGGACUAAAACAUACUGUAUCAUCUGCUCCUGUAUCUAA
					Target	gaaatTAATACGACTCACTATAgggCTTCCCTCAAATCACTCTTTGGCAACGACCCCTCGTCACAATAAAGATAGGGGGACAGCTAAAGGAAGCTCTATTAGATACAGGAGCAGATGATACAGTATTAGAAGAAATAAATTTGCCAGGAAAATGGAAACCAAAAATGATAGGGGGAATTGGAGGTTT
6	ADAPT	MBV_2	Marburg Virus	Membrane associated protein	Forward Primer	gaaatTAATACGACTCACTATAgggCTGAGGATCTTGCTTGGAGTTG
					Reverse Primer	GCATATGAACAATGGATCTAAATCCAG
					crRNA	gauUUAGACUACCCCAAAAACGAAGGGGACUaaaacUCAAUGAUUGCUGUAAUUCUUGAUCCUU
					Target	gaaatTAATACGACTCACTATAgggCGTTCTTGGCTCTGAGGATCTTGCTTGGAGTTGCTTTGAAGGATCAAGAATTACAGCAATCATTGATTCCTGGATTTAGATCCATTGTTCATATGCTTTCAGAAT
7	ADAPT	WNV_3	West-Nile Virus	Nonstructural protein NS2A	Forward Primer	gaaatTAATACGACTCACTATAgggCTTCGCAAGAGGTGGACAG
					Reverse Primer	CAGTGTAAGTAATGCCCCCAAAC
					crRNA	gauUUAGACUACCCCAAAAACGAAGGGGACUaaaacCUAGCAGAGCAAUCAGUAUAGCUGGCAU
					Target	gaaatTAATACGACTCACTATAgggGTCCTTCGCAAGAGGTGGACAGCCAAGATCAGCATGCCAGCTATACTGATTGCTCTGCTAGTCCTGGTGTTTGGGGGCATTACTTACACTGATG
8	ADAPT	YFV_4	Yellow Fever Virus	RNA-dependent RNA polymerase	Forward Primer	gaaatTAATACGACTCACTATAgggCCGTGCCATCTGGTACATG
					Reverse Primer	GTGTCCCATCCAGCTGTG
					crRNA	gauUUAGACUACCCCAAAAACGAAGGGGACUaaaacUGCAGCCAGGUCCCUGAUCACGUAGCCU
					Target	gaaatTAATACGACTCACTATAgggGAAGCCGTGCCATCTGGTACATGTGGCTGGGAGCCCGATATCTTGAGTTTGAAGCCCTGGGATTCCTGAATGAGGACCACTGGGCATCCAGGGAGAACTCAGGGGGAGGGGTTGAAGGTATCGGTCTACAATATCTAGGCTACGTGATCAGGGACCTGGCTGCACTAGAGGGTGGTGGATTCTATGCGGATGACACAGCTGGATGGGACACACGCATAAC
9	ADAPT	CHI_3	Chikungunya	Structural polyprotein	Forward Primer	gaaatTAATACGACTCACTATAgggGAAGGGCTCGAGGTCACG
					Reverse Primer	GTGGCCATGGGCTGTAC
					crRNA	GAUUUAGACUACCCCAAAAACGAAGGGGACUAAAACGGAUAACUGCGGCCAAUACUUGUACGGC
					Target	gaaatTAATACGACTCACTATAgggCCGTGCCGACTGAAGGGCTCGAGGTCACGTGGGGTAACAACGAGCCGTATAAGTATTGGCCGCAGTTATCTACAAACGGTACAGCCCATGGCCACCCGCATGAGATAATTC
10	ADAPT	DENV_1	Dengue Virus	-	Forward Primer	gaaatTAATACGACTCACTATAgggCTGAAACGCGCGAGAAAC
					Reverse Primer 1	CACCATCCGTAAGGGTCCTTT
					Reverse Primer 2	AACCAATTTCATTGGTCCCTG
					Reverse Primer 3	CACCAATTTCATGGGTCCTTG
					Reverse Primer 4	GAACAGTTTTAATGGTCCTCG
					crRNA 1	GAUUUAGACUACCCCAAAAACGAAGGGGACUAAAACUUUGAGAAUCUCUUCGCCAACUGUGAAA
					crRNA 2	GAUUUAGACUACCCCAAAAACGAAGGGGACUAAAACAGUGAGAAUCUCUUUGUCAACUGUUGUA
					Target 1	gaaatTAATACGACTCACTATAgggCTTTCAATATGCTGAAACGCGCGAGAAACCGCGTGTCAACTGTTTCACAGTTGGCGAAGAGATTCTCAAAAGGATTGCTCTCAGGCCAAGGACCCATGAAATTGGTGATGGCTTTCATAGCGTTCC
					Target 2	gaaatTAATACGACTCACTATAgggCTTTCAATATGCTGAAACGCGAGAGAAACCGCGTGTCAACTGTGCAACAGCTGACAAAGAGATTCTCACTTGGAATGCTGCAAGGACGCGGACCATTAAAACTGTTCATGGCCCTTGTGGCGTTCC
					Target 3	gaaatTAATACGACTCACTATAgggCTATCAATATGCTGAAACGCGTGAGAAACCGTGTGTCAACTGGATCACAGTTGGCGAAGAGATTCTCAAAAGGACTGCTGAACGGCCAGGGACCAATGAAATTGGTTATGGCGTTCATAGCTTTCCT
					Target 4	gaaatTAATACGACTCACTATAgggCTTTCAATATGCTGAAACGCGAGAGAAACCGCGTATCAACCCCTCAAGGGTTGGTGAAGAGATTCTCAACCGGACTTTTTTCTGGGAAAGGACCCTTACGGATGGTGCTAGCATTCATCACGTTTTTGCG
11	ADAPT	HTV_2	Hantaan orthohantavirus	Segment M	Forward Primer	gaaatTAATACGACTCACTATAgggCTGAGTTCCCAGGTAGTTTCAG
					Reverse Primer	GTTGCCATTACTTTCTTGTAACCTG
					crRNA	GAUUUAGACUACCCCAAAAACGAAGGGGACUAAAACAAUAGGAGUAGUAGCAAAGUUGCAGUGC
					Target	gaaatTAATACGACTCACTATAgggCAAAGGTTTTTTATGCCCTGAGTTCCCAGGTAGTTTCAGGAAGAAATGCAACTTTGCTACTACTCCTATTTGTGAGTATGACGGAAATATGGTCTCAGGTTACAAGAAAGTAATGGCAACAATTGATTCCTTTCA
12	ADAPT	MMV_2	Measles morbillivirus	-	Forward Primer	gaaatTAATACGACTCACTATAgggGAAAAACGTAGGGTCCAAGTG
					Reverse Primer	CTAGGTGAACTTCAGGGTATAAGATC
					crRNA	GAUUUAGACUACCCCAAAAACGAAGGGGACUAAAACGUUGACAGAUAGCGAGUCCAUAACGGGA
					Target	gaaatTAATACGACTCACTATAgggGACATCAGAATTAAGAAAAACGTAGGGTCCAAGTGGTTCCTCGTTATGGACTCGCTATCTGTCAACCAGATCTTATACCCTGAAGTTCACCTAGATAGCCCGATAG
13	ADAPT	RBV_4	Rabies lyssavirus	Nucleoprotein N	Forward Primer	gaaatTAATACGACTCACTATAgggCACAAAATGTGTGCTAACTGGAG
					Reverse Primer	CTTCCTCAAAGTTCTTGTGGAAG
					crRNA	GAUUUAGACUACCCCAAAAACGAAGGGGACUAAAACUGCUGAAUAGAGAUGCUCAAUCCGGGAG
					Target	gaaatTAATACGACTCACTATAgggTCTGATGACAACTCACAAAATGTGTGCTAACTGGAGTACTATACCGAACTTCAGATTCCTGGCCGGAACCTACGACATGTTTTTCTCCCGGATTGAGCATCTATATTCAGCAATCAGAGTGGGTACAGTTGTCACTGCTTATGAAGACTGCTCAGGGCTGGTATCATTTACTGGGTTCATAAAGCAGATAAATCTCACCGCAAGGGAAGCAATACTATATTTCTTCCACAAGAACTTTGAGGAAGAGATAAGAA
14	ADAPT	RVFV_1	Rift Valley Fever Virus	L segment	Forward Primer	gaaatTAATACGACTCACTATAgggGCCGGAAGATATATTATTCCTATTTCC
					Reverse Primer	GATGATGTCTATTTCTCCCTTGTTG
					crRNA	gauUUAGACUACCCCAAAAACGAAGGGGACUaaaacCUAUAGAAUCCAGUGAUUCUAAUUCCUC
					Target	gaaatTAATACGACTCACTATAgggTATGGAGCCGGAAGATATATTATTCCTATTTCCGAACATTGAGGAATTAGAATCACTGGATTCTATAGTTTACAACAAGGGAGAAATAGACATCATCCCAAGAG
15	ADAPT	Zika_3	Zika Virus	Nonstructural protein NS3	Forward Primer	gaaatTAATACGACTCACTATAgggTGGAACTCATGAAAAGAGGAGATC
					Reverse Primer	CGTGCCATCAAAGCACCATC
					crRNA	gauUUAGACUACCCCAAAAACGAAGGGGACUaaaacGUAGGUUAUUCCGGCAGAUGCAACCUGA
					Target	gaaatTAATACGACTCACTATAgggACCTTTGTGGAACTCATGAAAAGAGGAGATCTTCCTGTTTGGCTGGCCTATCAGGTTGCATCTGCCGGAATAACCTACACAGATAGAAGATGGTGCTTTGATGGCACGACCAAC
16	ADAPT	NPV_3	Nipah henipavirus	-	Forward Primer	gaaatTAATACGACTCACTATAgggGCCAAAAAACATGGACTATAGCAAC
					Reverse Primer	GACAATTGCAGCAATCCTCG
					crRNA	GAUUUAGACUACCCCAAAAACGAAGGGGACUAAAACUUUUAUUCUUGAGUGCCUAUGAGACAAA
					Target	gaaatTAATACGACTCACTATAgggGAGATACGAATCAATGGCTATATTTGCTGAACGTCTGGATGAGATATACGGTTTACCTGGATTTTTTAATTGGATGCACAAACGACTAGAAAGATCTGTTATCTATGTTGCAGACCCTAATTGCCCCCCTAATATTGACAAACATATGGAACTAGAAAAAACTCCTGAAGATGATATATTCATTCATTATCCTAAAGGCGGTATTGAAGGATATAGCCAAAAAACATGGACTATAGCAACTATCCCCTTTTTATTCTTGAGTGCCTATGAGACAAACACGAGGATTGCTGCAATTGTCCAAGGAGACAATGAATCAATTGCTATCACTCAAAAAGTTCATCCTAATCTTCCCTACAAGGTAAAGAAAGAGATCT…
17	ADAPT	HCV_1	Hepatitis C Virus	-	Forward Primer	gaaatTAATACGACTCACTATAgggGCAATTTGGGTAAGGTCATCG
					Reverse Primer 1	GGGCAGATTCCCTGTTGC
					Reverse Primer 2	CGGGCAGATTCCCTGTTG
					crRNA	GAUUUAGACUACCCCAAAAACGAAGGGGACUAAAACGUACCCCAUGAGGUCGGCGAAGCCGCAC
					Target	gaaatTAATACGACTCACTATAgggGCGTAGGTCGCGCAATTTGGGTAAGGTCATCGATACCCTCACGTGCGGCTTCGCCGACCTCATGGGGTACATCCCGCTCGTCGGCGCCCCCCTAGGAGGCGTCGCCAGGGCCCTGGCGCATGGCGTCAGGGTTCTGGAAGACGGGGTGAACTATGCAACAGGGAATCTGCCCGGTTGCTCTTTTTCTATCTTCCT
18	ADAPT	MKP_1	Monkeypox virus	A25R	Forward Primer	gaaatTAATACGACTCACTATAgggCTCCTTTTCGACCTCAATAACTTTAG
					Reverse Primer	GCCAGGGAATCAGATAAAAATGATAG
					crRNA	GAUUUAGACUACCCCAAAAACGAAGGGGACUAAAACCUACAAGAGAGAGCUUGAUGAGACAACG
					Target	gaaatTAATACGACTCACTATAgggCGTTCCAGCTCCTTTTCGACCTCAATAACTTTAGCACGTTGTCTCATCAAGCTCTCTCTTGTAGTACTATCATTTTTATCTGATTCCCTGGCACGTTTAA
19	This work	HSV2_1	Herpes Simplex Virus Type 2	-	Forward Primer	gaaatTAATACGACTCACTATAgggGTCATGTGTATTTTTGAACATCGG
					Reverse Primer	GACGAAGACGAGCTCTAAGG
					crRNA	GAUUUAGACUACCCCAAAAACGAAGGGGACUAAAACGAGGGGAGCUGGGCUUGUGUAUAAAUAA
					Target	gaaatTAATACGACTCACTATAgggATACCAGAAGTCATGTGTATTTTTGAACATCGGTGTCTTTTTATTTATACACAAGCCCAGCTCCCCTCCCCTCCCTTAGAGCTCGTCTTCGTCTCCGGCCTCGTCCTC
20	ADAPT	HBV_4	Hepatitis B Virus	-	Forward Primer	gaaatTAATACGACTCACTATAgggGGACGAATCTTTCTGTTCCCA
					Reverse Primer	GAGTTGGCTCCGAATGCAG
					crRNA	GAUUUAGACUACCCCAAAAACGAAGGGGACUAAAACCCAACUGAUGAUCGGGAAAGAAUCCCAG
					Target	gaaatTAATACGACTCACTATAgggCGCAAAGGCATGGGGACGAATCTTTCTGTTCCCAACCCTCTGGGATTCTTTCCCGATCATCAGTTGGACCCTGCATTCGGAGCCAACTCAAACAATCCAGATTGGGA
21	This work	Chla_4	Chlamydia trachomatis	16S	Forward Primer	gaaatTAATACGACTCACTATAgggCATGCAAGTCGAACGGAG
					Reverse Primer	CGCCACTAAACAATTGCCG
					crRNA	GAUUUAGACUACCCCAAAAACGAAGGGGACUAAAACACAAUUGCUCCGUUCGACUUGCAUGCCU
					Target	gaaatTAATACGACTCACTATAgggTTTGATCTTGGTTCAGATTGAACGCTGGCGGCGTGGATGAGGCATGCAAGTCGAACGGAGCAATTGTTTCGGCAATTGTTTAGTGGCGGAAGGGTTAGTAATGCATA
22	This work	Syph_1	Treponema pallidum subsp. pallidum (Syph)	PolA	Forward Primer	gaaatTAATACGACTCACTATAgggGTGTGCACTGGGCATTACAG
					Reverse Primer	CCAGTGCACACAGGATTTCT
					crRNA	GAUUUAGACUACCCCAAAAACGAAGGGGACUAAAACAAGGGGAAUUUGCGCAUAAAGCUCUGCA
					Target	gaaatTAATACGACTCACTATAgggTACAGTACCCAGCCTATAAGGCAAAAAGGGATAAGACTTCTGCAGAGCTTTATGCGCAAATTCCCCTTATCGAAGAAATCCTGTGTGCACTGGGCATTACAGTTTTGC
23	This work	Trich_4	Trichomonas vaginalis	18S	Forward Primer	gaaatTAATACGACTCACTATAgggCGTTGAATACGTCCCTGCC
					Reverse Primer	CGGTGATTTCACCGAGTCA
					crRNA	GAUUUAGACUACCCCAAAAACGAAGGGGACUAAAACGGAGCGACGGGCGGUGUGUACAAAGGGC
					Target	gaaatTAATACGACTCACTATAgggTGTAAATGTGTGTCAACAACGCACGTTGAATACGTCCCTGCCCTTTGTACACACCGCCCGTCGCTCCTACCGATTGGATGACTCGGTGAAATCACCGGATGCTTACG
24	ref. Welch, et. al.	RNaseP	Human Internal Control	RNase P	Forward Primer	GAAATTAATACGACTCACTATAGGGTTGATGAGCTGGAGCCA
					Reverse Primer	ATGTGGATGGCTGAGTTGTT
					crRNA	GAUUUAGACUACCCCAAAAACGAAGGGGACUAAAACUCCGAGUCAGUGGCUCCCGUGUGUCGGU
					Target	gaaatTAATACGACTCACTATAgggATGGGACTTCAGCATGGCGGTGTTTGCAGATTTGGACCTGCGAGCGGGTTCTGACCTGAAGGCTCTGCGCGGACTTGTGGAGACAGCCGCTCACCGTGAGTTGCCCCGGCTTCGCGCCTGGCCAACCTCATGCCACCCAGACCATCGGGCCACACTCCGGAGTAACTATTTCCTGATGGGTCTCGGTCAGGTCTCCCAGAGTCTCTGGGATGTCCCTGGAGGCTGATGCCCGCCGAGGTGTTGGTCTGAT

## Sheet: CARMEN-BBP1 primers & crRNAs
CARMEN-BBP1 primers and crRNA sequences
Number	Pathogen Name	Primer/crRNA	Oligonucleotide Sequence (5'-3')	Gene Targeted
1	Crimean Congo Hemorrhagic Fever Virus	Forward Primer	gaaatTAATACGACTCACTATAgggCAATGAGTGCAGGCAAGATTG	L segment
		Reverse Primer	GCTTTCTATGCCATCACAAATTATG
		crRNA	GAUUUAGACUACCCCAAAAACGAAGGGGACUAAAACCGGCUCUACUUCAGAAUCUUCUUGAAGA
2	Zaire ebolavirus	Forward Primer	gaaatTAATACGACTCACTATAgggTTGCCTACTGCTCCTCCTG	Matrix protein
		Reverse Primer	GCTGTTGCCACCCCTAG
		crRNA	gauUUAGACUACCCCAAAAACGAAGGGGACUaaaacUUUGACCUGGCAGGGUAUAUGGCCUCCA
3	Human Immunodeficiency Virus 1	Forward Primer	gaaatTAATACGACTCACTATAgggCTTTGGCAACGACCCCTC	Gag polyprotein
		Reverse Primer	CCCCTATCATTTTTGGTTTCCATT
		crRNA	GAUUUAGACUACCCCAAAAACGAAGGGGACUAAAACAUACUGUAUCAUCUGCUCCUGUAUCUAA
4	Human Immunodeficiency Virus 2	Forward Primer	gaaatTAATACGACTCACTATAgggTGCACGCAGAAGAGAAAGTG	Gag polyprotein
		Reverse Primer	GCCCCGAACTTCTTTTCCTC
		crRNA	gauUUAGACUACCCCAAAAACGAAGGGGACUaaaacUUUAGGGUUCGGGGACUCAGCGGCACAU
5	Lassa Virus	Forward Primer	gaaatTAATACGACTCACTATAgggCTCAACCATTTTGTGCATATGCC	L segment
		Reverse Primer	GATCACAGTAAGTGGGGCC
		crRNA-1	gauUUAGACUACCCCAAAAACGAAGGGGACUaaaacAAGGACUUGCAAGCUGACAUAAAAGGGA
		crRNA-2	gauUUAGACUACCCCAAAAACGAAGGGGACUaaaacGUAGAUUUACAAGCUGAUUUAAAAGGCA
6	Marburg Virus	Forward Primer	gaaatTAATACGACTCACTATAgggCTGAGGATCTTGCTTGGAGTTG	Membrane associated protein
		Reverse Primer	GCATATGAACAATGGATCTAAATCCAG
		crRNA	gauUUAGACUACCCCAAAAACGAAGGGGACUaaaacUCAAUGAUUGCUGUAAUUCUUGAUCCUU
7	West-Nile Virus	Forward Primer	gaaatTAATACGACTCACTATAgggCTTCGCAAGAGGTGGACAG	Nonstructural protein NS2A
		Reverse Primer	CAGTGTAAGTAATGCCCCCAAAC
		crRNA	gauUUAGACUACCCCAAAAACGAAGGGGACUaaaacCUAGCAGAGCAAUCAGUAUAGCUGGCAU
8	Yellow Fever Virus	Forward Primer	gaaatTAATACGACTCACTATAgggCCGTGCCATCTGGTACATG	RNA-dependent RNA polymerase
		Reverse Primer	GTGTCCCATCCAGCTGTG
		crRNA	gauUUAGACUACCCCAAAAACGAAGGGGACUaaaacUGCAGCCAGGUCCCUGAUCACGUAGCCU
9	Ribonuclease P	Forward Primer	GAAATTAATACGACTCACTATAGGGTTGATGAGCTGGAGCCA
		Reverse Primer	ATGTGGATGGCTGAGTTGTT
		crRNA	GAUUUAGACUACCCCAAAAACGAAGGGGACUAAAACUCCGAGUCAGUGGCUCCCGUGUGUCGGU

## Sheet: CARMEN-BBP1 Target Sequences
Sequences of synthetic targets for CARMEN-BBP1
Number	Pathogen	Oligonucleotide Sequence (5'-3')
1	Crimean Congo Hemorrhagic fever Virus	gaaatTAATACGACTCACTATAgggTCAGGCAGAGCAATGAGTGCAGGCAAGATTGGTAATGTCCTTTCCTATGCACATAACCTTTATTTGAGTAAGTCTAGCCTAAATATGACCTCTGAGGACATCTCACAGCTTCTGATCGAGATCAAGAGATTGTATGCTCTACAAGAAGATTCTGAAGTAGAGCCGATAGCCATAATTTGTGATGGCATAGAAAGCAATATGA
2	Zaire ebolavirus	gaaatTAATACGACTCACTATAgggCGGGTTATATTGCCTACTGCTCCTCCTGAATATATGGAGGCCATATACCCTGCCAGGTCAAATTCAACAATTGCTAGGGGTGGCAACAGCAATACAGGGG
3	Human Immunodeficiency Virus 1	gaaatTAATACGACTCACTATAgggCTTCCCTCAAATCACTCTTTGGCAACGACCCCTCGTCACAATAAAGATAGGGGGACAGCTAAAGGAAGCTCTATTAGATACAGGAGCAGATGATACAGTATTAGAAGAAATAAATTTGCCAGGAAAATGGAAACCAAAAATGATAGGGGGAATTGGAGGTTT
4	Human Immunodeficiency Virus 2	gaaatTAATACGACTCACTATAgggGTGCTTGCACGCAGAAGAGAAAGTGAAAGATACTGAAGAAGCAAAAAAGATAGTACAGAGACATCTAGCGGCAGAAACAGGAACTGCAGAGAAAATGCCAAATACAAGTAGACCAACAGCACCACCTAGCGGGAAAGGAGGAAACTACCCCGTGCAACAAGTAGCCGGCAACTATACCCATGTGCCGCTGAGTCCCCGAACCCTAAATGCTTGGGTAAAATTAGTAGAGGAAAAGAAGTTCGGGGCAGAAG
5	Lassa Virus	gaaatTAATACGACTCACTATAgggTGCAGGATACCCTGTCCCATATCAAGGATTGAACTAATGTGTGAGGGGACTGTGCCAATTTGAAAGTTGGAATTAAAAAAGTCTTCGGTCATTGATTGAGTTGTCTTCTTCTTCAATCCAAGTTGGGATTTGATGTATGATTTCATCATTGCTGATACAACATTAAATGGGATCTCAACCATTTTGTGCATATGCCATGTTAATAATGTTGATAGGTAATCTTTACCTTTTAAATCAGCTTGTAGGTCATCAGAAAGTAAGATTAGGTTTTGAATTATTGTTAAAAACAAGAAAGGACACATCATAGGGCCCCACTTACTGTGATCCATACTATATGATACATGTGCCGATGAGACATTCAGCTTCATTGACAA…
6	Marburg Virus	gaaatTAATACGACTCACTATAgggCGTTCTTGGCTCTGAGGATCTTGCTTGGAGTTGCTTTGAAGGATCAAGAATTACAGCAATCATTGATTCCTGGATTTAGATCCATTGTTCATATGCTTTCAGAAT
7	West-Nile Virus	gaaatTAATACGACTCACTATAgggGTCCTTCGCAAGAGGTGGACAGCCAAGATCAGCATGCCAGCTATACTGATTGCTCTGCTAGTCCTGGTGTTTGGGGGCATTACTTACACTGATGGGGGGG
8	Yellow Fever Virus	gaaatTAATACGACTCACTATAgggGAAGCCGTGCCATCTGGTACATGTGGCTGGGAGCCCGATATCTTGAGTTTGAAGCCCTGGGATTCCTGAATGAGGACCACTGGGCATCCAGGGAGAACTCAGGGGGAGGGGTTGAAGGTATCGGTCTACAATATCTAGGCTACGTGATCAGGGACCTGGCTGCACTAGAGGGTGGTGGATTCTATGCGGATGACACAGCTGGATGGGACACACGCATAAC
9	RNaseP	GAAATTAATACGACTCACTATAGGGTCCTTGCAGGTGGCTGCCAATACCTCCACCGTGGAGCTTGTTGATGAGCTGGAGCCAGAGACCGACACACGGGAGCCACTGACTCGGATCCGCAACAACTCAGCCATCCACATCCGAGTCTTCAGGGTCACACCCAAGTAATTGAAAAGACACTCCTCCACTTATCCCCTCCGTGATATGGCTCTTCGCATGCTGAGTACTGGACCTCGGACCAGAGCCATGTAAGAAAAGGCCTGTTCCCTGGAAGCCCAAAGGACTCTGCATTGAGGGTGGGGGTAATTGTCTCTTGGTGGCCCAGTTAGTGGGCCTTCCTGA

## Sheet: CARMEN-BBP2 primers & crRNAs
CARMEN-BBP2 primers and crRNA sequences
Number	Pathogen Name	Primer/crRNA	Oligonucleotide Sequence (5'-3')	Gene Targeted
1	Chikungunya Virus	Forward Primer	gaaatTAATACGACTCACTATAgggGAAGGGCTCGAGGTCACG	Structural polyprotein
		Reverse Primer	GTGGCCATGGGCTGTAC
		crRNA	GAUUUAGACUACCCCAAAAACGAAGGGGACUAAAACGGAUAACUGCGGCCAAUACUUGUACGGC
2	Dengue Virus	Forward Primer	gaaatTAATACGACTCACTATAgggCTGAAACGCGCGAGAAAC
		Reverse Primer-1	CACCATCCGTAAGGGTCCTTT
		Reverse Primer-2	AACCAATTTCATTGGTCCCTG
		Reverse Primer-3	CACCAATTTCATGGGTCCTTG
		Reverse Primer-4	GAACAGTTTTAATGGTCCTCG
		crRNA-1	GAUUUAGACUACCCCAAAAACGAAGGGGACUAAAACUUUGAGAAUCUCUUCGCCAACUGUGAAA
		crRNA-2	GAUUUAGACUACCCCAAAAACGAAGGGGACUAAAACAGUGAGAAUCUCUUUGUCAACUGUUGUA
3	Rift Valley Fever Virus	Forward Primer	gaaatTAATACGACTCACTATAgggGCCGGAAGATATATTATTCCTATTTCC	L segment
		Reverse Primer	GATGATGTCTATTTCTCCCTTGTTG
		crRNA	gauUUAGACUACCCCAAAAACGAAGGGGACUaaaacCUAUAGAAUCCAGUGAUUCUAAUUCCUC
4	Zika Virus	Forward Primer	gaaatTAATACGACTCACTATAgggTGGAACTCATGAAAAGAGGAGATC	Nonstructural protein NS3
		Reverse Primer	CGTGCCATCAAAGCACCATC
		crRNA	gauUUAGACUACCCCAAAAACGAAGGGGACUaaaacGUAGGUUAUUCCGGCAGAUGCAACCUGA
5	Measles morbillivirus	Forward Primer	gaaatTAATACGACTCACTATAgggGAAAAACGTAGGGTCCAAGTG
		Reverse Primer	CTAGGTGAACTTCAGGGTATAAGATC
		crRNA	GAUUUAGACUACCCCAAAAACGAAGGGGACUAAAACGUUGACAGAUAGCGAGUCCAUAACGGGA
6	Rabies lyssavirus	Forward Primer	gaaatTAATACGACTCACTATAgggCACAAAATGTGTGCTAACTGGAG	Nucleoprotein N
		Reverse Primer	CTTCCTCAAAGTTCTTGTGGAAG
		crRNA	GAUUUAGACUACCCCAAAAACGAAGGGGACUAAAACUGCUGAAUAGAGAUGCUCAAUCCGGGAG
7	Hepatitis C Virus	Forward Primer	gaaatTAATACGACTCACTATAgggGCAATTTGGGTAAGGTCATCG	polyprotein (POLY)
		Reverse Primer-1	GGGCAGATTCCCTGTTGC
		Reverse Primer-2	CGGGCAGATTCCCTGTTG
		crRNA	GAUUUAGACUACCCCAAAAACGAAGGGGACUAAAACGUACCCCAUGAGGUCGGCGAAGCCGCAC
8	Hantaan orthohantavirus	Forward Primer	gaaatTAATACGACTCACTATAgggCTGAGTTCCCAGGTAGTTTCAG	Segment M
		Reverse Primer	GTTGCCATTACTTTCTTGTAACCTG
		crRNA	GAUUUAGACUACCCCAAAAACGAAGGGGACUAAAACAAUAGGAGUAGUAGCAAAGUUGCAGUGC
9	Nipah henipavirus	Forward Primer	gaaatTAATACGACTCACTATAgggGCCAAAAAACATGGACTATAGCAAC
		Reverse Primer	GACAATTGCAGCAATCCTCG
		crRNA	GAUUUAGACUACCCCAAAAACGAAGGGGACUAAAACUUUUAUUCUUGAGUGCCUAUGAGACAAA
10	Ribonuclease P	Forward Primer	GAAATTAATACGACTCACTATAGGGTTGATGAGCTGGAGCCA
		Reverse Primer	ATGTGGATGGCTGAGTTGTT
		crRNA	GAUUUAGACUACCCCAAAAACGAAGGGGACUAAAACUCCGAGUCAGUGGCUCCCGUGUGUCGGU

## Sheet: CARMEN-BBP2 Target Sequences
Sequences of synthetic targets for CARMEN-BBP2
Number	Pathogen	Oligonucleotide Sequence (5'-3')
1	Chikungunya	gaaatTAATACGACTCACTATAgggCCGTGCCGACTGAAGGGCTCGAGGTCACGTGGGGTAACAACGAGCCGTATAAGTATTGGCCGCAGTTATCTACAAACGGTACAGCCCATGGCCACCCGCATGAGATAATTC
2	Dengue Virus	gaaatTAATACGACTCACTATAgggCTTTCAATATGCTGAAACGCGCGAGAAACCGCGTGTCAACTGTTTCACAGTTGGCGAAGAGATTCTCAAAAGGATTGCTCTCAGGCCAAGGACCCATGAAATTGGTGATGGCTTTCATAGCGTTCC
		gaaatTAATACGACTCACTATAgggCTTTCAATATGCTGAAACGCGAGAGAAACCGCGTGTCAACTGTGCAACAGCTGACAAAGAGATTCTCACTTGGAATGCTGCAAGGACGCGGACCATTAAAACTGTTCATGGCCCTTGTGGCGTTCC
		gaaatTAATACGACTCACTATAgggCTATCAATATGCTGAAACGCGTGAGAAACCGTGTGTCAACTGGATCACAGTTGGCGAAGAGATTCTCAAAAGGACTGCTGAACGGCCAGGGACCAATGAAATTGGTTATGGCGTTCATAGCTTTCCT
		gaaatTAATACGACTCACTATAgggCTTTCAATATGCTGAAACGCGAGAGAAACCGCGTATCAACCCCTCAAGGGTTGGTGAAGAGATTCTCAACCGGACTTTTTTCTGGGAAAGGACCCTTACGGATGGTGCTAGCATTCATCACGTTTTTGCG
3	Rift Valley Fever Virus	gaaatTAATACGACTCACTATAgggTATGGAGCCGGAAGATATATTATTCCTATTTCCGAACATTGAGGAATTAGAATCACTGGATTCTATAGTTTACAACAAGGGAGAAATAGACATCATCCCAAGAG
4	Zika Virus	gaaatTAATACGACTCACTATAgggACCTTTGTGGAACTCATGAAAAGAGGAGATCTTCCTGTTTGGCTGGCCTATCAGGTTGCATCTGCCGGAATAACCTACACAGATAGAAGATGGTGCTTTGATGGCACGACCAAC
5	Measles morbillivirus	gaaatTAATACGACTCACTATAgggGACATCAGAATTAAGAAAAACGTAGGGTCCAAGTGGTTCCTCGTTATGGACTCGCTATCTGTCAACCAGATCTTATACCCTGAAGTTCACCTAGATAGCCCGATAG
6	Rabies lyssavirus	gaaatTAATACGACTCACTATAgggTCTGATGACAACTCACAAAATGTGTGCTAACTGGAGTACTATACCGAACTTCAGATTCCTGGCCGGAACCTACGACATGTTTTTCTCCCGGATTGAGCATCTATATTCAGCAATCAGAGTGGGTACAGTTGTCACTGCTTATGAAGACTGCTCAGGGCTGGTATCATTTACTGGGTTCATAAAGCAGATAAATCTCACCGCAAGGGAAGCAATACTATATTTCTTCCACAAGAACTTTGAGGAAGAGATAAGAA
7	Nipah henipavirus	gaaatTAATACGACTCACTATAgggGAGATACGAATCAATGGCTATATTTGCTGAACGTCTGGATGAGATATACGGTTTACCTGGATTTTTTAATTGGATGCACAAACGACTAGAAAGATCTGTTATCTATGTTGCAGACCCTAATTGCCCCCCTAATATTGACAAACATATGGAACTAGAAAAAACTCCTGAAGATGATATATTCATTCATTATCCTAAAGGCGGTATTGAAGGATATAGCCAAAAAACATGGACTATAGCAACTATCCCCTTTTTATTCTTGAGTGCCTATGAGACAAACACGAGGATTGCTGCAATTGTCCAAGGAGACAATGAATCAATTGCTATCACTCAAAAAGTTCATCCTAATCTTCCCTACAAGGTAAAGAAAGAGATCT…
8	Hantaan orthohantavirus	gaaatTAATACGACTCACTATAgggCAAAGGTTTTTTATGCCCTGAGTTCCCAGGTAGTTTCAGGAAGAAATGCAACTTTGCTACTACTCCTATTTGTGAGTATGACGGAAATATGGTCTCAGGTTACAAGAAAGTAATGGCAACAATTGATTCCTTTCA
9	Hepatitis C Virus	gaaatTAATACGACTCACTATAgggGAGATACGAATCAATGGCTATATTTGCTGAACGTCTGGATGAGATATACGGTTTACCTGGATTTTTTAATTGGATGCACAAACGACTAGAAAGATCTGTTATCTATGTTGCAGACCCTAATTGCCCCCCTAATATTGACAAACATATGGAACTAGAAAAAACTCCTGAAGATGATATATTCATTCATTATCCTAAAGGCGGTATTGAAGGATATAGCCAAAAAACATGGACTATAGCAACTATCCCCTTTTTATTCTTGAGTGCCTATGAGACAAACACGAGGATTGCTGCAATTGTCCAAGGAGACAATGAATCAATTGCTATCACTCAAAAAGTTCATCCTAATCTTCCCTACAAGGTAAAGAAAGAGATCT…
10	RNaseP	GAAATTAATACGACTCACTATAGGGTCCTTGCAGGTGGCTGCCAATACCTCCACCGTGGAGCTTGTTGATGAGCTGGAGCCAGAGACCGACACACGGGAGCCACTGACTCGGATCCGCAACAACTCAGCCATCCACATCCGAGTCTTCAGGGTCACACCCAAGTAATTGAAAAGACACTCCTCCACTTATCCCCTCCGTGATATGGCTCTTCGCATGCTGAGTACTGGACCTCGGACCAGAGCCATGTAAGAAAAGGCCTGTTCCCTGGAAGCCCAAAGGACTCTGCATTGAGGGTGGGGGTAATTGTCTCTTGGTGGCCCAGTTAGTGGGCCTTCCTGA

## Sheet: CARMEN-BBP3 primers & crRNAs
CARMEN-BBP3 primers and crRNA sequences
Number	Pathogen Name	Primer/crRNA	Oligonucleotide Sequence (5'-3')	Gene Targeted
1	MPOX Virus	Forward Primer	gaaatTAATACGACTCACTATAgggCTCCTTTTCGACCTCAATAACTTTAG	A26L
		Reverse Primer	GCCAGGGAATCAGATAAAAATGATAG
		crRNA	GAUUUAGACUACCCCAAAAACGAAGGGGACUAAAACCUACAAGAGAGAGCUUGAUGAGACAACG
2	Hepatitis B Virus	Forward Primer	gaaatTAATACGACTCACTATAgggGGACGAATCTTTCTGTTCCCA	Large S envelope protein
		Reverse Primer	GAGTTGGCTCCGAATGCAG
		crRNA	GAUUUAGACUACCCCAAAAACGAAGGGGACUAAAACCCAACUGAUGAUCGGGAAAGAAUCCCAG
3	Herpes Simplex Virus Type 2	Forward Primer	gaaatTAATACGACTCACTATAgggGTCATGTGTATTTTTGAACATCGG	Glycoprotein B (UL27)
		Reverse Primer	GACGAAGACGAGCTCTAAGG
		crRNA	GAUUUAGACUACCCCAAAAACGAAGGGGACUAAAACGAGGGGAGCUGGGCUUGUGUAUAAAUAA
4	Chlamydia trachomatis	Forward Primer	gaaatTAATACGACTCACTATAgggGTTCAGATTGAACGCTGGC	16S
		Reverse Primer	CGCCACTAAACAATTGCCG
		crRNA	GAUUUAGACUACCCCAAAAACGAAGGGGACUAAAACACAAUUGCUCCGUUCGACUUGCAUGCCU
5	Treponema pallidum subsp. pallidum	Forward Primer	gaaatTAATACGACTCACTATAgggCCTATAAGGCAAAAAGGGATAAGAC	PolA
		Reverse Primer	CCAGTGCACACAGGATTTCT
		crRNA	GAUUUAGACUACCCCAAAAACGAAGGGGACUAAAACAAGGGGAAUUUGCGCAUAAAGCUCUGCA
6	Trichomonas vaginalis	Forward Primer	gaaatTAATACGACTCACTATAgggCGTTGAATACGTCCCTGCC	18S
		Reverse Primer	CGGTGATTTCACCGAGTCA
		crRNA	GAUUUAGACUACCCCAAAAACGAAGGGGACUAAAACGGAGCGACGGGCGGUGUGUACAAAGGGC
7	Ribonuclease P	Forward Primer	GAAATTAATACGACTCACTATAGGGTTGATGAGCTGGAGCCA
		Reverse Primer	ATGTGGATGGCTGAGTTGTT
		crRNA	GAUUUAGACUACCCCAAAAACGAAGGGGACUAAAACUCCGAGUCAGUGGCUCCCGUGUGUCGGU

## Sheet: CARMEN-BBP3 Target Sequences
Appendix Table A6: Sequences of synthetic targets for CARMEN-BBP3
Number	Pathogen	Oligonucleotide Sequence (5'-3')
1	Monkeypox Virus	gaaatTAATACGACTCACTATAgggCGTTCCAGCTCCTTTTCGACCTCAATAACTTTAGCACGTTGTCTCATCAAGCTCTCTCTTGTAGTACTATCATTTTTATCTGATTCCCTGGCACGTTTAA
2	Hepatitis B Virus	gaaatTAATACGACTCACTATAgggCGCAAAGGCATGGGGACGAATCTTTCTGTTCCCAACCCTCTGGGATTCTTTCCCGATCATCAGTTGGACCCTGCATTCGGAGCCAACTCAAACAATCCAGATTGGGA
3	Herpes Simplex Virus Type 2	gaaatTAATACGACTCACTATAgggATACCAGAAGTCATGTGTATTTTTGAACATCGGTGTCTTTTTATTTATACACAAGCCCAGCTCCCCTCCCCTCCCTTAGAGCTCGTCTTCGTCTCCGGCCTCGTCCTC
4	Chlamydia trachomatis	gaaatTAATACGACTCACTATAgggTTTGATCTTGGTTCAGATTGAACGCTGGCGGCGTGGATGAGGCATGCAAGTCGAACGGAGCAATTGTTTCGGCAATTGTTTAGTGGCGGAAGGGTTAGTAATGCATA
5	Treponema pallidum subsp. pallidum	gaaatTAATACGACTCACTATAgggTACAGTACCCAGCCTATAAGGCAAAAAGGGATAAGACTTCTGCAGAGCTTTATGCGCAAATTCCCCTTATCGAAGAAATCCTGTGTGCACTGGGCATTACAGTTTTGC
6	Trichomonas vaginalis	gaaatTAATACGACTCACTATAgggTGTAAATGTGTGTCAACAACGCACGTTGAATACGTCCCTGCCCTTTGTACACACCGCCCGTCGCTCCTACCGATTGGATGACTCGGTGAAATCACCGGATGCTTACG
7	RNaseP	GAAATTAATACGACTCACTATAGGGTCCTTGCAGGTGGCTGCCAATACCTCCACCGTGGAGCTTGTTGATGAGCTGGAGCCAGAGACCGACACACGGGAGCCACTGACTCGGATCCGCAACAACTCAGCCATCCACATCCGAGTCTTCAGGGTCACACCCAAGTAATTGAAAAGACACTCCTCCACTTATCCCCTCCGTGATATGGCTCTTCGCATGCTGAGTACTGGACCTCGGACCAGAGCCATGTAAGAAAAGGCCTGTTCCCTGGAAGCCCAAAGGACTCTGCATTGAGGGTGGGGGTAATTGTCTCTTGGTGGCCCAGTTAGTGGGCCTTCCTGA

## Sheet: Sourcing samples
	Name	Abbreviation	Pannel	Vendor	Cat. No.	Lot. No.		Acknowledgments
	Zaire ebolavirus	EBOV	BBP1	BEI Resources	NR-31806	63124129		The following reagent was obtained through BEI Resources, NIAID, NIH: RNA from Zaire Ebolavirus, Mayinga, NR 31806.
	Crimean-Congo hemorrhagic fever virus	CCHFV	BBP1	BEI Resources	NR-37382	61371041		The following reagent was obtained through BEI Resources, NIAID, NIH: RNA from Crimean-Congo Hemorrhagic Fever Virus, IbAr10200, NR-37382.
	Marburg Virus	MBV	BBP1	BEI Resources	NR-31815	60428479		The following reagent was obtained through BEI Resources, NIAID, NIH: RNA from Marburg Marburgvirus, Voege (German Voege), NR-31815.
	Lassa Virus	LASV	BBP1	BEI Resources	NR-50804	70009757		The following reagent was obtained through BEI Resources, NIAID, NIH, as part of the WRCEVA program: Genomic RNA from Lassa Virus, Josiah, NR-50804.
	Chikungunya Virus	CHI	BBP2	BEI Resources	NR-50345	64240316		The following reagent was obtained through BEI Resources, NIAID, NIH: Genomic RNA from Chikungunya Virus, 181/25, NR-50345.
	Dengue Virus Type 1	DENV1	BBP2	BEI Resources	NR-4287	70036101		The following reagent was obtained through BEI Resources, NIAID, NIH: Genomic RNA from Dengue Virus Type 1, Hawaii, NR-4287.
	Dengue Virus Type 3	DENV3	BBP2	BEI Resources	NR-2771	70009407		The following reagent was obtained through BEI Resources, NIAID, NIH: Genomic RNA from Dengue Virus Type 3 (DEN-3), Philippines/H87/1956, NR-2771.
	Dengue Virus Type 4	DENV4	BBP2	BEI Resources	NR-4289	70004141		The following reagent was obtained through BEI Resources, NIAID, NIH: Genomic RNA from Dengue Virus Type 4, H241 (Tissue Culture Adapted), NR-4289.
	Rift Valley fever virus	RVFV	BBP2	BEI Resources	NR-37379	61371039		The following reagent was obtained through BEI Resources, NIAID, NIH: RNA from Rift Valley Fever Virus, ZH501, NR-37379.
	MPOX Virus	MKP	BBP3	BEI Resources	NR-58710	70056170		The following reagent was obtained through BEI Resources, NIAID, NIH: Genomic DNA from Monkeypox Virus, hMPXV/USA/MA001/2022 (Lineage B.1, Clade IIb), NR58710.
	Respiratory Syncytial Virus	RSV	N/A	BocaBiolistics	Custom Inventory	-		The following reagent was obtained through Boca Biolistics: Respiratory Syncytial Virus Blood Serum Sample.
	Severe acute respiratory syndrome coronavirus 2	SARS‑CoV‑2	N/A	BocaBiolistics	Custom Inventory	-		The following reagent was obtained through Boca Biolistics: Severe acute respiratory syndrome coronavirus 2 Serum Sample.
	Healthy Normal Blood Serum	HNS	BBP1,2,3	BocaBiolistics	Custom Inventory	-		The following reagent was obtained through Boca Biolistics: Healthy Normal Blood Serum Sample.

## Sheet: CARMEN cost (Max Capacity)
ReadMe: This protocol encompasses the cost of a general CARMEN run (not accounting for experiment design/controls). A general CARMEN run accounts for: 192 well positions, 24 assay positions					Cost Calculated on These Values
Step in CARMEN Protocol	Desired Concentration		Per 24-assay, 192-sample Run		Per 24-assay, 192-sample Run With 10% Overage on Reagents		Cat #	Product Price	Product Quantity		Product Concentration	Product Volume in Order		Cost per One Unit	Batch cost
EXTRACTION
Zymo Research Quick-DNA/RNA MagBead	N/A		192	Reps	211.2	Reps	R2131	1343.2	384	Reps	N/A	384	Reps	3.49792	738.76
100% Isopropanol	1		78336	µL	86169.6	µL	3032-16	515.11	4000000	µL	1	4000000	µL	0.000128778	11.0967
100% Ethanol	1		268800	µL	295680	µL	V1001TP	792.46	15141640	µL	1	15141640	µL	5.23365e-05	15.4748
KingFisher™ Plastics for 96 deep-well format	N/A		12	Plates	10	Plates	95040450	414	50	Plates	N/A	50	Plates	8.28	82.8
KingFisher™ Plastics for 96 deep-well format	N/A		2	Tip Comb	1	Tip Comb	97002534	818	100	Tip Combs	N/A	100	Tip Combs	8.18	8.18
Eppendorf 1.5mL Tubes	N/A		192	Tubes	192	Tubes	05-402-25	106.7	500	Tubes	N/A	500	Tubes	0.2134	40.9728
xTIP4™ Racked Pipette Tips, Rainin® LTS® Pipette Compatible, Biotix - 0.1-20µL	N/A		2	Boxes	2	Boxes	63300931	658.53	50	Boxes	N/A	50	Boxes	13.1706	26.3412
xTIP4™ Racked Pipette Tips, Rainin® LTS® Pipette Compatible, Biotix - 20-200µL	N/A		2	Boxes	2	Boxes	63300001	665.62	50	Boxes	N/A	50	Boxes	13.3124	26.6248
xTIP4™ Racked Pipette Tips, Rainin® LTS® Pipette Compatible, Biotix - 100-1000µL	N/A		1	Boxes	1	Boxes	63300003	662.42	40	Boxes	N/A	40	Boxes	16.5605	16.5605
RT-PCR
Qiagen OneStep RT-PCR Kit	N/A		192	Reps	211.2	Reps	210215	7071	1000	Reps	N/A	1000	Reps	7.071	1493.4
Primers (forward and reverse, per target)	5	µM	518.4	µL	570.24	µL	Custom (IDT)	50	250	nmol	100µM	2500	µL	0.02	11.4048
Primers (forward and reverse, per target -- RNase P)	0.83	µM	9.5616	µL	10.5178	µL	Custom (IDT)	50	250	nmol	8.3µM	2500	µL	0.02	0.210355
Water (RT-PCR Primer Mix)	N/A		576	µL	633.6	µL	AM9906	145.65	500	mL	N/A	500000	µL	0.0002913	0.184568
Globe Scientific 0.2mL 96-Well PCR Plate, Half Skirt, Clear	N/A		1	Plates	1	Plates	PCR-HS-02	442	100	Plates	N/A	100	Plates	4.42	4.42
Eppendorf 5mL Tubes	N/A		1	Tubes	1	Tubes	30119401	73	200	Tubes	N/A	200	Tubes	0.365	0.365
Eppendorf 1.5mL Tubes	N/A		1	Tubes	1	Tubes	05-402-25	106.7	500	Tubes	N/A	500	Tubes	0.2134	0.2134
xTIP4™ Racked Pipette Tips, Rainin® LTS® Pipette Compatible, Biotix - 0.1-20µL	N/A		3	Boxes	3	Boxes	63300931	658.53	50	Boxes	N/A	50	Boxes	13.1706	39.5118
xTIP4™ Racked Pipette Tips, Rainin® LTS® Pipette Compatible, Biotix - 20-200µL	N/A		1	Boxes	1	Boxes	63300001	665.62	50	Boxes	N/A	50	Boxes	13.3124	13.3124
xTIP4™ Racked Pipette Tips, Rainin® LTS® Pipette Compatible, Biotix - 100-1000µL	N/A		1	Boxes	1	Boxes	63300003	662.42	40	Boxes	N/A	40	Boxes	16.5605	16.5605
CARMEN
Water (Assay MM)	N/A		33.6	µL	36.96	µL	AM9906	145.65	500	mL	N/A	500000	µL	0.0002913	0.0107664
LwaCas13a (C2c2)	0.03	mg/mL	21.6	µL	23.76	µL	Z03486	785	500	μg	0.55 mg/mL	909	µL	0.863586	20.5188
HiScribe T7	N/A		60	µL	66	µL	E2040L	1004	500	µL	N/A	500	uL	2.008	132.528
Standard BioTools 2X Assay Reagent	N/A		196.8	µL	216.48	µL	100-6265	6.21095	1000	µL	N/A	1000	µL	0.00621095	1.34455
IDT crRNAs	0.27	µM	81.6	µL	89.76	µL	Custom (IDT)	91.38	10	nmol	1µM	10000	µL	0.009138	0.820227
Water	N/A		1635.84	µL	1799.42	µL	AM9906	145.65	500	mL	N/A	500000	µL	0.0002913	0.524172
New England BioLabs Ribonucleotide Solution Set	1.02	nM	109.44	µL	120.384	µL	N0450L	329	2000	µL	100 mM	2000	µL	0.1645	19.8032
New England BioLabs RNase Inhibitor, Murine	2.06	units/µL	138.24	µL	152.064	µL	M0314L	322	15000	units	40,000 units/mL	375	µL	0.858667	130.572
Standard BioTools 20X Loading Reagent	N/A		138.24	µL	152.064	µL	100-6265	12.4219	500	µL	N/A	500	µL	0.0248438	3.77785
FAM Reporter (16 uM FAM-7-U)	0.514	μM	86.4	µL	95.04	µL	Custom (IDT)	394	250	nmol	100µM	15625	µL	0.025216	2.39653
Invitrogen ROX Reference Dye	0.1071	x	5.76	µL	6.336	µL	12223012	65.75	500	µL	50x	500	µL	0.1315	0.833184
Invitrogen MgCl2 (1M)	9.29	mM	24.96	µL	27.456	µL	AM9530G	57	100	mL	1M	100000	µL	0.00057	0.0156499
Invitrogen Tris (1 M), pH 8.0, RNase-free (10x Cleavage Buffer)	40.86	mM	131.789	µL	144.968	µL	AM9855G	54	100	mL	1M	100000	µL	0.00054	0.0782827
Thermo Scientific USB Dithiothreitol (DTT), 0.1M Solution (10x Cleavage Buffer)	10.21	mM	32.9472	µL	36.2419	µL	707265ML	129	5	mL	0.1 M	5000	µL	0.0258	0.935042
Water (10x Cleavage Buffer)	N/A		164.736	µL	181.21	µL	AM9906	145.65	500	mL	N/A	500000	µL	0.0002913	0.0527864
Water (Sample MM)	N/A		1963.008	µL	2159.31	µL	AM9906	145.65	500	mL	N/A	500000	µL	0.0002913	0.629007
Standard BioTools 192.24 IFC	N/A		1	Chip	1	Chip	100-6265	6210.95	10	Chips	N/A	10	Chip	621.095	621.095
Globe Scientific 0.2mL 96-Well PCR Plate, Half Skirt, Clear	N/A		3	Plates	3	Plates	PCR-HS-02	442	100	Plates	N/A	100	Plates	4.42	13.26
Eppendorf 5mL Tubes	N/A		1	Tubes	1	Tubes	30119401	73	200	Tubes	N/A	200	Tubes	0.365	0.365
Eppendorf 1.5mL Tubes	N/A		1	Tubes	1	Tubes	05-402-25	106.7	500	Tubes	N/A	500	Tubes	0.2134	0.2134
xTIP4™ Racked Pipette Tips, Rainin® LTS® Pipette Compatible, Biotix - 0.1-20µL	N/A		4	Boxes	4	Boxes	63300931	658.53	50	Boxes	N/A	50	Boxes	13.1706	52.6824
xTIP4™ Racked Pipette Tips, Rainin® LTS® Pipette Compatible, Biotix - 20-200µL	N/A		1	Boxes	1	Boxes	63300001	665.62	50	Boxes	N/A	50	Boxes	13.3124	13.3124
xTIP4™ Racked Pipette Tips, Rainin® LTS® Pipette Compatible, Biotix - 100-1000µL	N/A		1	Boxes	1	Boxes	63300003	662.42	40	Boxes	N/A	40	Boxes	16.5605	16.5605
TOTAL:
Total Run Cost:	3495.58
Total Cost Per Sample:	18.2062	Per CARMEN, total cost per sample is accounting for 192 wells (samples or controls).
Total Cost Per Sample, Per Assay:	0.75859	Total cost divided by 192 wells in the CARMEN run divided by 24 potential assays.

[truncated: 6 more sheets: Cost BBP1 Run in Duplicate, Cost BBP2 Run in Duplicate, Cost BBP3 Run in Duplicate, BBP1BBP2 Run, Cost BBP1 BBP3 Run, Cost BBP2 BBP3 Run]
