# Supplementary material for: Multiplexed detection of febrile infections using CARMEN
Source: Nat Commun. 2025 Dec 9;17:32. doi: 10.1038/s41467-025-66243-4 (PMC12764852; doi:10.1038/s41467-025-66243-4)
Supplement: Supplementary file 6 — Source data [file 41467_2025_66243_MOESM6_ESM.xlsx]

## Sheet: Fig1B
	FLUAV	FLUBV	HCoV-HKU1	HCoV-NL63	HCoV-OC43	HMPV	HPIV-3	HRSV	SARS-CoV-2	No crRNA
104	0.6689	0.05111	0.04668	0.05809	0.06025	0.08916	0.04884	0.05592	0.10795	0.0443
103	0.68399	0.05056	0.04503	0.05635	0.05817	0.08789	0.04701	0.05386	0.09913	0.04243
102	0.68811	0.05122	0.04572	0.05734	0.05796	0.08873	0.04728	0.05455	0.09783	0.04243
101	0.68088	0.05094	0.04544	0.05515	0.05738	0.08558	0.0472	0.05402	0.09417	0.04279
100	0.68435	0.05216	0.04521	0.05531	0.05714	0.08302	0.04781	0.05374	0.0907	0.04236
104	0.07502	0.69221	0.04726	0.05753	0.06002	0.08801	0.04763	0.06012	0.09994	0.0445
103	0.0734	0.69843	0.04532	0.0568	0.059	0.08552	0.04641	0.05632	0.09354	0.04227
102	0.07343	0.70077	0.04638	0.05887	0.05886	0.08741	0.04784	0.05785	0.09306	0.04318
101	0.07103	0.69847	0.04524	0.05606	0.05642	0.08379	0.04746	0.05456	0.09071	0.04185
100	0.06897	0.69565	0.04466	0.05543	0.057	0.0825	0.04839	0.0529	0.08882	0.04219
104	0.06714	0.04985	0.69562	0.05253	0.05945	0.07899	0.04546	0.05341	0.08209	0.04196
103	0.06732	0.04948	0.6956	0.05301	0.05949	0.07932	0.04565	0.05378	0.08181	0.04207
102	0.06952	0.04967	0.69298	0.05382	0.05873	0.08075	0.04582	0.05419	0.08653	0.04282
101	0.06887	0.05001	0.69541	0.05446	0.05654	0.08242	0.0471	0.05401	0.08721	0.04238
100	0.06843	0.05107	0.6994	0.05711	0.05694	0.08384	0.04828	0.05505	0.08787	0.04222
104	0.0692	0.05063	0.04695	0.70645	0.06869	0.08332	0.04883	0.05393	0.10076	0.04321
103	0.0689	0.05009	0.04666	0.70388	0.07066	0.08297	0.04794	0.05334	0.09772	0.04275
102	0.07005	0.05098	0.04734	0.70153	0.06773	0.08378	0.04822	0.05453	0.09999	0.04349
101	0.06965	0.05041	0.04604	0.70134	0.06202	0.08514	0.04922	0.05414	0.09556	0.04255
100	0.06777	0.0511	0.04615	0.70272	0.05866	0.08332	0.04755	0.05378	0.09095	0.04251
104	0.06991	0.0488	0.04584	0.05858	0.70484	0.07164	0.0481	0.05177	0.09545	0.04317
103	0.06917	0.04877	0.04581	0.05761	0.71166	0.07204	0.04841	0.05179	0.09613	0.04386
102	0.06834	0.04984	0.04537	0.05678	0.70615	0.07373	0.04852	0.05176	0.095	0.04328
101	0.06816	0.05065	0.04544	0.05566	0.70486	0.07887	0.04866	0.0523	0.08994	0.04271
100	0.067	0.05069	0.04585	0.05611	0.7081	0.08047	0.04923	0.05425	0.08668	0.04335
104	0.07163	0.05002	0.0474	0.05722	0.06969	0.70641	0.04688	0.06122	0.09817	0.04372
103	0.07113	0.04939	0.04559	0.05646	0.06718	0.69837	0.04523	0.05752	0.0938	0.04335
102	0.07199	0.05167	0.04677	0.05855	0.06331	0.70142	0.04718	0.05792	0.09235	0.04311
101	0.07026	0.05046	0.04524	0.05558	0.05868	0.6999	0.04705	0.05611	0.09215	0.04216
100	0.06785	0.05081	0.04548	0.05515	0.05662	0.69359	0.04698	0.05602	0.09025	0.0422
104	0.06978	0.05642	0.04651	0.05863	0.06126	0.08805	0.73258	0.05531	0.10036	0.04344
103	0.0684	0.0543	0.04529	0.05686	0.06088	0.0858	0.71287	0.0537	0.09421	0.04259
102	0.06986	0.05453	0.04636	0.05707	0.05999	0.08647	0.70767	0.05458	0.09215	0.04355
101	0.06921	0.05213	0.04469	0.05558	0.05689	0.08307	0.70508	0.05423	0.08964	0.04241
100	0.06804	0.05003	0.04522	0.05496	0.0559	0.08112	0.70484	0.05405	0.08763	0.04222
104	0.06751	0.04971	0.04535	0.05454	0.0639	0.08575	0.05298	0.71428	0.09745	0.04347
103	0.06832	0.04948	0.04484	0.05461	0.06036	0.08353	0.04951	0.69973	0.08983	0.04229
102	0.07108	0.05165	0.04704	0.05704	0.0623	0.08707	0.05018	0.69908	0.09228	0.0438
101	0.0689	0.04987	0.04547	0.05514	0.0598	0.08376	0.04868	0.69655	0.09092	0.04235
100	0.07165	0.0508	0.04535	0.05631	0.05774	0.08499	0.04729	0.69552	0.09024	0.04144
104	0.0671	0.04993	0.04529	0.04943	0.05644	0.07863	0.04738	0.05135	0.72337	0.04456
103	0.06853	0.04918	0.04455	0.04991	0.05578	0.08389	0.04574	0.05014	0.70546	0.04304
102	0.06758	0.05021	0.04531	0.05059	0.05646	0.08189	0.04653	0.05161	0.69795	0.04371
101	0.06907	0.04881	0.04487	0.05062	0.05578	0.08008	0.04611	0.05048	0.696	0.04226
100	0.06657	0.04863	0.04428	0.04957	0.0543	0.07438	0.0467	0.05069	0.69203	0.04251
NTC	0.12937	0.0488	0.05211	0.07299	0.05097	0.08851	0.10488	0.06079	0.18026	0.04311
NDC	0.06909	0.06952	0.06965	0.0697	0.07121	0.06969	0.07412	0.06968	0.06993	0.07036

## Sheet: Fig2A2D2G
Fig2A/2D/2G
Chamber ID	t1	t2	t3	t4	t5	t6	t7	t8	t9	t10	t11	t12	t13	sampleID	assayID	assay	sample
S012-A02	0.0814182	0.0856996	0.0888087	0.0904704	0.0916624	0.0926134	0.0932871	0.0933068	0.0946309	0.09402	0.0961071	0.0962271	0.0962474	S012	A02	RNaseP	MBV 1e8
S011-A02	0.0816527	0.0854218	0.0882522	0.0889017	0.0906925	0.091471	0.0919947	0.0926491	0.0930884	0.0943926	0.0929944	0.0946829	0.0958847	S011	A02	RNaseP	LASV 1e8
S010-A02	0.0840132	0.0887162	0.090526	0.0919037	0.0934079	0.094599	0.0945452	0.0960695	0.0959818	0.0972234	0.0974417	0.0974953	0.0981595	S010	A02	RNaseP	HIV2 1e8
S007-A02	0.0812525	0.0849751	0.0870876	0.0881445	0.0897914	0.0915381	0.0910825	0.0921494	0.0926118	0.0930084	0.0937075	0.0944756	0.0947697	S007	A02	RNaseP	CCHFV 1e8
S008-A02	0.106817	0.115538	0.120638	0.122894	0.125382	0.126507	0.127157	0.128393	0.129218	0.12946	0.130081	0.129969	0.131106	S008	A02	RNaseP	EBOV 1e8
S009-A02	0.0816988	0.0858867	0.0890982	0.0902203	0.092044	0.0929619	0.0940363	0.0953901	0.0954264	0.0959521	0.0967942	0.0974679	0.097766	S009	A02	RNaseP	HIV1 1e8
S024-A02	0.0808928	0.0849375	0.0879647	0.0901185	0.0913519	0.0923239	0.0941664	0.0951806	0.0949334	0.0970279	0.0969688	0.0978868	0.0988961	S024	A02	RNaseP	IVT Control
S023-A02	0.0838666	0.0882463	0.0911145	0.0928512	0.094509	0.0953965	0.0967791	0.0976868	0.0972117	0.0986279	0.0987222	0.0996201	0.0997559	S023	A02	RNaseP	BBP1 Standard Combined e8
S022-A02	0.109715	0.121264	0.129819	0.138059	0.145973	0.155482	0.163595	0.171689	0.181594	0.190757	0.198982	0.209486	0.217663	S022	A02	RNaseP	Water 14
S019-A02	0.081448	0.0849441	0.0865377	0.0890751	0.0904903	0.092365	0.0933194	0.0927843	0.095028	0.0949963	0.095994	0.0963729	0.0970379	S019	A02	RNaseP	WNV 1e8
S020-A02	0.0790587	0.0831541	0.0848453	0.0862696	0.0876503	0.0882134	0.0898324	0.0912681	0.0920708	0.0919008	0.0930145	0.0930929	0.0938742	S020	A02	RNaseP	YFV 1e8
S021-A02	0.0876122	0.0938212	0.0984575	0.102227	0.103664	0.106813	0.109848	0.110579	0.11293	0.113453	0.115359	0.117159	0.118153	S021	A02	RNaseP	RNaseP 1e8
S036-A02	0.0810831	0.0852211	0.08749	0.0900401	0.0902844	0.0921726	0.093216	0.0939425	0.0948846	0.0957885	0.0957877	0.0966483	0.0964175	S036	A02	RNaseP	MBV 1e7
S035-A02	0.0786435	0.0832609	0.0845724	0.0863874	0.0874936	0.0894327	0.0900619	0.090571	0.0907828	0.0912945	0.0914817	0.0927473	0.0931459	S035	A02	RNaseP	LASV 1e7
S034-A02	0.0817946	0.0862528	0.0886707	0.0902201	0.0922765	0.0931744	0.0938156	0.0944545	0.095214	0.0956005	0.0957749	0.0965492	0.097311	S034	A02	RNaseP	HIV2 1e7
S031-A02	0.0797559	0.0835245	0.0855669	0.0877281	0.0891082	0.089305	0.0905554	0.0911652	0.0914744	0.0924121	0.092496	0.0931915	0.093521	S031	A02	RNaseP	CCHFV 1e7
S032-A02	0.0921223	0.0991185	0.102142	0.103927	0.106173	0.108452	0.107888	0.109448	0.110067	0.110934	0.11128	0.111658	0.111691	S032	A02	RNaseP	EBOV 1e7
S033-A02	0.0811939	0.0850583	0.0882332	0.0900716	0.0915618	0.0935768	0.0948417	0.0950554	0.0959304	0.0966204	0.0965237	0.097422	0.0978617	S033	A02	RNaseP	HIV1 1e7
S048-A02	0.0795261	0.0832823	0.0860362	0.0875595	0.0894065	0.090741	0.0915198	0.0918563	0.092501	0.0931703	0.0937736	0.0951367	0.0953986	S048	A02	RNaseP	RTPCR Control
S047-A02	0.081219	0.0858235	0.0880686	0.0893085	0.0912904	0.0915889	0.0933675	0.0937633	0.0950714	0.0947827	0.0953129	0.0961332	0.0957767	S047	A02	RNaseP	BBP1 Standard Combined e7
S046-A02	0.105165	0.117507	0.125398	0.133262	0.143	0.150444	0.158988	0.168391	0.177367	0.185608	0.194763	0.204224	0.212282	S046	A02	RNaseP	Water 15
S043-A02	0.0830248	0.0866088	0.0906906	0.091558	0.0935286	0.0947884	0.0952971	0.0959895	0.0978726	0.0979417	0.0981803	0.0983561	0.100076	S043	A02	RNaseP	WNV 1e7
S044-A02	0.0770853	0.08093	0.0830944	0.0856167	0.0867876	0.0879008	0.0883963	0.0897928	0.0906409	0.091801	0.0916712	0.0920663	0.0924832	S044	A02	RNaseP	YFV 1e7
S045-A02	0.0817496	0.0860208	0.0897989	0.0913445	0.0928932	0.0938155	0.095793	0.0977546	0.0981229	0.0987127	0.0986681	0.0994017	0.0996127	S045	A02	RNaseP	RNaseP 1e7
S060-A02	0.0803456	0.0842241	0.088026	0.0893378	0.0902915	0.0912669	0.0927238	0.0939204	0.0948094	0.0951015	0.0953876	0.0958586	0.0953781	S060	A02	RNaseP	MBV 1e6
S059-A02	0.0789684	0.0824804	0.0844121	0.086676	0.0881802	0.0885009	0.0894325	0.090659	0.0912991	0.0920435	0.0930326	0.0927981	0.0927793	S059	A02	RNaseP	LASV 1e6
S058-A02	0.0807825	0.0849821	0.0873159	0.089419	0.0899887	0.0912002	0.0922554	0.092989	0.0932861	0.0946172	0.0944619	0.0955794	0.0951615	S058	A02	RNaseP	HIV2 1e6
S055-A02	0.0794414	0.0823013	0.0850168	0.0871197	0.0883304	0.0885201	0.0897962	0.0903802	0.0901878	0.0919327	0.0917468	0.0923383	0.0916822	S055	A02	RNaseP	CCHFV 1e6
S056-A02	0.0815911	0.0856563	0.0893021	0.091196	0.0930401	0.0937603	0.0953482	0.0960396	0.0962553	0.0976947	0.0977742	0.0981157	0.0998207	S056	A02	RNaseP	EBOV 1e6
S057-A02	0.0821228	0.087287	0.0901758	0.0918314	0.0939593	0.0946167	0.0967954	0.097788	0.0968402	0.0991948	0.0982113	0.100185	0.0993526	S057	A02	RNaseP	HIV1 1e6
S072-A02	0.0999885	0.111181	0.118476	0.125543	0.133792	0.141232	0.150522	0.158575	0.166887	0.176174	0.185387	0.194551	0.202239	S072	A02	RNaseP	Water 22
S071-A02	0.0799085	0.0843885	0.0867719	0.0887435	0.0902327	0.0917367	0.0918133	0.0926103	0.093798	0.0949578	0.0958992	0.0963091	0.0960836	S071	A02	RNaseP	BBP1 Standard Combined e6
S070-A02	0.101829	0.112634	0.121546	0.129651	0.13713	0.145079	0.153652	0.162087	0.171875	0.180482	0.189021	0.197993	0.205604	S070	A02	RNaseP	Water 16
S067-A02	0.0868601	0.0917838	0.094797	0.0978537	0.0997898	0.100421	0.100496	0.101783	0.103323	0.10357	0.104379	0.104922	0.105219	S067	A02	RNaseP	WNV 1e6
S068-A02	0.0768267	0.0797101	0.0823787	0.0845749	0.0851757	0.0860566	0.0871715	0.0888414	0.0893048	0.0899047	0.0911212	0.0912303	0.0916151	S068	A02	RNaseP	YFV 1e6
S069-A02	0.0791579	0.0831895	0.0865675	0.0873182	0.0895752	0.0914431	0.092449	0.0943244	0.0942317	0.0938938	0.0952026	0.0954248	0.0959612	S069	A02	RNaseP	RNaseP 1e6
S084-A02	0.077987	0.082524	0.0847794	0.087307	0.0886712	0.090191	0.090847	0.0920406	0.0921126	0.0927045	0.0931406	0.0942323	0.094587	S084	A02	RNaseP	MBV 1e5
S083-A02	0.0769562	0.0802458	0.0828213	0.084604	0.0861262	0.0868034	0.0874722	0.0886892	0.088783	0.0893477	0.0900025	0.0902709	0.0901314	S083	A02	RNaseP	LASV 1e5
S082-A02	0.0793544	0.0826796	0.0856337	0.0874455	0.0889094	0.0898647	0.0904997	0.0916219	0.0923048	0.0928448	0.0938276	0.0930709	0.0937229	S082	A02	RNaseP	HIV2 1e5
S079-A02	0.0765597	0.079919	0.0823131	0.0831846	0.0850277	0.0858661	0.0868652	0.0877964	0.0872205	0.0887592	0.0891451	0.0899218	0.0893234	S079	A02	RNaseP	CCHFV 1e5
S080-A02	0.0776806	0.0814324	0.0843587	0.0864742	0.0872718	0.0887988	0.0897759	0.0910769	0.0917737	0.0920404	0.0919256	0.093669	0.0934724	S080	A02	RNaseP	EBOV 1e5
S081-A02	0.0794248	0.0833283	0.0867294	0.0887092	0.0907099	0.0918361	0.0932234	0.0933985	0.0944669	0.095527	0.0963036	0.0961598	0.0968118	S081	A02	RNaseP	HIV1 1e5
S096-A02	0.0974652	0.107274	0.11531	0.122728	0.130974	0.138805	0.146917	0.155194	0.163248	0.171647	0.181077	0.189045	0.197154	S096	A02	RNaseP	Water 23
S095-A02	0.0784469	0.0821535	0.0852827	0.0862678	0.0885156	0.0897303	0.0900024	0.0915928	0.0918129	0.0922661	0.093009	0.0925107	0.0940771	S095	A02	RNaseP	BBP1 Standard Combined e5
S094-A02	0.100093	0.110305	0.11917	0.127101	0.135605	0.142529	0.15144	0.159137	0.167755	0.176954	0.185986	0.194086	0.202195	S094	A02	RNaseP	Water 17
S091-A02	0.0842815	0.0885687	0.0905576	0.09392	0.0960024	0.0965438	0.0969227	0.0981166	0.0988471	0.0992839	0.100487	0.100853	0.10145	S091	A02	RNaseP	WNV 1e5
S092-A02	0.07591	0.0790988	0.0813535	0.0828167	0.0844222	0.0854371	0.0861425	0.0870484	0.0880309	0.0877415	0.0886381	0.089424	0.0899211	S092	A02	RNaseP	YFV 1e5
S093-A02	0.0778133	0.0812128	0.0837504	0.0862506	0.0871427	0.0891341	0.0896915	0.0902142	0.09182	0.0926297	0.0937747	0.0936168	0.0945237	S093	A02	RNaseP	RNaseP 1e5
S105-A02	0.0773424	0.0818089	0.0843778	0.0863797	0.0883679	0.0896626	0.0900933	0.0924304	0.092277	0.0929501	0.0939784	0.0938067	0.0944458	S105	A02	RNaseP	HIV1 1e4
S104-A02	0.0763719	0.0808051	0.0835279	0.0857366	0.0878172	0.0886152	0.0896866	0.0905644	0.0905863	0.0916049	0.0925323	0.0927568	0.093368	S104	A02	RNaseP	EBOV 1e4
S103-A02	0.0760533	0.0798167	0.0819848	0.0834129	0.0849638	0.0859417	0.0868704	0.0867843	0.0883394	0.0884562	0.0891417	0.0894632	0.0904811	S103	A02	RNaseP	CCHFV 1e4
S106-A02	0.0789126	0.0819623	0.0845341	0.0856012	0.0878989	0.0879491	0.0901802	0.0901911	0.0918146	0.0908213	0.0917054	0.0923551	0.0926699	S106	A02	RNaseP	HIV2 1e4
S107-A02	0.0757844	0.0791962	0.0814118	0.082628	0.0845229	0.0858768	0.0859023	0.0868066	0.0873949	0.0885857	0.0882143	0.0892164	0.088979	S107	A02	RNaseP	LASV 1e4
S108-A02	0.0779618	0.0815162	0.0835334	0.085522	0.0875354	0.0893019	0.0894397	0.0908871	0.0917775	0.0924232	0.0921578	0.0935488	0.0940441	S108	A02	RNaseP	MBV 1e4
S117-A02	0.0781305	0.0821464	0.0850497	0.0868043	0.0881515	0.0906494	0.0912116	0.0924735	0.0934374	0.0935565	0.0941766	0.0947921	0.0950873	S117	A02	RNaseP	RNaseP 1e4
S116-A02	0.0747822	0.0777758	0.0803885	0.081713	0.0837493	0.0838626	0.0852229	0.0861886	0.0866953	0.0873334	0.0874085	0.0884128	0.0891535	S116	A02	RNaseP	YFV 1e4
S115-A02	0.0819001	0.0859407	0.0890887	0.0913622	0.0930055	0.0938639	0.0946081	0.0955688	0.0967098	0.0971045	0.0981353	0.097912	0.0993025	S115	A02	RNaseP	WNV 1e4
S118-A02	0.0989422	0.109959	0.118357	0.125454	0.132638	0.141033	0.149139	0.157433	0.165875	0.173596	0.18277	0.191342	0.198994	S118	A02	RNaseP	Water 18
S119-A02	0.0776025	0.0816303	0.0843048	0.0858641	0.0876051	0.0885104	0.0898428	0.090599	0.0918497	0.092032	0.0923443	0.0930516	0.0936647	S119	A02	RNaseP	BBP1 Standard Combined e4
S120-A02	0.0959653	0.105258	0.113229	0.120431	0.128137	0.135937	0.14329	0.151892	0.160345	0.168352	0.176661	0.185521	0.193597	S120	A02	RNaseP	Water 24
S129-A02	0.0771865	0.0811968	0.0852547	0.08683	0.0879856	0.0898765	0.0905806	0.0912965	0.0919272	0.0931155	0.0934727	0.0943087	0.0942093	S129	A02	RNaseP	HIV1 1e3
S128-A02	0.0763227	0.0806461	0.0835201	0.0858411	0.0865529	0.0878347	0.0898941	0.0907776	0.0913245	0.0914465	0.0921541	0.0932627	0.0931327	S128	A02	RNaseP	EBOV 1e3
S127-A02	0.0759523	0.0793541	0.0820857	0.0841636	0.0846977	0.086085	0.0866357	0.0878885	0.088278	0.0890841	0.0900717	0.0904054	0.0901764	S127	A02	RNaseP	CCHFV 1e3
S130-A02	0.0763949	0.0803396	0.0837381	0.085247	0.0863368	0.0877539	0.0884267	0.0890156	0.0899348	0.090386	0.0918373	0.0927372	0.0926727	S130	A02	RNaseP	HIV2 1e3
S131-A02	0.0760637	0.0809369	0.0829861	0.0851138	0.0872818	0.0879791	0.0883106	0.0890634	0.0894703	0.0898667	0.0907817	0.0912434	0.0917378	S131	A02	RNaseP	LASV 1e3
S132-A02	0.0760357	0.0803192	0.0827422	0.0851636	0.0861727	0.0880323	0.0890206	0.0892784	0.0902101	0.0911708	0.0916402	0.0918722	0.0927768	S132	A02	RNaseP	MBV 1e3
S141-A02	0.07679	0.0814678	0.0842227	0.0863185	0.0880703	0.089063	0.0893696	0.0907352	0.0923489	0.0928771	0.0932425	0.0927673	0.0941657	S141	A02	RNaseP	RNaseP 1e3
S140-A02	0.0757133	0.0789704	0.0826799	0.084295	0.0858583	0.0862828	0.0885122	0.0890996	0.0896779	0.0910003	0.0900583	0.0909359	0.091646	S140	A02	RNaseP	YFV 1e3
S139-A02	0.0793164	0.0841149	0.0872618	0.0893237	0.0910114	0.092564	0.0935012	0.0942098	0.0949209	0.0956128	0.0960381	0.0965163	0.097276	S139	A02	RNaseP	WNV 1e3
S142-A02	0.0995276	0.110336	0.120088	0.126776	0.134032	0.143488	0.151175	0.159341	0.168209	0.178309	0.186377	0.194259	0.203379	S142	A02	RNaseP	Water 19
S143-A02	0.078732	0.0833485	0.0861244	0.0879408	0.0891209	0.0908262	0.0913295	0.0928602	0.0942728	0.0943764	0.0949444	0.0954334	0.0957505	S143	A02	RNaseP	BBP1 Standard Combined e3
S144-A02	0.096163	0.106262	0.114087	0.121576	0.128544	0.136582	0.143468	0.152614	0.160956	0.16861	0.176798	0.184993	0.193929	S144	A02	RNaseP	Water 25
S153-A02	0.0768299	0.0818281	0.083824	0.0864258	0.0875788	0.0892607	0.0903941	0.0909312	0.0922683	0.0925836	0.0933089	0.0938054	0.0944703	S153	A02	RNaseP	HIV1 1e2
S152-A02	0.0783253	0.0833839	0.0859902	0.088515	0.0896967	0.0911698	0.0924544	0.093486	0.0941723	0.095092	0.095808	0.0960226	0.0963878	S152	A02	RNaseP	EBOV 1e2
S151-A02	0.0778535	0.0826786	0.0855263	0.0869218	0.0876428	0.0901639	0.0904554	0.0918197	0.0923725	0.0930362	0.094356	0.0945277	0.0945024	S151	A02	RNaseP	CCHFV 1e2
S154-A02	0.0777619	0.0820627	0.0849795	0.0871941	0.0899882	0.091782	0.0929044	0.0934982	0.0939002	0.0951309	0.0956016	0.0961864	0.0960756	S154	A02	RNaseP	HIV2 1e2
S155-A02	0.077516	0.0815693	0.0841436	0.0864098	0.0876712	0.0900249	0.0902678	0.0915506	0.0919281	0.0924233	0.0927919	0.093656	0.0940718	S155	A02	RNaseP	LASV 1e2
S156-A02	0.0772286	0.0820384	0.0842424	0.0862896	0.0882372	0.0897355	0.09103	0.0910592	0.0916651	0.0924599	0.0930025	0.0933172	0.0941057	S156	A02	RNaseP	MBV 1e2
S165-A02	0.0783697	0.0822176	0.0853804	0.0874135	0.0891395	0.0902208	0.0920048	0.0927249	0.093659	0.0942716	0.0955163	0.0950476	0.095827	S165	A02	RNaseP	RNaseP 1e2
S164-A02	0.0775664	0.0823035	0.0849315	0.0871867	0.0891146	0.09081	0.0912002	0.0934555	0.0933872	0.0939645	0.0949778	0.0946571	0.0956784	S164	A02	RNaseP	YFV 1e2
S163-A02	0.0786238	0.0830313	0.0864913	0.0883834	0.0908742	0.0918472	0.0929964	0.0938101	0.0941848	0.0954487	0.0958464	0.0963282	0.0968696	S163	A02	RNaseP	WNV 1e2
S166-A02	0.101993	0.113411	0.121248	0.129434	0.139113	0.146851	0.155761	0.165057	0.172959	0.182181	0.190936	0.201423	0.208678	S166	A02	RNaseP	Water 20
S167-A02	0.0784263	0.0828965	0.0864438	0.0885813	0.0899461	0.0921704	0.0929869	0.0935219	0.094123	0.0957877	0.0962368	0.0968609	0.0974188	S167	A02	RNaseP	BBP1 Standard Combined e2
S168-A02	0.0966413	0.107133	0.114144	0.122575	0.130299	0.138197	0.146196	0.154362	0.163787	0.171274	0.180167	0.188322	0.198053	S168	A02	RNaseP	Water 26
S177-A02	0.077562	0.0826198	0.0846713	0.0870877	0.0885636	0.0906221	0.0914293	0.0918716	0.0935024	0.092867	0.0939668	0.0938657	0.0952192	S177	A02	RNaseP	HIV1 1e1
S176-A02	0.0775108	0.0820969	0.0848279	0.0867344	0.0884915	0.0896403	0.0910285	0.0918193	0.092522	0.0935707	0.0941905	0.0949643	0.0955397	S176	A02	RNaseP	EBOV 1e1
S175-A02	0.077568	0.081638	0.0848489	0.0868817	0.088247	0.0893307	0.0909212	0.091817	0.0930341	0.0932345	0.0939086	0.0952222	0.0952285	S175	A02	RNaseP	CCHFV 1e1
S178-A02	0.0782388	0.0829817	0.0859077	0.0883241	0.0893049	0.0912087	0.0921265	0.0939353	0.094174	0.0942977	0.0950742	0.095895	0.0957375	S178	A02	RNaseP	HIV2 1e1
S179-A02	0.0777529	0.082269	0.0853235	0.0875689	0.0893881	0.0910396	0.0915127	0.09295	0.0930535	0.0938099	0.0949667	0.0962225	0.0957491	S179	A02	RNaseP	LASV 1e1
S180-A02	0.0777677	0.0823062	0.0859631	0.0877498	0.0898845	0.0903104	0.0915069	0.0927431	0.0929743	0.0937763	0.0946741	0.0959663	0.0957372	S180	A02	RNaseP	MBV 1e1
S189-A02	0.0775731	0.0827548	0.0858097	0.0870564	0.0897571	0.0899937	0.0916853	0.0927626	0.0937829	0.0945406	0.0950677	0.095048	0.0955459	S189	A02	RNaseP	RNaseP 1e1
S188-A02	0.0782775	0.0827913	0.086608	0.088352	0.0902748	0.0915363	0.0920416	0.0935	0.0946062	0.0957622	0.0956945	0.0964286	0.0972222	S188	A02	RNaseP	YFV 1e1
S187-A02	0.0775887	0.0813645	0.0841048	0.0862193	0.0873102	0.0884261	0.0884427	0.0898609	0.0904559	0.09135	0.0915473	0.0922531	0.0932492	S187	A02	RNaseP	WNV 1e1
S190-A02	0.0999604	0.111685	0.119567	0.128088	0.136331	0.144164	0.151773	0.160106	0.169667	0.178462	0.187562	0.195483	0.205079	S190	A02	RNaseP	Water 21
S191-A02	0.0802446	0.0860429	0.0890563	0.0916414	0.0930802	0.0945976	0.0956548	0.0969607	0.0983046	0.0986637	0.0991098	0.100246	0.100469	S191	A02	RNaseP	BBP1 Standard Combined e1
S192-A02	0.0624842	0.063582	0.0648932	0.0647668	0.0649318	0.0651254	0.0653273	0.0660545	0.0660958	0.0662222	0.0668274	0.0669077	0.0669331	S192	A02	RNaseP	No MgCl2 Control
S012-A23	0.064306	0.0659746	0.0665997	0.0672074	0.0679386	0.068524	0.0687917	0.0692278	0.0692985	0.0695679	0.0704863	0.0711	0.0706841	S012	A23	Water	MBV 1e8
S011-A23	0.0644946	0.0647674	0.0648065	0.0652952	0.0657914	0.0655762	0.0667763	0.0670454	0.0671904	0.0672162	0.0678055	0.0677345	0.0683183	S011	A23	Water	LASV 1e8
S010-A23	0.0635503	0.0644617	0.0640094	0.0653181	0.0654481	0.0656886	0.0658612	0.0668286	0.0669725	0.0675018	0.0673006	0.0674688	0.0686391	S010	A23	Water	HIV2 1e8
S007-A23	0.0651494	0.0652851	0.0661337	0.0669383	0.0674739	0.0676544	0.0677519	0.0682816	0.0684701	0.0690009	0.0690441	0.0699347	0.0699311	S007	A23	Water	CCHFV 1e8
S008-A23	0.0641228	0.0647631	0.0648633	0.0660296	0.0659293	0.0664167	0.0666089	0.066532	0.0670234	0.0674873	0.0676626	0.0675264	0.0687577	S008	A23	Water	EBOV 1e8
S009-A23	0.0633119	0.0646929	0.0650609	0.0652453	0.0653585	0.0658781	0.0662323	0.0666333	0.0672787	0.0673843	0.0676686	0.0676735	0.0685809	S009	A23	Water	HIV1 1e8
S024-A23	0.0639175	0.0647338	0.0646735	0.0651047	0.0657831	0.065784	0.0660632	0.0669711	0.067337	0.0669389	0.0677166	0.0676088	0.0685036	S024	A23	Water	IVT Control
S023-A23	0.0635482	0.0638666	0.0643218	0.0641674	0.0659814	0.0651011	0.0658032	0.0662995	0.0659824	0.0668808	0.0670219	0.0680735	0.0677467	S023	A23	Water	BBP1 Standard Combined e8
S022-A23	0.0623659	0.063071	0.0640807	0.063995	0.0646284	0.0645836	0.0653756	0.0660204	0.0662773	0.0662134	0.0669592	0.0672178	0.067608	S022	A23	Water	Water 14
S019-A23	0.0638459	0.0639978	0.0648612	0.0648021	0.065337	0.0658931	0.0662302	0.0662187	0.066662	0.0670838	0.0676932	0.0675384	0.0677058	S019	A23	Water	WNV 1e8
S020-A23	0.0643428	0.0654193	0.0652639	0.0658158	0.0663766	0.0664355	0.0664496	0.0673877	0.0675469	0.0679038	0.0679146	0.0681976	0.0680508	S020	A23	Water	YFV 1e8
S021-A23	0.0646661	0.0646305	0.0648881	0.0660016	0.0657094	0.0657795	0.06573	0.0671334	0.0670004	0.0675053	0.0673639	0.0673686	0.0677639	S021	A23	Water	RNaseP 1e8
S036-A23	0.0639665	0.0649509	0.0647633	0.0657296	0.0653239	0.0658512	0.0663572	0.0669673	0.0669759	0.0675777	0.0668944	0.0676774	0.0687599	S036	A23	Water	MBV 1e7
S035-A23	0.0639774	0.0645901	0.0656125	0.0650984	0.0659452	0.0664094	0.0663327	0.0669246	0.0667752	0.0672893	0.0676998	0.0676605	0.0683103	S035	A23	Water	LASV 1e7
S034-A23	0.0641403	0.0651269	0.065665	0.0657992	0.0662359	0.0665545	0.0670082	0.0670399	0.0668826	0.0682018	0.068842	0.0681326	0.0689539	S034	A23	Water	HIV2 1e7
S031-A23	0.0649255	0.0660283	0.0660643	0.0663351	0.066698	0.0668957	0.0672682	0.0677202	0.0685367	0.0687301	0.0686533	0.0695411	0.0688303	S031	A23	Water	CCHFV 1e7
S032-A23	0.0661602	0.0661002	0.0664968	0.0668367	0.0675676	0.0674566	0.0676763	0.068642	0.0681295	0.0690379	0.0696018	0.0692667	0.0702028	S032	A23	Water	EBOV 1e7
S033-A23	0.0654758	0.0653951	0.0659297	0.0660899	0.0675928	0.0678667	0.067629	0.0685986	0.0680632	0.0689932	0.0686235	0.0692225	0.0695012	S033	A23	Water	HIV1 1e7
S048-A23	0.0655874	0.0658565	0.0658457	0.0671489	0.0671532	0.0674733	0.068516	0.0677184	0.0686634	0.0688369	0.0689566	0.0697134	0.0696521	S048	A23	Water	RTPCR Control
S047-A23	0.0659538	0.066019	0.0662555	0.0664273	0.0673441	0.0679527	0.068082	0.067967	0.0688435	0.0689032	0.06915	0.0696008	0.0700988	S047	A23	Water	BBP1 Standard Combined e7
S046-A23	0.0649205	0.0652637	0.0662797	0.0655534	0.0663507	0.0666667	0.0677544	0.0681481	0.0673824	0.0683923	0.068524	0.0698864	0.0697771	S046	A23	Water	Water 15
S043-A23	0.0658148	0.0659566	0.0670057	0.0670449	0.0678512	0.0674811	0.0683728	0.0681539	0.0684949	0.0686726	0.0693499	0.0693345	0.0694309	S043	A23	Water	WNV 1e7
S044-A23	0.0654266	0.0663167	0.0660347	0.0668037	0.0670693	0.0668121	0.0678905	0.0678282	0.0682418	0.068532	0.0690079	0.070114	0.0693743	S044	A23	Water	YFV 1e7
S045-A23	0.0657496	0.0664345	0.066616	0.0669637	0.0672674	0.0675658	0.0682107	0.0682496	0.0688295	0.0691679	0.0691856	0.069503	0.0698966	S045	A23	Water	RNaseP 1e7
S060-A23	0.0661251	0.0672093	0.067236	0.0672709	0.0678799	0.067552	0.067968	0.0679518	0.0687376	0.069001	0.0692758	0.0696719	0.0704207	S060	A23	Water	MBV 1e6
S059-A23	0.0664141	0.0670517	0.0674433	0.0672841	0.0677945	0.0682305	0.0688937	0.0685884	0.0690419	0.0692493	0.0693301	0.0704145	0.0704557	S059	A23	Water	LASV 1e6
S058-A23	0.0661723	0.0674573	0.0665535	0.0674997	0.0676255	0.0677303	0.0686206	0.0685823	0.0690657	0.0693082	0.069499	0.0698427	0.0699975	S058	A23	Water	HIV2 1e6
S055-A23	0.0662429	0.0667165	0.0669665	0.0674487	0.0675269	0.0678136	0.0688186	0.0691279	0.0695909	0.0694086	0.0701876	0.0703568	0.0703568	S055	A23	Water	CCHFV 1e6
S056-A23	0.0662289	0.066972	0.0668439	0.0672279	0.0674443	0.0684047	0.0685824	0.0685672	0.0683936	0.0691632	0.0700943	0.0694757	0.0697805	S056	A23	Water	EBOV 1e6
S057-A23	0.0656438	0.067192	0.0668404	0.0669479	0.0674888	0.0678398	0.068359	0.0683075	0.0686391	0.0695929	0.0692524	0.0699362	0.0697922	S057	A23	Water	HIV1 1e6
S072-A23	0.0659299	0.0665433	0.0675948	0.0677809	0.0681979	0.0681039	0.0687961	0.0684894	0.069948	0.0700672	0.070441	0.070421	0.0709526	S072	A23	Water	Water 22
S071-A23	0.0673456	0.0680949	0.0676176	0.0686096	0.0687641	0.0689026	0.0703839	0.0694691	0.0705638	0.0707813	0.0704441	0.0708686	0.0714987	S071	A23	Water	BBP1 Standard Combined e6
S070-A23	0.06542	0.0661547	0.0662273	0.067158	0.0668898	0.0674065	0.0677947	0.0682594	0.0684811	0.0694038	0.0695839	0.0702347	0.0696336	S070	A23	Water	Water 16
S067-A23	0.0664355	0.0672818	0.0674562	0.0680789	0.0679897	0.0686305	0.0688827	0.068957	0.0698677	0.0692753	0.0701787	0.0706056	0.0706552	S067	A23	Water	WNV 1e6
S068-A23	0.0668068	0.0672395	0.066979	0.0671642	0.067912	0.0679418	0.0684385	0.0685883	0.0694941	0.0691824	0.0695715	0.0699029	0.0700997	S068	A23	Water	YFV 1e6
S069-A23	0.0659937	0.0669421	0.0674596	0.0676674	0.0674397	0.0683046	0.0681966	0.0687281	0.0690682	0.0692514	0.0693907	0.0697619	0.0702435	S069	A23	Water	RNaseP 1e6
S084-A23	0.0661201	0.0675128	0.0677431	0.0678168	0.0684874	0.0690026	0.0686462	0.0691123	0.0693069	0.0696879	0.0703421	0.0695136	0.0703996	S084	A23	Water	MBV 1e5
S083-A23	0.0664401	0.0675422	0.0675271	0.0675254	0.0677807	0.0684294	0.0684037	0.0687068	0.0688065	0.0687737	0.0698403	0.070244	0.0701921	S083	A23	Water	LASV 1e5
S082-A23	0.0664898	0.0673468	0.0670451	0.0677555	0.0678717	0.0677534	0.0684348	0.0686321	0.0695988	0.069324	0.0701201	0.0705763	0.0698992	S082	A23	Water	HIV2 1e5
S079-A23	0.0659919	0.0674519	0.0676294	0.0679469	0.0677637	0.0682073	0.0683937	0.0687799	0.0695323	0.0701443	0.0698902	0.0705003	0.0704058	S079	A23	Water	CCHFV 1e5
S080-A23	0.0664256	0.0669828	0.0676484	0.0674329	0.0679418	0.0679332	0.0688702	0.0686413	0.0691016	0.0693215	0.0695288	0.0699569	0.070107	S080	A23	Water	EBOV 1e5
S081-A23	0.0652577	0.0662955	0.0664307	0.0669656	0.0674282	0.0675108	0.0679951	0.0682482	0.0679867	0.0695347	0.0695784	0.0693232	0.0699666	S081	A23	Water	HIV1 1e5
S096-A23	0.0657646	0.0660662	0.0661987	0.0667589	0.0670941	0.0675495	0.0677236	0.0686002	0.0686607	0.0687011	0.0697398	0.070085	0.0700253	S096	A23	Water	Water 23
S095-A23	0.0663647	0.0665116	0.0666356	0.0673941	0.0673587	0.0674328	0.06811	0.0678611	0.0685446	0.0692953	0.0690768	0.0694322	0.0693104	S095	A23	Water	BBP1 Standard Combined e5
S094-A23	0.0645378	0.0654031	0.0655661	0.0665489	0.0668054	0.0668886	0.0676371	0.0678707	0.0679344	0.0686832	0.0687461	0.0684318	0.0687803	S094	A23	Water	Water 17
S091-A23	0.065788	0.0662575	0.0669275	0.0670581	0.0673199	0.067573	0.0679808	0.0681161	0.0682752	0.0688557	0.06849	0.0691196	0.0694743	S091	A23	Water	WNV 1e5
S092-A23	0.0654752	0.0664696	0.0667806	0.0670693	0.0669753	0.067139	0.0676898	0.0682209	0.0684108	0.0688844	0.0691101	0.0693854	0.0696192	S092	A23	Water	YFV 1e5
S093-A23	0.0655363	0.0661345	0.0663166	0.0666819	0.0671586	0.0669456	0.0675033	0.0680202	0.0687791	0.068632	0.068719	0.0693109	0.0690331	S093	A23	Water	RNaseP 1e5
S105-A23	0.0653901	0.0662392	0.0664796	0.0660859	0.0670227	0.0673459	0.0674384	0.0677068	0.0685935	0.0684131	0.068585	0.0687779	0.0691689	S105	A23	Water	HIV1 1e4
S104-A23	0.0654948	0.0657216	0.0664469	0.0662308	0.0666058	0.0670919	0.0674664	0.0677336	0.0683276	0.0687141	0.0686883	0.0685773	0.0698088	S104	A23	Water	EBOV 1e4
S103-A23	0.0658924	0.0663679	0.0667235	0.0668639	0.0673345	0.0673236	0.0672374	0.0681194	0.0687564	0.069497	0.0700143	0.0696606	0.0706531	S103	A23	Water	CCHFV 1e4
S106-A23	0.0660351	0.0666667	0.0668099	0.0668739	0.0682024	0.0670818	0.0685056	0.06849	0.0681225	0.0694191	0.0693852	0.0696098	0.0697303	S106	A23	Water	HIV2 1e4
S107-A23	0.0653105	0.0659179	0.0660628	0.0670141	0.0672636	0.0671434	0.0673858	0.0675307	0.0682479	0.068476	0.0687019	0.0690109	0.0692356	S107	A23	Water	LASV 1e4
S108-A23	0.0655654	0.0657701	0.0662927	0.0665533	0.0675799	0.0675098	0.067626	0.0680885	0.0686022	0.0688395	0.0687167	0.0693777	0.0693602	S108	A23	Water	MBV 1e4
S117-A23	0.0650257	0.0650534	0.0654117	0.0652369	0.066307	0.0665655	0.0666592	0.0669671	0.0673277	0.0677277	0.068051	0.0678866	0.0683693	S117	A23	Water	RNaseP 1e4
S116-A23	0.0651772	0.0656767	0.0654892	0.0656824	0.0665318	0.0660887	0.0667834	0.0667344	0.0676462	0.0673126	0.0686064	0.0682386	0.06885	S116	A23	Water	YFV 1e4
S115-A23	0.0648552	0.0652125	0.0658286	0.0662021	0.0657436	0.0656079	0.0662043	0.0666215	0.067443	0.0680041	0.067932	0.0685367	0.068787	S115	A23	Water	WNV 1e4
S118-A23	0.0632262	0.0641181	0.0645617	0.0650386	0.0653757	0.0651121	0.0660425	0.0660726	0.0667782	0.0675929	0.0673696	0.067636	0.0684876	S118	A23	Water	Water 18
S119-A23	0.0645232	0.0649986	0.0651086	0.0651946	0.0664864	0.0659086	0.066733	0.0668291	0.066918	0.0672885	0.067871	0.0680593	0.0683385	S119	A23	Water	BBP1 Standard Combined e4
S120-A23	0.0640207	0.0645963	0.0648293	0.0649034	0.0662883	0.0660077	0.0665623	0.0668138	0.0668563	0.0670917	0.06789	0.0681439	0.068203	S120	A23	Water	Water 24
S129-A23	0.0642075	0.0644428	0.0652078	0.0647625	0.0658033	0.0653222	0.0664184	0.0663291	0.0670388	0.0673875	0.0681386	0.0677976	0.068098	S129	A23	Water	HIV1 1e3
S128-A23	0.0638392	0.064322	0.0645126	0.0654231	0.0656983	0.0657254	0.0665112	0.066574	0.0660955	0.0666778	0.0668079	0.0676398	0.0676932	S128	A23	Water	EBOV 1e3
S127-A23	0.0639894	0.0642384	0.0647744	0.0655138	0.0660759	0.0664592	0.0665371	0.0668521	0.0671904	0.0675668	0.0680853	0.0685475	0.0682695	S127	A23	Water	CCHFV 1e3
S130-A23	0.0639451	0.0636995	0.064627	0.0642822	0.0655656	0.0654517	0.0655355	0.0661442	0.066403	0.066819	0.0668857	0.0673485	0.0676461	S130	A23	Water	HIV2 1e3
S131-A23	0.0627416	0.0641401	0.064761	0.0645251	0.0648169	0.0649589	0.0653915	0.0659316	0.0657748	0.0668898	0.0668973	0.06701	0.0672696	S131	A23	Water	LASV 1e3
S132-A23	0.0642494	0.0646658	0.0637334	0.0651528	0.0655029	0.0651319	0.0657332	0.0657525	0.0662729	0.0667457	0.0670205	0.0673789	0.0675821	S132	A23	Water	MBV 1e3
S141-A23	0.0634025	0.0634535	0.063805	0.0645394	0.0647742	0.064922	0.0656825	0.0656267	0.0660441	0.0664582	0.0665657	0.0671325	0.0673012	S141	A23	Water	RNaseP 1e3
S140-A23	0.0630575	0.0637593	0.063788	0.0644762	0.0649907	0.0647803	0.0655017	0.0655552	0.0658632	0.0669198	0.0668064	0.0668819	0.0672116	S140	A23	Water	YFV 1e3
S139-A23	0.0632654	0.063903	0.0641844	0.064214	0.0648216	0.0648075	0.0648673	0.0659428	0.0657445	0.0658908	0.0668072	0.067383	0.0666248	S139	A23	Water	WNV 1e3
S142-A23	0.0620036	0.0628908	0.0628815	0.063003	0.0640004	0.0645377	0.0647996	0.0653474	0.0652622	0.0653729	0.065801	0.0663607	0.0667836	S142	A23	Water	Water 19
S143-A23	0.063651	0.0636635	0.0638555	0.0645068	0.0647623	0.0654108	0.0657201	0.0661517	0.0659704	0.0667092	0.0658721	0.0671824	0.0676486	S143	A23	Water	BBP1 Standard Combined e3
S144-A23	0.0623694	0.0626803	0.0635	0.0633898	0.0636332	0.0643824	0.0647662	0.0654851	0.0651782	0.0657275	0.0656872	0.0663728	0.0665866	S144	A23	Water	Water 25
S153-A23	0.0624856	0.0632352	0.0640974	0.0632962	0.0649838	0.0642791	0.0648464	0.0651897	0.0651504	0.066058	0.0662167	0.0665192	0.0666318	S153	A23	Water	HIV1 1e2
S152-A23	0.0624462	0.0626219	0.0631107	0.0635742	0.0643693	0.0644509	0.0644733	0.0648833	0.0649125	0.0654065	0.0661483	0.0656243	0.066717	S152	A23	Water	EBOV 1e2
S151-A23	0.0629036	0.0631379	0.0630667	0.0642027	0.0641962	0.0646004	0.0649388	0.0653272	0.0663331	0.0663557	0.0658431	0.0668455	0.0667836	S151	A23	Water	CCHFV 1e2
S154-A23	0.0626059	0.0629129	0.0637252	0.0641545	0.0645407	0.0644632	0.0654563	0.0653837	0.0656375	0.0659244	0.0653864	0.0656018	0.0665404	S154	A23	Water	HIV2 1e2
S155-A23	0.0624598	0.0626533	0.0636055	0.0638948	0.0639624	0.0641274	0.0649053	0.0647974	0.0651866	0.06484	0.0655544	0.0662369	0.065869	S155	A23	Water	LASV 1e2
S156-A23	0.0627486	0.0634647	0.0637223	0.0639476	0.0643664	0.0641714	0.0648287	0.0648403	0.0653966	0.0651743	0.0660508	0.06575	0.0663698	S156	A23	Water	MBV 1e2
S165-A23	0.0620321	0.0630235	0.0627088	0.0632571	0.0635907	0.0638171	0.064574	0.0646459	0.0648231	0.0648704	0.0652723	0.0652527	0.0655166	S165	A23	Water	RNaseP 1e2
S164-A23	0.0618156	0.0631118	0.0632129	0.0635751	0.0641496	0.0645978	0.0640169	0.0647891	0.0649406	0.0658372	0.0659886	0.0655867	0.0665455	S164	A23	Water	YFV 1e2
S163-A23	0.0619586	0.0623044	0.0641512	0.0638054	0.0636386	0.0643891	0.0643636	0.0645357	0.0645573	0.0652875	0.0655409	0.0655578	0.0663374	S163	A23	Water	WNV 1e2
S166-A23	0.061496	0.0620305	0.0630152	0.0630327	0.0629572	0.0640542	0.0640463	0.0644499	0.0641774	0.0648323	0.0656377	0.0657492	0.0661359	S166	A23	Water	Water 20
S167-A23	0.0625153	0.0630608	0.0627118	0.0634354	0.0635175	0.0639876	0.0645022	0.0645161	0.0647424	0.0655106	0.0658698	0.0657289	0.066159	S167	A23	Water	BBP1 Standard Combined e2
S168-A23	0.0619096	0.062877	0.0628581	0.0633942	0.0638983	0.0641901	0.0646237	0.0649099	0.0650709	0.0657037	0.065662	0.0660947	0.0667744	S168	A23	Water	Water 26
S177-A23	0.0624689	0.0629205	0.0634286	0.064113	0.0640609	0.0646819	0.064773	0.0647811	0.0653418	0.0652406	0.0659105	0.0663516	0.0662673	S177	A23	Water	HIV1 1e1
S176-A23	0.0627641	0.0632202	0.063586	0.0633605	0.0636557	0.0645967	0.0640689	0.0644414	0.0651928	0.0653689	0.0655697	0.0661589	0.0660247	S176	A23	Water	EBOV 1e1
S175-A23	0.0623434	0.0625667	0.0631242	0.063578	0.0645365	0.0644369	0.0646914	0.0648512	0.0659989	0.0655831	0.0660994	0.0664889	0.0667894	S175	A23	Water	CCHFV 1e1
S178-A23	0.062389	0.0625753	0.0627144	0.0633951	0.0641687	0.0650089	0.064446	0.06528	0.0653787	0.0653415	0.065776	0.0660462	0.066671	S178	A23	Water	HIV2 1e1
S179-A23	0.0626357	0.0630953	0.0636889	0.0641059	0.0642007	0.06493	0.0645992	0.0654386	0.0653367	0.0654766	0.0662179	0.0663476	0.0665674	S179	A23	Water	LASV 1e1
S180-A23	0.0631997	0.0634372	0.063703	0.0644823	0.0646136	0.0647917	0.0644164	0.0655705	0.0655608	0.0661963	0.0662714	0.0672575	0.0671819	S180	A23	Water	MBV 1e1
S189-A23	0.0627591	0.0627515	0.0627806	0.0635519	0.0639766	0.0642238	0.0646023	0.0644424	0.0643493	0.0649172	0.0656092	0.0658498	0.0656546	S189	A23	Water	RNaseP 1e1
S188-A23	0.0624836	0.0630227	0.0632794	0.0640232	0.064307	0.0645843	0.0648044	0.0649669	0.065128	0.065772	0.0659224	0.0659801	0.0665069	S188	A23	Water	YFV 1e1
S187-A23	0.0618638	0.0627277	0.0634247	0.0639809	0.0639446	0.0646816	0.0645011	0.064955	0.0648117	0.0658959	0.0655869	0.0662016	0.0666533	S187	A23	Water	WNV 1e1
S190-A23	0.0614194	0.0621332	0.062845	0.063804	0.0632873	0.0638672	0.0644027	0.0646594	0.0648843	0.0651791	0.0653404	0.0661021	0.0669795	S190	A23	Water	Water 21
S191-A23	0.0616758	0.0628297	0.0636986	0.0633779	0.0638168	0.0648104	0.0645755	0.0648369	0.0653403	0.065892	0.0656017	0.0670138	0.0671468	S191	A23	Water	BBP1 Standard Combined e1
S192-A23	0.0625036	0.0641499	0.0647453	0.0648952	0.0655158	0.0650881	0.0655785	0.0657864	0.0663233	0.0664083	0.066601	0.0669568	0.0666125	S192	A23	Water	No MgCl2 Control
S012-A05	0.064721	0.0655031	0.066269	0.0668783	0.0672251	0.0665992	0.067116	0.0681835	0.0680879	0.0688303	0.069299	0.0696677	0.0700628	S012	A05	Water	MBV 1e8
S011-A05	0.0650925	0.0644037	0.0658632	0.0654703	0.066194	0.0663158	0.066662	0.0673422	0.0673057	0.0671589	0.0684459	0.0683791	0.0686468	S011	A05	Water	LASV 1e8
S010-A05	0.0643858	0.0649767	0.0655223	0.0659877	0.0667133	0.0663269	0.0665503	0.0669521	0.0676112	0.0680463	0.0679966	0.068951	0.0683423	S010	A05	Water	HIV2 1e8
S007-A05	0.0658031	0.0655091	0.0672123	0.0678413	0.0673217	0.0682511	0.0678768	0.0685456	0.0688815	0.0695005	0.0702589	0.070389	0.0706385	S007	A05	Water	CCHFV 1e8
S008-A05	0.0641649	0.0651713	0.065368	0.0659295	0.0660163	0.0672002	0.0671395	0.0669658	0.068461	0.0680484	0.0688172	0.0682873	0.0691689	S008	A05	Water	EBOV 1e8
S009-A05	0.0651461	0.06549	0.0656316	0.0661585	0.066394	0.0662671	0.0668899	0.0672004	0.0675085	0.0682566	0.0678826	0.0686913	0.0681008	S009	A05	Water	HIV1 1e8
S024-A05	0.0650169	0.0653989	0.065288	0.065891	0.0667289	0.0667868	0.0679475	0.0680168	0.0676732	0.0680877	0.0684739	0.0690669	0.0694491	S024	A05	Water	IVT Control
S023-A05	0.0645851	0.0656525	0.0657859	0.0657302	0.06694	0.066501	0.0669448	0.0670485	0.0680667	0.0682048	0.0679079	0.0690215	0.0688064	S023	A05	Water	BBP1 Standard Combined e8
S022-A05	0.0636706	0.0643826	0.0651446	0.0650327	0.0658265	0.0660187	0.0659019	0.0670665	0.06725	0.0672618	0.0674336	0.0684033	0.0689824	S022	A05	Water	Water 14
S019-A05	0.0655902	0.0658959	0.0662832	0.0667202	0.0669748	0.0674995	0.0672061	0.0681117	0.068029	0.0683364	0.0687681	0.0685283	0.0696968	S019	A05	Water	WNV 1e8
S020-A05	0.0664034	0.0664383	0.0671697	0.0673439	0.0679795	0.0678641	0.0678367	0.0687415	0.0692526	0.0689889	0.0695752	0.0698462	0.0696964	S020	A05	Water	YFV 1e8
S021-A05	0.0665464	0.0665729	0.0670997	0.0672021	0.0673871	0.0677738	0.0681573	0.0689237	0.0688472	0.0695869	0.0692282	0.0703093	0.0702348	S021	A05	Water	RNaseP 1e8
S036-A05	0.0657851	0.066627	0.068034	0.0677775	0.0679586	0.0678664	0.0681924	0.0691635	0.0696388	0.0699212	0.0697659	0.0704489	0.070548	S036	A05	Water	MBV 1e7
S035-A05	0.0664463	0.0671898	0.0682736	0.0685548	0.0685366	0.0684986	0.0693247	0.0694084	0.0698107	0.0693649	0.070227	0.0702609	0.0711708	S035	A05	Water	LASV 1e7
S034-A05	0.0664389	0.0667716	0.0679529	0.0676004	0.0685492	0.0684127	0.0680694	0.0688016	0.0691113	0.0694509	0.0696165	0.0701092	0.0703674	S034	A05	Water	HIV2 1e7
S031-A05	0.0664183	0.0681252	0.0680005	0.0686557	0.068766	0.0688365	0.0693258	0.0691223	0.0696986	0.0695434	0.0704496	0.0706536	0.0708	S031	A05	Water	CCHFV 1e7
S032-A05	0.0665708	0.0678178	0.0686726	0.0685609	0.0684643	0.0693592	0.0693245	0.0702346	0.0700746	0.0699213	0.0709084	0.0706716	0.0713148	S032	A05	Water	EBOV 1e7
S033-A05	0.0673525	0.0669672	0.0675658	0.0675187	0.0688228	0.0686944	0.0688314	0.0693785	0.0699159	0.0694166	0.069695	0.070373	0.071247	S033	A05	Water	HIV1 1e7
S048-A05	0.067751	0.0677797	0.0689828	0.0687751	0.0693729	0.0699111	0.069956	0.0709955	0.0710993	0.0710724	0.0714241	0.0713698	0.0731305	S048	A05	Water	RTPCR Control
S047-A05	0.0682396	0.0685297	0.0689341	0.0688824	0.0699104	0.070103	0.0698939	0.0709173	0.071049	0.07065	0.0714192	0.0718287	0.0724886	S047	A05	Water	BBP1 Standard Combined e7
S046-A05	0.066229	0.0671598	0.0674164	0.0679402	0.0683237	0.0685531	0.0685036	0.0697265	0.0692884	0.0700211	0.0703194	0.0703308	0.0712272	S046	A05	Water	Water 15
S043-A05	0.0681085	0.067773	0.0680938	0.0692566	0.0690048	0.0692748	0.0700478	0.0697095	0.069803	0.0705161	0.0711498	0.0712548	0.0713233	S043	A05	Water	WNV 1e7
S044-A05	0.0673781	0.0679753	0.0678405	0.0691098	0.0689961	0.0691317	0.0696017	0.0695691	0.0701173	0.0707829	0.0707733	0.0712689	0.0711546	S044	A05	Water	YFV 1e7
S045-A05	0.0674847	0.0676668	0.0681605	0.0686556	0.0690475	0.068834	0.0695925	0.0699077	0.0704172	0.0711948	0.0706238	0.0716991	0.071361	S045	A05	Water	RNaseP 1e7
S060-A05	0.0678425	0.0683383	0.0690309	0.0687385	0.0695113	0.0698411	0.0701688	0.0700083	0.0709472	0.0717883	0.0711739	0.0717337	0.0722853	S060	A05	Water	MBV 1e6
S059-A05	0.0674667	0.0686719	0.0686586	0.0691934	0.0694496	0.0703732	0.0699524	0.0702106	0.0707381	0.0709264	0.0710286	0.0718732	0.0709929	S059	A05	Water	LASV 1e6
S058-A05	0.0680651	0.0677045	0.0680495	0.0690339	0.069064	0.0695048	0.0694004	0.0696443	0.070275	0.0702585	0.0701142	0.0708479	0.0717186	S058	A05	Water	HIV2 1e6
S055-A05	0.0679725	0.0683478	0.0683608	0.0690737	0.0692189	0.0701744	0.0698452	0.0705386	0.0703858	0.0718686	0.0717223	0.0718102	0.071847	S055	A05	Water	CCHFV 1e6
S056-A05	0.0672366	0.0685073	0.0690056	0.0694223	0.0696206	0.0695226	0.0698974	0.0704191	0.0706411	0.0708215	0.070871	0.0712836	0.0719176	S056	A05	Water	EBOV 1e6
S057-A05	0.0674047	0.0682706	0.0683892	0.0687351	0.0695305	0.0696362	0.0691623	0.0700092	0.0706187	0.0709447	0.0709137	0.0717063	0.0712302	S057	A05	Water	HIV1 1e6
S072-A05	0.0671306	0.0676821	0.0676949	0.0684954	0.0688451	0.0692622	0.0694571	0.069496	0.070374	0.0700458	0.0708967	0.0717794	0.0712248	S072	A05	Water	Water 22
S071-A05	0.0672576	0.0691703	0.0680672	0.0689054	0.0692002	0.0695684	0.069637	0.0703248	0.0707382	0.0705377	0.0713204	0.0710213	0.0714069	S071	A05	Water	BBP1 Standard Combined e6
S070-A05	0.0665148	0.0675698	0.0672342	0.0680435	0.0682473	0.0682746	0.0686371	0.0691458	0.0698611	0.0697979	0.0698549	0.0708868	0.0712958	S070	A05	Water	Water 16
S067-A05	0.0676602	0.0680098	0.068297	0.0685841	0.0689862	0.0687178	0.0703027	0.0692921	0.0700836	0.0700994	0.0702758	0.0708173	0.0717781	S067	A05	Water	WNV 1e6
S068-A05	0.0674177	0.0677176	0.0680328	0.0688141	0.0683649	0.068472	0.069207	0.0692404	0.0699088	0.0698201	0.0701932	0.0703362	0.0711552	S068	A05	Water	YFV 1e6
S069-A05	0.0665857	0.067724	0.0677475	0.068381	0.0683641	0.0687747	0.0686	0.0696819	0.0693699	0.0699154	0.0699346	0.0703723	0.0711402	S069	A05	Water	RNaseP 1e6
S084-A05	0.06676	0.0675558	0.0686492	0.0683961	0.0681885	0.069611	0.0689069	0.0692656	0.0699329	0.0701961	0.0704151	0.0712981	0.0710241	S084	A05	Water	MBV 1e5
S083-A05	0.0667859	0.0675777	0.0676393	0.0683672	0.06875	0.0693833	0.0692851	0.0694065	0.0694461	0.0693645	0.0703052	0.0705793	0.0708905	S083	A05	Water	LASV 1e5
S082-A05	0.0668431	0.0672938	0.0677466	0.0682529	0.0687196	0.0686531	0.0694316	0.0692724	0.069182	0.0694671	0.0704859	0.0711742	0.0707153	S082	A05	Water	HIV2 1e5
S079-A05	0.0666973	0.0672811	0.0676545	0.0687663	0.0685335	0.0692285	0.0693913	0.0697607	0.0696	0.0699345	0.0706471	0.0711997	0.0716955	S079	A05	Water	CCHFV 1e5
S080-A05	0.0667542	0.0675799	0.0675823	0.0682248	0.0682092	0.0690627	0.0690924	0.0693429	0.0692374	0.0703012	0.0699353	0.0705291	0.0712632	S080	A05	Water	EBOV 1e5
S081-A05	0.0658649	0.0670001	0.0666515	0.0675021	0.0677966	0.0683595	0.0681169	0.0686695	0.0690503	0.069446	0.0698996	0.069391	0.070126	S081	A05	Water	HIV1 1e5
S096-A05	0.065172	0.0659144	0.0661465	0.0673173	0.0669825	0.0669323	0.0674191	0.0680174	0.0683795	0.0686431	0.0691946	0.0691055	0.0696953	S096	A05	Water	Water 23
S095-A05	0.0661485	0.0663976	0.067077	0.0687966	0.0674741	0.0676855	0.0678324	0.0684994	0.0688052	0.0688922	0.0691141	0.0696122	0.0698023	S095	A05	Water	BBP1 Standard Combined e5
S094-A05	0.0651668	0.0653809	0.0656923	0.0667545	0.0666125	0.0675011	0.0666599	0.068198	0.0679557	0.068049	0.0685886	0.0688269	0.0691324	S094	A05	Water	Water 17
S091-A05	0.0652246	0.0666258	0.0669451	0.0669536	0.0669725	0.0678355	0.0677862	0.0682264	0.0679012	0.0688646	0.069698	0.0697753	0.0696705	S091	A05	Water	WNV 1e5
S092-A05	0.0651825	0.0664629	0.0666889	0.0668524	0.0669232	0.0671775	0.0679216	0.0682708	0.0683296	0.0686401	0.0691651	0.0692658	0.0700343	S092	A05	Water	YFV 1e5
S093-A05	0.0656193	0.0665666	0.0661871	0.0667633	0.0670011	0.0677985	0.0678961	0.0678374	0.0684494	0.0684993	0.0690391	0.0685955	0.0692546	S093	A05	Water	RNaseP 1e5
S105-A05	0.0652717	0.0660147	0.0665037	0.0668449	0.0674484	0.0677162	0.0680739	0.0688345	0.0686428	0.068707	0.0686093	0.0691842	0.0695691	S105	A05	Water	HIV1 1e4
S104-A05	0.0649742	0.0661098	0.0671108	0.0667585	0.0674325	0.0669502	0.0673592	0.0684507	0.0680611	0.0680698	0.0685365	0.0688621	0.0688237	S104	A05	Water	EBOV 1e4
S103-A05	0.0647975	0.0655233	0.0660388	0.0660674	0.0663355	0.0673343	0.0673162	0.0673515	0.0681541	0.0684985	0.0683713	0.0688621	0.068954	S103	A05	Water	CCHFV 1e4
S106-A05	0.0654006	0.06637	0.0658407	0.0664062	0.0668904	0.0672403	0.0677434	0.0678378	0.0675579	0.0684356	0.0691145	0.0692137	0.0695753	S106	A05	Water	HIV2 1e4
S107-A05	0.0651971	0.0655927	0.0658185	0.0666006	0.0666299	0.0673013	0.0674456	0.067791	0.067822	0.0682713	0.0681831	0.0689942	0.0691901	S107	A05	Water	LASV 1e4
S108-A05	0.0653325	0.0650783	0.0657269	0.0663972	0.0668735	0.0671066	0.0673264	0.0676044	0.0680756	0.0677031	0.0680614	0.0692798	0.0689001	S108	A05	Water	MBV 1e4
S117-A05	0.0649967	0.0649195	0.0652281	0.0658853	0.0663193	0.0668424	0.066447	0.0670927	0.0677387	0.0676376	0.0678566	0.0682698	0.0687728	S117	A05	Water	RNaseP 1e4
S116-A05	0.064324	0.0651448	0.0653269	0.0656071	0.066597	0.066674	0.0669611	0.0670762	0.0675937	0.0677161	0.0677573	0.0684856	0.0685569	S116	A05	Water	YFV 1e4
S115-A05	0.0649908	0.0647556	0.0656434	0.0662779	0.0658053	0.0664593	0.0672798	0.0665134	0.0675995	0.0677046	0.0676336	0.0682118	0.0682056	S115	A05	Water	WNV 1e4
S118-A05	0.0632756	0.0639101	0.0643625	0.0655359	0.0652452	0.0657707	0.0661768	0.0657428	0.0670319	0.0665122	0.0670284	0.0676331	0.0678335	S118	A05	Water	Water 18
S119-A05	0.0643432	0.0647686	0.065401	0.0665124	0.0663831	0.0665478	0.0665081	0.0666919	0.0671537	0.0671334	0.06747	0.0684805	0.0686056	S119	A05	Water	BBP1 Standard Combined e4
S120-A05	0.0636385	0.0642707	0.0643138	0.0652706	0.065617	0.0652028	0.0666987	0.0661077	0.0668371	0.06731	0.0677189	0.0678268	0.0687093	S120	A05	Water	Water 24
S129-A05	0.0647466	0.0649344	0.0652636	0.0652328	0.0659563	0.0659557	0.0665424	0.0660004	0.0674293	0.06722	0.0679777	0.0682006	0.0685121	S129	A05	Water	HIV1 1e3
S128-A05	0.0640017	0.0649203	0.0654135	0.0657093	0.0658317	0.0655631	0.0662989	0.0668527	0.0672172	0.0671303	0.0676186	0.0681731	0.0681057	S128	A05	Water	EBOV 1e3
S127-A05	0.064136	0.0651264	0.0652032	0.0660949	0.066353	0.0661781	0.0667798	0.0675082	0.0676869	0.0676824	0.0677817	0.068512	0.0689009	S127	A05	Water	CCHFV 1e3
S130-A05	0.0639085	0.0653666	0.0652709	0.0652626	0.0661628	0.0661882	0.066663	0.0665605	0.0673304	0.0674102	0.0680403	0.0683657	0.0684048	S130	A05	Water	HIV2 1e3
S131-A05	0.0639009	0.064	0.0653523	0.0655214	0.0652078	0.0655133	0.0663804	0.0664343	0.0666224	0.0673237	0.0678643	0.0677806	0.0676433	S131	A05	Water	LASV 1e3
S132-A05	0.0642845	0.065042	0.0658574	0.0664499	0.0661923	0.0668467	0.067024	0.0671501	0.0673653	0.0672954	0.0683116	0.0684529	0.0684339	S132	A05	Water	MBV 1e3
S141-A05	0.0642367	0.0644985	0.0655549	0.0657441	0.0649699	0.0657578	0.0663523	0.0670293	0.0668023	0.0680917	0.0676853	0.0677686	0.0684765	S141	A05	Water	RNaseP 1e3
S140-A05	0.0643858	0.0650199	0.0649315	0.0650727	0.065622	0.0658962	0.0665813	0.0667708	0.0668528	0.0678488	0.0674025	0.0675774	0.0685592	S140	A05	Water	YFV 1e3
S139-A05	0.0641212	0.0648195	0.0657445	0.0663752	0.0663067	0.0664454	0.0670718	0.066926	0.0671633	0.0674912	0.0679002	0.0675447	0.068717	S139	A05	Water	WNV 1e3
S142-A05	0.0630307	0.0639891	0.0641408	0.0646224	0.0649528	0.065722	0.0661791	0.0657928	0.0660905	0.0667142	0.0669211	0.0674037	0.0685504	S142	A05	Water	Water 19
S143-A05	0.0643696	0.0649631	0.065147	0.0657071	0.0657962	0.0661374	0.0672956	0.0671133	0.0672014	0.0675451	0.0685294	0.0683569	0.0689	S143	A05	Water	BBP1 Standard Combined e3
S144-A05	0.0630878	0.0639643	0.0647394	0.0647984	0.0645779	0.0651051	0.0658444	0.0660852	0.0660266	0.0669757	0.0673731	0.0677924	0.0679458	S144	A05	Water	Water 25
S153-A05	0.0639051	0.0644035	0.0649695	0.0650282	0.0654354	0.0657187	0.0660019	0.065835	0.0671591	0.067179	0.0677012	0.0673997	0.0682506	S153	A05	Water	HIV1 1e2
S152-A05	0.0637263	0.0648594	0.0648143	0.0650333	0.065639	0.0659916	0.0661152	0.0664461	0.0666629	0.0675691	0.0678635	0.0676636	0.0680568	S152	A05	Water	EBOV 1e2
S151-A05	0.0639347	0.0647523	0.0651766	0.065845	0.065785	0.0659147	0.066	0.0662547	0.066873	0.0669379	0.0674009	0.0681675	0.0685892	S151	A05	Water	CCHFV 1e2
S154-A05	0.0633682	0.0645959	0.0652874	0.0650017	0.0656606	0.0654923	0.0667901	0.0662881	0.0666589	0.0672001	0.0674288	0.0674255	0.0682346	S154	A05	Water	HIV2 1e2
S155-A05	0.0634811	0.0643935	0.0654992	0.0651811	0.0655889	0.0659271	0.0664623	0.0662386	0.0667285	0.067588	0.067621	0.0678025	0.0676862	S155	A05	Water	LASV 1e2
S156-A05	0.0635097	0.0642196	0.0649038	0.0653767	0.0655478	0.0661959	0.0667451	0.0664663	0.0672289	0.0667768	0.0674702	0.0676371	0.0680151	S156	A05	Water	MBV 1e2
S165-A05	0.0631475	0.0645124	0.0649638	0.0654129	0.0653927	0.0653981	0.0663152	0.0659779	0.0664166	0.0661298	0.0669138	0.067425	0.0671883	S165	A05	Water	RNaseP 1e2
S164-A05	0.0631091	0.0641598	0.0642975	0.0645732	0.0653919	0.0657693	0.065819	0.0662636	0.0661695	0.0667221	0.0674471	0.0671859	0.0682508	S164	A05	Water	YFV 1e2
S163-A05	0.0633158	0.0636788	0.0644186	0.0641201	0.0649066	0.0656458	0.0656382	0.0660512	0.0666389	0.0668852	0.0670728	0.0670662	0.067481	S163	A05	Water	WNV 1e2
S166-A05	0.0625336	0.0629556	0.0634228	0.0637228	0.0642553	0.064921	0.0647065	0.0657809	0.0655081	0.0656582	0.0658774	0.0666015	0.0666884	S166	A05	Water	Water 20
S167-A05	0.0631756	0.063808	0.0641373	0.0646326	0.0644967	0.0647543	0.0653555	0.0658022	0.0662336	0.06661	0.066979	0.0672463	0.067117	S167	A05	Water	BBP1 Standard Combined e2
S168-A05	0.0624185	0.0635219	0.063566	0.0641846	0.0643518	0.0648669	0.064847	0.0655789	0.0659254	0.0667404	0.0666174	0.0667088	0.0675633	S168	A05	Water	Water 26
S177-A05	0.0632101	0.0636342	0.063871	0.0647412	0.0648485	0.0646261	0.0654319	0.0658441	0.0662422	0.0667481	0.0665892	0.0670384	0.0677208	S177	A05	Water	HIV1 1e1
S176-A05	0.0634297	0.0639278	0.0643946	0.0645201	0.0643335	0.0650149	0.0653978	0.0655337	0.0656019	0.0673454	0.0662865	0.0670709	0.0675178	S176	A05	Water	EBOV 1e1
S175-A05	0.0635835	0.0636176	0.0648876	0.0650689	0.0650888	0.0655998	0.0661086	0.0657685	0.0654663	0.0668057	0.0667116	0.0672202	0.0673929	S175	A05	Water	CCHFV 1e1
S178-A05	0.0623851	0.0637826	0.0644444	0.0645939	0.0646772	0.0650588	0.0656378	0.0653963	0.0660952	0.0668406	0.0666086	0.0671391	0.0671809	S178	A05	Water	HIV2 1e1
S179-A05	0.0642196	0.0642168	0.0642951	0.0648044	0.0657944	0.0661452	0.0658323	0.0667127	0.0663695	0.0670055	0.067167	0.0676867	0.0674511	S179	A05	Water	LASV 1e1
S180-A05	0.0638204	0.0646716	0.0648649	0.0657134	0.0654432	0.0665094	0.0662205	0.0667604	0.0667733	0.0676644	0.0672683	0.0672657	0.0677977	S180	A05	Water	MBV 1e1
S189-A05	0.063499	0.0639729	0.0643253	0.0649334	0.0650704	0.0654212	0.0657446	0.0662025	0.0658003	0.0668826	0.0667386	0.0673842	0.067926	S189	A05	Water	RNaseP 1e1
S188-A05	0.0643058	0.0640772	0.0646048	0.0650006	0.0647413	0.0656906	0.0657675	0.0662596	0.0667181	0.0673969	0.0673969	0.0675144	0.0673599	S188	A05	Water	YFV 1e1
S187-A05	0.0633359	0.0635443	0.0647831	0.065651	0.0648838	0.0653227	0.06589	0.0658014	0.065822	0.0662204	0.0666536	0.0670748	0.0675447	S187	A05	Water	WNV 1e1
S190-A05	0.0621413	0.0625625	0.0633045	0.0640287	0.0642164	0.0647406	0.065567	0.0650598	0.06569	0.0658821	0.0664301	0.0663633	0.067662	S190	A05	Water	Water 21
S191-A05	0.0635718	0.0648917	0.0649971	0.0658757	0.0664432	0.0663513	0.066991	0.0675167	0.0680227	0.0687995	0.0688904	0.0694794	0.0699537	S191	A05	Water	BBP1 Standard Combined e1
S192-A05	0.0640373	0.0644296	0.0653681	0.0657207	0.0664611	0.0661894	0.0667552	0.0664867	0.0671089	0.0668619	0.0677141	0.0676446	0.0678575	S192	A05	Water	No MgCl2 Control
S012-A20	0.0666573	0.067071	0.0681082	0.0675257	0.0682954	0.0690579	0.06889	0.0698566	0.0699519	0.0703496	0.0707534	0.0703796	0.0707393	S012	A20	Water	MBV 1e8
S011-A20	0.0655827	0.0660841	0.0670403	0.0666941	0.0674628	0.067398	0.0679838	0.0689133	0.0688782	0.0685478	0.069721	0.0698573	0.0704916	S011	A20	Water	LASV 1e8
S010-A20	0.0657416	0.0663328	0.0674374	0.0669824	0.0680628	0.0683661	0.0683808	0.0690058	0.0693889	0.0693753	0.0704255	0.0700021	0.0704919	S010	A20	Water	HIV2 1e8
S007-A20	0.0659802	0.0672161	0.0675575	0.0671814	0.068361	0.0693744	0.0692119	0.0701299	0.0703514	0.0706003	0.0713796	0.0708845	0.0722173	S007	A20	Water	CCHFV 1e8
S008-A20	0.0648105	0.0667699	0.0664012	0.066964	0.0676133	0.0679067	0.0680465	0.0684154	0.0687989	0.0690991	0.0698337	0.0699334	0.0697357	S008	A20	Water	EBOV 1e8
S009-A20	0.0656627	0.066519	0.0668948	0.0668803	0.067415	0.0679129	0.0684821	0.0692789	0.0694858	0.0692416	0.069642	0.0698411	0.0704994	S009	A20	Water	HIV1 1e8
S024-A20	0.0653329	0.066802	0.0668896	0.0675241	0.0674335	0.0677453	0.0682805	0.0685699	0.0690544	0.0696152	0.0696416	0.0699259	0.0707372	S024	A20	Water	IVT Control
S023-A20	0.0652459	0.0662813	0.0664297	0.0666843	0.066794	0.0673987	0.0677383	0.0679811	0.0685077	0.0685532	0.0692537	0.0691511	0.0694168	S023	A20	Water	BBP1 Standard Combined e8
S022-A20	0.0647139	0.0651811	0.0657384	0.0662604	0.0661875	0.0665909	0.0670378	0.0673135	0.0678565	0.0682839	0.0682635	0.0693224	0.0696407	S022	A20	Water	Water 14
S019-A20	0.0653739	0.066597	0.066815	0.0672291	0.0672346	0.0677765	0.0678757	0.0687294	0.068411	0.0687063	0.0691086	0.0696754	0.0699735	S019	A20	Water	WNV 1e8
S020-A20	0.065798	0.0670895	0.0668842	0.0673014	0.0680228	0.0679522	0.0681133	0.0692146	0.0689293	0.0698992	0.069587	0.070311	0.0703584	S020	A20	Water	YFV 1e8
S021-A20	0.0661146	0.0670453	0.0660027	0.0672643	0.0672801	0.0679586	0.0675224	0.0685741	0.0692328	0.0694015	0.069677	0.0691447	0.0698822	S021	A20	Water	RNaseP 1e8
S036-A20	0.0657283	0.0668434	0.0666624	0.0671947	0.0675105	0.0677745	0.0688127	0.0686734	0.0686774	0.0690759	0.0688934	0.0697416	0.0695425	S036	A20	Water	MBV 1e7
S035-A20	0.0658125	0.0664596	0.0668788	0.0675097	0.0679365	0.0687386	0.0691844	0.0688034	0.069518	0.0694981	0.069775	0.0701341	0.0705544	S035	A20	Water	LASV 1e7
S034-A20	0.0661727	0.0666581	0.0678108	0.0671883	0.0678666	0.0686389	0.0685144	0.0688584	0.0692736	0.0694895	0.0698713	0.0700856	0.0703181	S034	A20	Water	HIV2 1e7
S031-A20	0.0666709	0.0668888	0.0679693	0.0679032	0.0684782	0.0692362	0.0691877	0.0698544	0.0703807	0.0704362	0.0699748	0.0702049	0.0708269	S031	A20	Water	CCHFV 1e7
S032-A20	0.0679299	0.0681334	0.0686617	0.0693761	0.0691885	0.0696604	0.0700149	0.0700583	0.0700749	0.0705729	0.0716239	0.0709349	0.0714983	S032	A20	Water	EBOV 1e7
S033-A20	0.0671145	0.067237	0.0684237	0.0684358	0.0688714	0.0687392	0.0700994	0.0691564	0.0700767	0.0704117	0.0707206	0.0707161	0.0707902	S033	A20	Water	HIV1 1e7
S048-A20	0.0682785	0.0684771	0.0690401	0.0687381	0.068582	0.0694022	0.0697328	0.0695658	0.0704313	0.0707638	0.0711617	0.0714241	0.0714955	S048	A20	Water	RTPCR Control
S047-A20	0.0675355	0.0679705	0.0684024	0.0684096	0.0688525	0.0688877	0.0695018	0.0698156	0.0702538	0.0707942	0.0708136	0.071461	0.0718423	S047	A20	Water	BBP1 Standard Combined e7
S046-A20	0.0663239	0.0668885	0.0674931	0.0676778	0.0683844	0.0687694	0.068811	0.0693765	0.0698318	0.0700542	0.0699551	0.0710291	0.0713792	S046	A20	Water	Water 15
S043-A20	0.0681478	0.0678982	0.0684358	0.0692568	0.0695821	0.0690023	0.0701501	0.0698786	0.0699767	0.0712712	0.0710909	0.0711358	0.0712389	S043	A20	Water	WNV 1e7
S044-A20	0.0677828	0.0680925	0.0678708	0.0693088	0.0688313	0.0693913	0.069468	0.0699477	0.0700761	0.0714286	0.0706453	0.071334	0.0716945	S044	A20	Water	YFV 1e7
S045-A20	0.0676543	0.0680515	0.067957	0.068366	0.0690125	0.0692831	0.0691067	0.0701407	0.0701929	0.0712245	0.0707568	0.0710151	0.0717184	S045	A20	Water	RNaseP 1e7
S060-A20	0.067422	0.0679096	0.0676813	0.0679058	0.0683972	0.0685254	0.0690513	0.0694083	0.0697515	0.0701503	0.0709144	0.0708086	0.0711962	S060	A20	Water	MBV 1e6
S059-A20	0.0677831	0.0671564	0.0681776	0.0694701	0.0689443	0.0690271	0.069519	0.0697142	0.0702178	0.0702796	0.0702254	0.0711803	0.0707421	S059	A20	Water	LASV 1e6
S058-A20	0.0669953	0.0677201	0.067575	0.0692284	0.068936	0.0691047	0.0695668	0.0702454	0.0698045	0.0705991	0.07049	0.07087	0.0712791	S058	A20	Water	HIV2 1e6
S055-A20	0.0673932	0.0681171	0.0684857	0.0694504	0.0685881	0.0696129	0.070494	0.0701926	0.0708122	0.0711353	0.0708855	0.0721042	0.0717268	S055	A20	Water	CCHFV 1e6
S056-A20	0.0665905	0.0679506	0.068357	0.0690736	0.0693296	0.0689073	0.0695426	0.0699123	0.070402	0.0703253	0.071022	0.0712468	0.0718316	S056	A20	Water	EBOV 1e6
S057-A20	0.0676538	0.0681599	0.068494	0.0691611	0.0695106	0.0696887	0.0697098	0.0699788	0.0705832	0.0713028	0.0718101	0.0723896	0.0718807	S057	A20	Water	HIV1 1e6
S072-A20	0.0671508	0.0672128	0.067826	0.0685227	0.0688513	0.0691346	0.0693764	0.0696717	0.0698902	0.0704739	0.0709235	0.0709527	0.071489	S072	A20	Water	Water 22
S071-A20	0.0677239	0.0679857	0.0682913	0.0682674	0.0694265	0.0691524	0.0700302	0.0702792	0.0706921	0.0705938	0.0706099	0.0712799	0.0713521	S071	A20	Water	BBP1 Standard Combined e6
S070-A20	0.0667166	0.0667094	0.0675755	0.0682086	0.0682914	0.0685555	0.0697837	0.0699458	0.0696851	0.0699973	0.0703242	0.071098	0.0712291	S070	A20	Water	Water 16
S067-A20	0.0675859	0.0683157	0.0689208	0.0696053	0.0693625	0.0695462	0.070164	0.0702024	0.0709022	0.0712374	0.0705162	0.0716455	0.0718413	S067	A20	Water	WNV 1e6
S068-A20	0.067695	0.0678075	0.0682918	0.0685937	0.0690924	0.0695175	0.0696288	0.0703647	0.0700973	0.0705489	0.0703547	0.071395	0.0718278	S068	A20	Water	YFV 1e6
S069-A20	0.0670015	0.0676503	0.0683937	0.0691318	0.0689219	0.0684979	0.0700403	0.0697246	0.070138	0.0700854	0.0707368	0.0712884	0.0717012	S069	A20	Water	RNaseP 1e6
S084-A20	0.0674861	0.0680085	0.0685278	0.068805	0.0689933	0.0693132	0.0701035	0.0696788	0.0701633	0.0710769	0.0707006	0.0718844	0.0718386	S084	A20	Water	MBV 1e5
S083-A20	0.0672158	0.0681623	0.0685826	0.0686735	0.0693154	0.069229	0.069662	0.069734	0.0702724	0.0707561	0.0707112	0.0716802	0.0717839	S083	A20	Water	LASV 1e5
S082-A20	0.0677541	0.0681688	0.0686918	0.0693671	0.0688846	0.0698743	0.0701171	0.0703107	0.0708734	0.0713833	0.0712067	0.0723093	0.0718487	S082	A20	Water	HIV2 1e5
S079-A20	0.0683682	0.0687378	0.0690525	0.0695258	0.0699135	0.0703274	0.0709339	0.0711556	0.0714534	0.0717803	0.0719212	0.0720079	0.073209	S079	A20	Water	CCHFV 1e5
S080-A20	0.0681391	0.0690088	0.0689695	0.0701875	0.0693222	0.0702366	0.0707366	0.0709696	0.0712403	0.0710759	0.0711944	0.0716177	0.0731454	S080	A20	Water	EBOV 1e5
S081-A20	0.0678681	0.068296	0.068252	0.0698101	0.0694963	0.0697741	0.0699317	0.0700652	0.0708848	0.0712348	0.071478	0.0722293	0.0721679	S081	A20	Water	HIV1 1e5
S096-A20	0.066971	0.0676183	0.0679811	0.0690745	0.0693956	0.0688963	0.0697101	0.0700518	0.0707193	0.0706262	0.0710292	0.071515	0.0717964	S096	A20	Water	Water 23
S095-A20	0.0677744	0.0686818	0.0689655	0.0699845	0.0694357	0.0700259	0.0703228	0.0705612	0.0706208	0.0707152	0.0710575	0.0714575	0.0721733	S095	A20	Water	BBP1 Standard Combined e5
S094-A20	0.0672767	0.0680794	0.0678791	0.0683647	0.0688186	0.0692718	0.0690382	0.0699394	0.0696776	0.070693	0.0708702	0.0712298	0.0714359	S094	A20	Water	Water 17
S091-A20	0.0676781	0.0683978	0.0687217	0.0693586	0.0697569	0.069815	0.0699035	0.0709891	0.0706438	0.0712655	0.071396	0.0722368	0.0727242	S091	A20	Water	WNV 1e5
S092-A20	0.0674919	0.0682954	0.0687605	0.068756	0.0693281	0.0696966	0.0697622	0.0701764	0.0708475	0.0708305	0.0715663	0.0717606	0.0723494	S092	A20	Water	YFV 1e5
S093-A20	0.0683115	0.0689112	0.0685454	0.0692824	0.069342	0.0701388	0.070452	0.0702794	0.0706848	0.0709188	0.0716832	0.0714812	0.0721217	S093	A20	Water	RNaseP 1e5
S105-A20	0.0677947	0.0687786	0.0684808	0.0696292	0.0690942	0.0698913	0.0702301	0.0713597	0.0710513	0.0714814	0.0714732	0.0717627	0.0718973	S105	A20	Water	HIV1 1e4
S104-A20	0.0678438	0.0681109	0.0679071	0.0684196	0.0691198	0.0698612	0.0697245	0.0706464	0.0708273	0.0708586	0.0716176	0.0722545	0.0720487	S104	A20	Water	EBOV 1e4
S103-A20	0.0669516	0.0673451	0.06823	0.0683532	0.0686362	0.0696843	0.0698078	0.0699512	0.0698523	0.0702563	0.0710253	0.0716061	0.0720081	S103	A20	Water	CCHFV 1e4
S106-A20	0.0668034	0.0676754	0.0683685	0.0687333	0.0683046	0.0695676	0.0697999	0.0703225	0.0699504	0.070741	0.0704999	0.0708922	0.0714886	S106	A20	Water	HIV2 1e4
S107-A20	0.0671563	0.0678761	0.0678023	0.0684932	0.0689269	0.0689771	0.0692325	0.0690952	0.0698837	0.0698432	0.0702426	0.0708493	0.0715978	S107	A20	Water	LASV 1e4
S108-A20	0.0668941	0.0678317	0.0678555	0.0681219	0.0690891	0.0691633	0.069871	0.0696099	0.0696181	0.0698068	0.0704321	0.0706728	0.0718699	S108	A20	Water	MBV 1e4
S117-A20	0.0665192	0.0665747	0.0676101	0.06779	0.0682171	0.0686247	0.0684368	0.0693571	0.0693053	0.068906	0.0696376	0.070711	0.0706573	S117	A20	Water	RNaseP 1e4
S116-A20	0.0666815	0.0666889	0.0671807	0.0676428	0.0680856	0.0684166	0.0685452	0.0684847	0.0689076	0.0693752	0.070073	0.0701597	0.0702989	S116	A20	Water	YFV 1e4
S115-A20	0.0664032	0.0666997	0.0675259	0.0679751	0.0672557	0.0677161	0.0686943	0.0687611	0.068847	0.0695778	0.0694498	0.0702537	0.0707206	S115	A20	Water	WNV 1e4
S118-A20	0.0650169	0.0659866	0.0667396	0.0665605	0.0665007	0.0668429	0.0677052	0.0680469	0.0680102	0.0683727	0.0683658	0.0693431	0.069857	S118	A20	Water	Water 18
S119-A20	0.0660516	0.0663664	0.0665179	0.067569	0.0678521	0.0678281	0.0689504	0.0683135	0.0688465	0.06927	0.0692939	0.0696282	0.0699885	S119	A20	Water	BBP1 Standard Combined e4
S120-A20	0.0649081	0.0655121	0.06589	0.0667667	0.0671602	0.0672713	0.0677859	0.068012	0.068216	0.069004	0.0691215	0.0694127	0.0697516	S120	A20	Water	Water 24
S129-A20	0.0656978	0.0662419	0.0669601	0.0671909	0.0674542	0.0674176	0.0677742	0.0684167	0.0686465	0.0687611	0.0694998	0.0699083	0.0702417	S129	A20	Water	HIV1 1e3
S128-A20	0.0652447	0.0660625	0.066517	0.0668092	0.0672366	0.0670906	0.0679958	0.0680018	0.068567	0.068466	0.068994	0.0697392	0.0698227	S128	A20	Water	EBOV 1e3
S127-A20	0.0652186	0.0663492	0.0672006	0.0672347	0.0672717	0.068444	0.0681442	0.0685727	0.0693552	0.0694345	0.0696153	0.0695045	0.0707807	S127	A20	Water	CCHFV 1e3
S130-A20	0.0652729	0.065661	0.0656148	0.0669246	0.0674317	0.0673782	0.0678179	0.0683948	0.0685398	0.0686918	0.0694063	0.0694544	0.0696498	S130	A20	Water	HIV2 1e3
S131-A20	0.0649627	0.0657966	0.0660851	0.0667905	0.0665828	0.0671115	0.0676024	0.0681319	0.0682318	0.0684728	0.0690945	0.0693918	0.0698572	S131	A20	Water	LASV 1e3
S132-A20	0.0651924	0.066046	0.0664946	0.067388	0.0672786	0.06743	0.0680856	0.0674126	0.0677807	0.068817	0.069156	0.0688739	0.0700415	S132	A20	Water	MBV 1e3
S141-A20	0.0648264	0.0660659	0.0665472	0.0666413	0.0671203	0.0675609	0.0675904	0.0674605	0.0675469	0.0678894	0.0682491	0.0685742	0.0699117	S141	A20	Water	RNaseP 1e3
S140-A20	0.0657339	0.0652353	0.0658936	0.0664574	0.0667991	0.0671634	0.067113	0.0669613	0.0675511	0.0680773	0.0682586	0.0686101	0.0689713	S140	A20	Water	YFV 1e3
S139-A20	0.0649423	0.0662934	0.0660854	0.0664476	0.0671974	0.0668673	0.0677834	0.0676469	0.0682098	0.0683942	0.0689076	0.0687451	0.0690314	S139	A20	Water	WNV 1e3
S142-A20	0.0648241	0.0650742	0.0651812	0.0653018	0.0658061	0.0661353	0.066781	0.0669327	0.0669733	0.0676851	0.0680083	0.0682094	0.0688118	S142	A20	Water	Water 19
S143-A20	0.0656807	0.0655147	0.0663545	0.06696	0.0669832	0.0675622	0.0676074	0.0682955	0.0682503	0.0683004	0.0695885	0.0689242	0.0691386	S143	A20	Water	BBP1 Standard Combined e3
S144-A20	0.0636563	0.0650784	0.0654251	0.0661801	0.0659255	0.0668635	0.0664604	0.0672405	0.0671807	0.0680376	0.0684817	0.0681414	0.0686424	S144	A20	Water	Water 25
S153-A20	0.0648236	0.0654762	0.0656668	0.0657473	0.0664714	0.0665465	0.0668364	0.0671111	0.0674965	0.0680527	0.0686564	0.0679667	0.0691595	S153	A20	Water	HIV1 1e2
S152-A20	0.064317	0.065714	0.0654316	0.0659495	0.0661823	0.0664898	0.067108	0.0666704	0.0674736	0.0682822	0.0681895	0.0687834	0.0693615	S152	A20	Water	EBOV 1e2
S151-A20	0.0646302	0.0651978	0.0661213	0.0659916	0.0671482	0.0664219	0.067187	0.0667421	0.0679474	0.0682514	0.0678669	0.0685048	0.0694405	S151	A20	Water	CCHFV 1e2
S154-A20	0.0646775	0.0651544	0.0659566	0.0661614	0.0666134	0.0674144	0.0665142	0.0671133	0.0676748	0.0681831	0.0681831	0.068157	0.0691499	S154	A20	Water	HIV2 1e2
S155-A20	0.0647548	0.0651579	0.0654467	0.0659898	0.06621	0.0668653	0.0669569	0.066961	0.0679975	0.067925	0.0683112	0.068353	0.0697822	S155	A20	Water	LASV 1e2
S156-A20	0.0644679	0.0647734	0.0651486	0.0658531	0.0664517	0.0670746	0.0668941	0.0666975	0.0675738	0.0683572	0.0682661	0.0682319	0.0686115	S156	A20	Water	MBV 1e2
S165-A20	0.0643349	0.0643148	0.0653059	0.0662412	0.0653974	0.0658024	0.0660981	0.0661748	0.0667628	0.0672832	0.0676426	0.067667	0.0678084	S165	A20	Water	RNaseP 1e2
S164-A20	0.063745	0.0642684	0.0653281	0.0653519	0.0650374	0.0656735	0.0665348	0.0664421	0.0672937	0.0672127	0.0679776	0.0676188	0.0680344	S164	A20	Water	YFV 1e2
S163-A20	0.0633256	0.0644732	0.0649132	0.0654662	0.0656292	0.0663247	0.0662236	0.0664327	0.0671974	0.0672874	0.067342	0.0676674	0.0679749	S163	A20	Water	WNV 1e2
S166-A20	0.0629197	0.0633259	0.0643488	0.0643417	0.0641019	0.0655677	0.0653963	0.0652347	0.0662227	0.066329	0.0666418	0.0669693	0.066901	S166	A20	Water	Water 20
S167-A20	0.0640429	0.0635937	0.0645599	0.0651223	0.0653448	0.0653025	0.0653475	0.0661516	0.0664762	0.0670764	0.0669888	0.0671878	0.0679821	S167	A20	Water	BBP1 Standard Combined e2
S168-A20	0.0633997	0.0641728	0.0641933	0.0646766	0.0649351	0.0653571	0.0653864	0.0666667	0.0662443	0.0669484	0.0666013	0.0673171	0.0679331	S168	A20	Water	Water 26
S177-A20	0.0634141	0.0644244	0.0645525	0.0653672	0.0654606	0.0658633	0.0662719	0.0665192	0.0666826	0.0677489	0.0669747	0.0678883	0.0676949	S177	A20	Water	HIV1 1e1
S176-A20	0.0639824	0.0641673	0.0646657	0.0651786	0.0648716	0.0653185	0.0657934	0.0666747	0.0665109	0.0671941	0.0673417	0.0677528	0.0670907	S176	A20	Water	EBOV 1e1
S175-A20	0.064101	0.0645851	0.0650595	0.0654	0.0643738	0.0659689	0.0659701	0.0668143	0.0666427	0.0667425	0.0674865	0.0675424	0.0679892	S175	A20	Water	CCHFV 1e1
S178-A20	0.0630167	0.0639091	0.0642814	0.0649578	0.0654392	0.0650677	0.0658459	0.0659241	0.0660046	0.0663395	0.0668687	0.067031	0.0674642	S178	A20	Water	HIV2 1e1
S179-A20	0.0638195	0.0647773	0.0648518	0.0651541	0.0648412	0.0654382	0.0656458	0.065975	0.066325	0.0666056	0.0672824	0.0675643	0.0681637	S179	A20	Water	LASV 1e1
S180-A20	0.0638899	0.0648792	0.064711	0.065431	0.0655778	0.0663695	0.0662912	0.0665179	0.0668695	0.0671387	0.0677028	0.0672185	0.0682243	S180	A20	Water	MBV 1e1
S189-A20	0.0635775	0.0641136	0.0647676	0.0651492	0.0650022	0.0659707	0.0660978	0.0665267	0.0662129	0.0672035	0.0673392	0.0674527	0.0675835	S189	A20	Water	RNaseP 1e1
S188-A20	0.0634361	0.064766	0.0650336	0.0653774	0.0655473	0.0657485	0.0662842	0.0664834	0.0666541	0.0676885	0.0675185	0.0674593	0.0686152	S188	A20	Water	YFV 1e1
S187-A20	0.0637766	0.0640913	0.0651449	0.065373	0.0658607	0.0658946	0.0664272	0.0664603	0.0669657	0.0677387	0.0671934	0.0676121	0.0674115	S187	A20	Water	WNV 1e1
S190-A20	0.063101	0.064134	0.0642547	0.0650634	0.0656273	0.0657819	0.0663499	0.0664031	0.0672399	0.0674086	0.0673435	0.0672442	0.0684916	S190	A20	Water	Water 21
S191-A20	0.0639365	0.0648673	0.0656376	0.0658029	0.0659516	0.0666112	0.0666837	0.0664185	0.0674929	0.0681482	0.0682271	0.0687456	0.0684993	S191	A20	Water	BBP1 Standard Combined e1
S192-A20	0.064388	0.0659169	0.066293	0.0667206	0.0667349	0.0676375	0.067607	0.0672246	0.068199	0.0679606	0.0691409	0.0686386	0.0691337	S192	A20	Water	No MgCl2 Control
S012-A08	0.0670085	0.0672836	0.0684511	0.068258	0.0693408	0.0693049	0.0699399	0.0695056	0.070216	0.0705097	0.0704017	0.0707896	0.0718876	S012	A08	Water	MBV 1e8
S011-A08	0.0658816	0.066815	0.0669957	0.0671899	0.0674568	0.0678841	0.0688905	0.0690778	0.0692051	0.0689327	0.0693089	0.0699482	0.0706091	S011	A08	Water	LASV 1e8
S010-A08	0.0656929	0.0652833	0.0665448	0.06714	0.0671677	0.0675959	0.0671364	0.0686161	0.0677496	0.0690197	0.068787	0.0693803	0.0695285	S010	A08	Water	HIV2 1e8
S007-A08	0.0666799	0.0669666	0.0673815	0.0676617	0.0686281	0.0688251	0.0695623	0.0695019	0.0699813	0.0702645	0.0704263	0.070882	0.0721615	S007	A08	Water	CCHFV 1e8
S008-A08	0.0648111	0.0660484	0.0666622	0.0667022	0.0667774	0.0667465	0.067418	0.0680231	0.0684667	0.0686753	0.069044	0.0697207	0.0687689	S008	A08	Water	EBOV 1e8
S009-A08	0.0652217	0.0660334	0.066283	0.0672113	0.0672956	0.0676597	0.0676187	0.0678472	0.068524	0.0688738	0.0690205	0.0698713	0.0709682	S009	A08	Water	HIV1 1e8
S024-A08	0.0650774	0.0660914	0.0666838	0.0666067	0.0673818	0.0679925	0.0675475	0.0685011	0.0685455	0.0683451	0.0688209	0.0696354	0.069526	S024	A08	Water	IVT Control
S023-A08	0.0648941	0.0660438	0.0668302	0.0669467	0.0673793	0.067383	0.067846	0.068229	0.0691427	0.0689094	0.0693457	0.0703718	0.0702361	S023	A08	Water	BBP1 Standard Combined e8
S022-A08	0.0643659	0.0658265	0.0656506	0.0669171	0.0666158	0.0672619	0.0668973	0.0675787	0.0683776	0.0685503	0.0685872	0.0689979	0.0694322	S022	A08	Water	Water 14
S019-A08	0.0658505	0.0668256	0.0668126	0.0671536	0.0676453	0.0677164	0.0681642	0.0684477	0.0689947	0.0693069	0.0692398	0.0698798	0.0699374	S019	A08	Water	WNV 1e8
S020-A08	0.0660353	0.0666453	0.0669545	0.0676344	0.0674713	0.0678949	0.0679693	0.0685851	0.0690923	0.0694345	0.0698653	0.0702335	0.0697855	S020	A08	Water	YFV 1e8
S021-A08	0.0658825	0.0666838	0.0671089	0.0669721	0.0670456	0.0679272	0.0677384	0.0685109	0.0690462	0.0689969	0.0688178	0.0692418	0.0699323	S021	A08	Water	RNaseP 1e8
S036-A08	0.0658686	0.067043	0.0666538	0.0671033	0.0673768	0.068315	0.068823	0.0684543	0.06875	0.0688139	0.0688518	0.0698246	0.0699812	S036	A08	Water	MBV 1e7
S035-A08	0.0669261	0.0671355	0.0682821	0.0676047	0.0679475	0.0681061	0.0680783	0.0691206	0.0696642	0.069573	0.0696089	0.0703069	0.0705381	S035	A08	Water	LASV 1e7
S034-A08	0.0670794	0.0669389	0.0676418	0.067737	0.0685835	0.0685063	0.0695122	0.0693279	0.069966	0.0700224	0.0703728	0.0701867	0.0708854	S034	A08	Water	HIV2 1e7
S031-A08	0.0670314	0.0674072	0.0678822	0.0681804	0.0688826	0.0693132	0.0698634	0.0696995	0.070306	0.0700592	0.0706858	0.0710097	0.070321	S031	A08	Water	CCHFV 1e7
S032-A08	0.0678961	0.0680281	0.0686588	0.0686394	0.0693519	0.0693946	0.0697689	0.0702227	0.0704687	0.0712212	0.071249	0.0715898	0.0718764	S032	A08	Water	EBOV 1e7
S033-A08	0.066988	0.0666833	0.067991	0.0680234	0.068556	0.0693231	0.0687547	0.0691395	0.0693707	0.0705518	0.0707735	0.0703244	0.071424	S033	A08	Water	HIV1 1e7
S048-A08	0.0672651	0.0678244	0.0686842	0.0689087	0.068619	0.0696295	0.069602	0.0701657	0.0701044	0.0710729	0.0712837	0.071081	0.071477	S048	A08	Water	RTPCR Control
S047-A08	0.0675068	0.0677923	0.0679016	0.067877	0.0689393	0.0687774	0.0691916	0.0701307	0.0700771	0.0704037	0.069972	0.0717847	0.0715474	S047	A08	Water	BBP1 Standard Combined e7
S046-A08	0.0659839	0.0670068	0.0672321	0.0675227	0.0679694	0.0683944	0.0683461	0.0685743	0.0689908	0.0694248	0.0698527	0.0706728	0.0707985	S046	A08	Water	Water 15
S043-A08	0.0674199	0.0680126	0.0678102	0.0684974	0.0690572	0.0692941	0.0693143	0.0693893	0.0693979	0.0696329	0.0708014	0.0708009	0.0714063	S043	A08	Water	WNV 1e7
S044-A08	0.0676867	0.0679552	0.0684453	0.0685353	0.0686582	0.0688107	0.0692758	0.0701722	0.0702263	0.0703807	0.0706683	0.0708705	0.071557	S044	A08	Water	YFV 1e7
S045-A08	0.0671308	0.0684207	0.0681777	0.0683688	0.0686753	0.0688521	0.0689277	0.0687527	0.0708873	0.0704312	0.0711615	0.0712709	0.0716389	S045	A08	Water	RNaseP 1e7
S060-A08	0.0676037	0.067911	0.0680763	0.0684831	0.0688497	0.0685585	0.0692251	0.0694138	0.0700602	0.0700998	0.0709272	0.070936	0.0710898	S060	A08	Water	MBV 1e6
S059-A08	0.068026	0.0687371	0.0679682	0.0683324	0.0691606	0.0696839	0.0697618	0.0701037	0.0707034	0.0704027	0.0709961	0.0711215	0.0710819	S059	A08	Water	LASV 1e6
S058-A08	0.0674354	0.0677281	0.0679935	0.0688154	0.069468	0.0696744	0.0702457	0.0700807	0.0700625	0.0706204	0.0713284	0.0712284	0.0713763	S058	A08	Water	HIV2 1e6
S055-A08	0.067689	0.0680036	0.0685581	0.0697758	0.0697046	0.0695506	0.0708908	0.0704514	0.071135	0.071135	0.0718958	0.0720465	0.0725096	S055	A08	Water	CCHFV 1e6
S056-A08	0.0674373	0.0682321	0.0691613	0.0697647	0.069812	0.069377	0.070243	0.0706137	0.070492	0.0708321	0.0721755	0.0720058	0.0720295	S056	A08	Water	EBOV 1e6
S057-A08	0.0686362	0.0691756	0.0695085	0.070101	0.0702806	0.0704978	0.0706385	0.0704682	0.0715188	0.0722326	0.0721525	0.0726746	0.0728053	S057	A08	Water	HIV1 1e6
S072-A08	0.0671404	0.0679206	0.0686603	0.0695056	0.0691576	0.0692841	0.0700908	0.0699595	0.0706954	0.0715867	0.0720236	0.0717335	0.0722568	S072	A08	Water	Water 22
S071-A08	0.0685986	0.0693581	0.0694086	0.0698344	0.0702353	0.0707845	0.0712051	0.0705848	0.0711712	0.0714032	0.072683	0.0719962	0.072682	S071	A08	Water	BBP1 Standard Combined e6
S070-A08	0.0672023	0.0679617	0.0685136	0.0690022	0.0690281	0.0694696	0.0701511	0.0700481	0.0705505	0.0710462	0.0716236	0.0715511	0.0720257	S070	A08	Water	Water 16
S067-A08	0.0677399	0.0691399	0.0693128	0.0695067	0.0701277	0.0703892	0.0702668	0.0708624	0.0716746	0.0714116	0.0715219	0.0722454	0.0725552	S067	A08	Water	WNV 1e6
S068-A08	0.068071	0.0677661	0.0687591	0.0691121	0.0697362	0.0698027	0.0698611	0.0707318	0.0704423	0.0706289	0.0718268	0.0714118	0.0718018	S068	A08	Water	YFV 1e6
S069-A08	0.0683951	0.0686146	0.0686533	0.0692347	0.0694157	0.0696858	0.0706902	0.0703642	0.0711355	0.0714864	0.0719366	0.071895	0.0719128	S069	A08	Water	RNaseP 1e6
S084-A08	0.0684308	0.0690371	0.0694918	0.0695657	0.0704828	0.0701622	0.0706831	0.0710427	0.0709842	0.0722527	0.0719487	0.0716698	0.0724003	S084	A08	Water	MBV 1e5
S083-A08	0.0685225	0.068854	0.0699786	0.0697688	0.0703596	0.0702335	0.070649	0.0707012	0.071441	0.071092	0.0718371	0.072773	0.0726231	S083	A08	Water	LASV 1e5
S082-A08	0.0691033	0.0694783	0.0698563	0.0702825	0.0707882	0.0702952	0.0708588	0.0710245	0.0712125	0.0723707	0.0724154	0.0728016	0.0731722	S082	A08	Water	HIV2 1e5
S079-A08	0.0692276	0.0700174	0.0703357	0.0709534	0.0714578	0.0711363	0.0714995	0.0719433	0.0724561	0.0722877	0.0730205	0.0733525	0.0734188	S079	A08	Water	CCHFV 1e5
S080-A08	0.0697365	0.0700615	0.0707739	0.0708968	0.0708845	0.0715786	0.0714535	0.0721914	0.0722505	0.0728326	0.0735768	0.0729551	0.0735553	S080	A08	Water	EBOV 1e5
S081-A08	0.069382	0.0704555	0.0708022	0.0705951	0.0709336	0.0715842	0.0722105	0.0720503	0.0720075	0.0730599	0.0732111	0.0731952	0.0732298	S081	A08	Water	HIV1 1e5
S096-A08	0.0690508	0.0690313	0.0697411	0.0702823	0.070601	0.0706223	0.0713398	0.0715135	0.0717059	0.0717698	0.073476	0.0731543	0.073785	S096	A08	Water	Water 23
S095-A08	0.069602	0.0708843	0.0707667	0.0710531	0.0712806	0.0715174	0.072277	0.0719591	0.0727651	0.0728366	0.0732347	0.0737862	0.0738796	S095	A08	Water	BBP1 Standard Combined e5
S094-A08	0.0677155	0.0692604	0.0696002	0.0697318	0.0702766	0.0711935	0.0711444	0.0717358	0.0724507	0.0724222	0.072325	0.0727389	0.0731526	S094	A08	Water	Water 17
S091-A08	0.0688414	0.0699832	0.0697242	0.0699138	0.071591	0.0715828	0.0717578	0.0718587	0.0720141	0.0721764	0.0732323	0.0729533	0.0735735	S091	A08	Water	WNV 1e5
S092-A08	0.068666	0.0698523	0.0705773	0.0703611	0.0710917	0.0715577	0.0717536	0.0717919	0.0721565	0.0720768	0.0731636	0.0731521	0.0736384	S092	A08	Water	YFV 1e5
S093-A08	0.0687235	0.0699162	0.0701846	0.070543	0.0713536	0.0709278	0.0710485	0.0717381	0.0719513	0.0730519	0.0728341	0.0730301	0.0741503	S093	A08	Water	RNaseP 1e5
S105-A08	0.0694704	0.0694558	0.0705435	0.0705758	0.0705428	0.0712232	0.0720478	0.0723727	0.0725346	0.0725175	0.0729609	0.0733117	0.0734619	S105	A08	Water	HIV1 1e4
S104-A08	0.0688007	0.0692835	0.07006	0.0707135	0.0703605	0.0714493	0.0718094	0.0717187	0.072147	0.0723193	0.072796	0.0733314	0.0734137	S104	A08	Water	EBOV 1e4
S103-A08	0.0687521	0.0694244	0.0700835	0.0702463	0.0710857	0.0712549	0.0713955	0.072071	0.0724612	0.0726309	0.0725572	0.0732887	0.0738888	S103	A08	Water	CCHFV 1e4
S106-A08	0.0691636	0.0699277	0.0704484	0.0701037	0.0710499	0.0705835	0.0714822	0.0720611	0.0719958	0.0723738	0.0725049	0.0728955	0.0731948	S106	A08	Water	HIV2 1e4
S107-A08	0.0684054	0.0691824	0.0691294	0.0704258	0.070122	0.0707292	0.0707007	0.071478	0.071152	0.0719408	0.0723798	0.0723045	0.0731014	S107	A08	Water	LASV 1e4
S108-A08	0.0678249	0.0688545	0.0698064	0.0689895	0.0694669	0.0704943	0.0707451	0.0709558	0.0709801	0.0710672	0.0719856	0.0720899	0.0723903	S108	A08	Water	MBV 1e4
S117-A08	0.0675376	0.067786	0.0688363	0.0689341	0.0694231	0.0692057	0.0698086	0.0706528	0.0703313	0.0711381	0.0709947	0.0714286	0.0715967	S117	A08	Water	RNaseP 1e4
S116-A08	0.0674675	0.0673959	0.0681766	0.0687114	0.0696489	0.0689023	0.0694222	0.0698062	0.0697862	0.0702047	0.0706856	0.0713586	0.0713091	S116	A08	Water	YFV 1e4
S115-A08	0.0665538	0.0674493	0.0685482	0.0684216	0.0690948	0.0694768	0.0694785	0.0701145	0.0700913	0.0699675	0.0703647	0.0713224	0.071102	S115	A08	Water	WNV 1e4
S118-A08	0.0656964	0.0669722	0.0680529	0.0671264	0.0680342	0.0683599	0.0689797	0.0693953	0.0696576	0.0695911	0.069734	0.0704479	0.0712375	S118	A08	Water	Water 18
S119-A08	0.0663949	0.0676097	0.0673474	0.0683713	0.0689713	0.0692364	0.0698756	0.0700422	0.0698407	0.0706405	0.0701675	0.0713438	0.0713641	S119	A08	Water	BBP1 Standard Combined e4
S120-A08	0.0659216	0.0664268	0.066545	0.0676376	0.0681179	0.0677161	0.0683963	0.0690167	0.0689091	0.0699034	0.0695078	0.0702893	0.0708127	S120	A08	Water	Water 24
S129-A08	0.066503	0.0671032	0.0669575	0.0672726	0.0682521	0.0680861	0.0688781	0.069051	0.0699735	0.0702458	0.0701695	0.0701596	0.0711901	S129	A08	Water	HIV1 1e3
S128-A08	0.0665706	0.0661125	0.0673477	0.0674007	0.0677853	0.0681894	0.0687615	0.0692942	0.0691792	0.0695307	0.0697141	0.0707325	0.0704463	S128	A08	Water	EBOV 1e3
S127-A08	0.0666518	0.066663	0.0670671	0.0681248	0.0680359	0.0687206	0.0689019	0.0697961	0.0694226	0.0699344	0.0699517	0.0709976	0.0710668	S127	A08	Water	CCHFV 1e3
S130-A08	0.0661189	0.0657938	0.0660993	0.0671976	0.0677046	0.0678879	0.0683381	0.0683742	0.0685625	0.0691845	0.0693725	0.0695807	0.0704351	S130	A08	Water	HIV2 1e3
S131-A08	0.0659425	0.0662518	0.0662913	0.0675227	0.0680622	0.0674114	0.0685372	0.0682373	0.0684833	0.0689809	0.0697571	0.0697649	0.070152	S131	A08	Water	LASV 1e3
S132-A08	0.0660126	0.0666852	0.0664002	0.0678731	0.0679579	0.0680363	0.0678892	0.0686499	0.0685551	0.0697245	0.0696763	0.0701283	0.0704304	S132	A08	Water	MBV 1e3
S141-A08	0.0650988	0.0664843	0.0660569	0.0669263	0.0677827	0.067388	0.0680516	0.0677835	0.0680478	0.06868	0.068878	0.0692643	0.0698972	S141	A08	Water	RNaseP 1e3
S140-A08	0.0654913	0.0658934	0.0662387	0.06677	0.0675878	0.067904	0.0676533	0.0681261	0.0686416	0.0683033	0.0688904	0.0693722	0.0695895	S140	A08	Water	YFV 1e3
S139-A08	0.066022	0.0669551	0.0669705	0.0667999	0.0678864	0.0679384	0.0682758	0.0687224	0.0689037	0.0691451	0.069821	0.0698928	0.070352	S139	A08	Water	WNV 1e3
S142-A08	0.0649469	0.0658661	0.0656435	0.0655132	0.0665209	0.0670453	0.0678457	0.0679044	0.0680591	0.0681113	0.0686794	0.0688354	0.0695444	S142	A08	Water	Water 19
S143-A08	0.0659999	0.0660207	0.067168	0.0677966	0.0677054	0.0678928	0.0680048	0.068536	0.0693199	0.0691447	0.0698752	0.0697581	0.0699822	S143	A08	Water	BBP1 Standard Combined e3
S144-A08	0.0648596	0.0651824	0.0658249	0.066089	0.0665168	0.0666079	0.0675018	0.0675629	0.0680757	0.0684312	0.0691914	0.0691047	0.069441	S144	A08	Water	Water 25
S153-A08	0.0652418	0.0659975	0.0662813	0.0665277	0.0672643	0.0677239	0.0679749	0.0677928	0.0686669	0.0688874	0.0683858	0.0695139	0.0696314	S153	A08	Water	HIV1 1e2
S152-A08	0.0653002	0.0659495	0.0666217	0.0666329	0.0668729	0.0671595	0.0674798	0.0678444	0.06872	0.0690475	0.0691062	0.0689363	0.0701655	S152	A08	Water	EBOV 1e2
S151-A08	0.0660686	0.0660771	0.0666667	0.0670928	0.0672859	0.0676257	0.0677341	0.0682955	0.0686771	0.0686793	0.0693114	0.0694073	0.0701014	S151	A08	Water	CCHFV 1e2
S154-A08	0.0649694	0.0660521	0.0661404	0.0669824	0.0669074	0.0675935	0.06769	0.0677889	0.0682656	0.0685211	0.0688969	0.0695394	0.0699476	S154	A08	Water	HIV2 1e2
S155-A08	0.0654735	0.0661162	0.0664853	0.066319	0.0667804	0.0668487	0.0676941	0.067512	0.0682843	0.0681792	0.0682924	0.068926	0.0698996	S155	A08	Water	LASV 1e2
S156-A08	0.0657231	0.0658957	0.0661385	0.0660453	0.0669439	0.0672167	0.0681175	0.0682383	0.0682633	0.0688315	0.0687717	0.0692254	0.0691057	S156	A08	Water	MBV 1e2
S165-A08	0.0649143	0.0654152	0.0655099	0.0657865	0.0665135	0.067162	0.0665976	0.0670008	0.0676401	0.0677839	0.0680819	0.0691613	0.0692651	S165	A08	Water	RNaseP 1e2
S164-A08	0.0652199	0.0658476	0.0655672	0.0661328	0.0664205	0.0666513	0.0665781	0.0672604	0.0678162	0.0683716	0.0688076	0.0681779	0.0689375	S164	A08	Water	YFV 1e2
S163-A08	0.0648611	0.0653385	0.065741	0.0660747	0.066632	0.0666127	0.0664854	0.0671075	0.0681317	0.0679156	0.0676718	0.0687267	0.0686024	S163	A08	Water	WNV 1e2
S166-A08	0.0632467	0.0641826	0.0652494	0.0652311	0.0655089	0.0660054	0.0658941	0.0666172	0.0670964	0.0670261	0.0676811	0.0683118	0.0682107	S166	A08	Water	Water 20
S167-A08	0.0647398	0.0651098	0.0656504	0.0662488	0.065666	0.0664633	0.0665334	0.067421	0.0670006	0.0678066	0.0676763	0.0683322	0.0685069	S167	A08	Water	BBP1 Standard Combined e2
S168-A08	0.0638729	0.0646403	0.0646786	0.0654344	0.0657358	0.0659896	0.0664592	0.0668777	0.0664112	0.0675475	0.0677246	0.0680029	0.0687273	S168	A08	Water	Water 26
S177-A08	0.0640322	0.0652593	0.0658704	0.066014	0.0667608	0.0665138	0.0662587	0.067609	0.0672299	0.0678056	0.0675867	0.0686431	0.0688369	S177	A08	Water	HIV1 1e1
S176-A08	0.0644193	0.0650766	0.0656241	0.0656813	0.0661181	0.0662052	0.0663782	0.0674565	0.0673088	0.067956	0.0683725	0.0687991	0.0686573	S176	A08	Water	EBOV 1e1
S175-A08	0.0640634	0.0648181	0.0654839	0.0660952	0.0658807	0.0658159	0.0668443	0.067189	0.0668248	0.067496	0.0682048	0.0683374	0.0683929	S175	A08	Water	CCHFV 1e1
S178-A08	0.0635784	0.0641822	0.0657926	0.0652057	0.0650262	0.0657503	0.0664838	0.0664275	0.066468	0.0674601	0.0674682	0.0681996	0.0678088	S178	A08	Water	HIV2 1e1
S179-A08	0.0640086	0.0653069	0.065665	0.0658431	0.0657184	0.0662375	0.0665544	0.0671561	0.0672862	0.0677823	0.0676787	0.0681324	0.0687818	S179	A08	Water	LASV 1e1
S180-A08	0.0643549	0.0658657	0.0655312	0.066424	0.0664283	0.0658621	0.0664397	0.0670432	0.067612	0.0675898	0.0679227	0.0682026	0.0684346	S180	A08	Water	MBV 1e1
S189-A08	0.0637902	0.0640097	0.0649233	0.0648384	0.0657112	0.066024	0.0659775	0.0664518	0.0662006	0.0662728	0.066549	0.0676476	0.06824	S189	A08	Water	RNaseP 1e1
S188-A08	0.0638646	0.064522	0.0651446	0.0658175	0.0665041	0.066272	0.066577	0.0670541	0.0671605	0.0683981	0.0679796	0.0684712	0.0685949	S188	A08	Water	YFV 1e1
S187-A08	0.063192	0.064134	0.0647676	0.0652441	0.0657684	0.0660074	0.0660121	0.066201	0.0665055	0.0677409	0.067154	0.0671258	0.0676154	S187	A08	Water	WNV 1e1
S190-A08	0.0630163	0.0641905	0.0642438	0.0645288	0.0651785	0.0655968	0.0659637	0.0660457	0.066588	0.0667116	0.0673277	0.0675904	0.0680153	S190	A08	Water	Water 21
S191-A08	0.0637726	0.064827	0.0653824	0.0653742	0.0658217	0.0660157	0.0666499	0.0669401	0.0670709	0.0679188	0.0678664	0.0692059	0.0690355	S191	A08	Water	BBP1 Standard Combined e1
S192-A08	0.064634	0.0652082	0.0653685	0.0665851	0.066128	0.066209	0.0670207	0.0667838	0.0678364	0.0674673	0.0685693	0.0683724	0.0682012	S192	A08	Water	No MgCl2 Control
S012-A17	0.0670353	0.0678991	0.068355	0.068462	0.0693486	0.0695844	0.0694943	0.0702557	0.0699834	0.0703942	0.0704264	0.0711803	0.0723093	S012	A17	Water	MBV 1e8
S011-A17	0.0657064	0.0660415	0.0663053	0.0667417	0.0673964	0.0676437	0.0674337	0.06833	0.0683436	0.0696869	0.0692462	0.0700688	0.0698979	S011	A17	Water	LASV 1e8
S010-A17	0.0650331	0.0661328	0.0666443	0.0670144	0.0673471	0.0683514	0.0680277	0.0688009	0.0687517	0.0691981	0.0694398	0.0700216	0.0705548	S010	A17	Water	HIV2 1e8
S007-A17	0.0668763	0.0667891	0.0677509	0.0681908	0.0686158	0.0689701	0.0693397	0.0694104	0.0700873	0.0701545	0.0706132	0.0711108	0.0715757	S007	A17	Water	CCHFV 1e8
S008-A17	0.065965	0.0661011	0.0665707	0.0674879	0.0676199	0.0678935	0.0685759	0.0684941	0.0684526	0.0688315	0.0692455	0.0692521	0.0697536	S008	A17	Water	EBOV 1e8
S009-A17	0.0657679	0.0662039	0.0669778	0.067149	0.0678402	0.0683541	0.0683394	0.0685303	0.0691387	0.0693443	0.0699894	0.0695531	0.0703441	S009	A17	Water	HIV1 1e8
S024-A17	0.0654194	0.0662461	0.0669451	0.0671264	0.0672924	0.0678687	0.0682121	0.0688364	0.068836	0.0694143	0.0695419	0.0692804	0.0697882	S024	A17	Water	IVT Control
S023-A17	0.065846	0.066705	0.0671666	0.0677672	0.0669451	0.0683166	0.0682974	0.0689922	0.0692501	0.0696546	0.0694031	0.0702811	0.0707431	S023	A17	Water	BBP1 Standard Combined e8
S022-A17	0.0649803	0.0660394	0.0666318	0.0667365	0.0665111	0.0679589	0.0677481	0.0678786	0.0687358	0.0688304	0.0692878	0.0695469	0.0698083	S022	A17	Water	Water 14
S019-A17	0.0667432	0.067708	0.0680859	0.0678779	0.0678498	0.0692955	0.0681745	0.0694936	0.0700309	0.0702929	0.0704471	0.0709632	0.070996	S019	A17	Water	WNV 1e8
S020-A17	0.0669552	0.0673499	0.0682803	0.0685255	0.0686506	0.0689037	0.0693234	0.0701912	0.0696706	0.0705165	0.0709275	0.0710562	0.0713273	S020	A17	Water	YFV 1e8
S021-A17	0.0666497	0.0678551	0.0684214	0.0685344	0.06865	0.0685204	0.0689523	0.0699543	0.0698258	0.070311	0.0702929	0.0703236	0.0713457	S021	A17	Water	RNaseP 1e8
S036-A17	0.0667475	0.0675444	0.0679729	0.0684774	0.0687736	0.0692332	0.0689345	0.0694328	0.0710653	0.0703599	0.0709731	0.0710414	0.0711194	S036	A17	Water	MBV 1e7
S035-A17	0.0675641	0.0669878	0.0684	0.0687266	0.0686799	0.068678	0.0697511	0.0696219	0.0701878	0.0707608	0.0705679	0.0711577	0.0714606	S035	A17	Water	LASV 1e7
S034-A17	0.0670582	0.0674463	0.0684377	0.0682192	0.0686069	0.0691186	0.0695652	0.0690773	0.0695276	0.0706955	0.0704495	0.0711778	0.0714057	S034	A17	Water	HIV2 1e7
S031-A17	0.0676574	0.0678827	0.0686773	0.0688529	0.069282	0.0697718	0.0705808	0.0703807	0.0704484	0.0709857	0.0715416	0.0717867	0.0716962	S031	A17	Water	CCHFV 1e7
S032-A17	0.068084	0.068321	0.069075	0.0691449	0.069927	0.0700929	0.0706407	0.0706948	0.0705042	0.07167	0.071465	0.0718578	0.0726375	S032	A17	Water	EBOV 1e7
S033-A17	0.067002	0.0680645	0.0682836	0.0686885	0.0691098	0.0693985	0.0702094	0.0702435	0.0707432	0.0711505	0.0720251	0.0710924	0.0720891	S033	A17	Water	HIV1 1e7
S048-A17	0.0682577	0.0683117	0.0691476	0.0692894	0.0695785	0.0696764	0.0702924	0.0711964	0.0708111	0.0710164	0.0714812	0.0715867	0.0720932	S048	A17	Water	RTPCR Control
S047-A17	0.0678009	0.068867	0.0690856	0.0693572	0.0696549	0.069646	0.0700389	0.0709492	0.070282	0.0711997	0.0714148	0.071869	0.0712821	S047	A17	Water	BBP1 Standard Combined e7
S046-A17	0.0665359	0.0675691	0.0685414	0.0679933	0.0685714	0.0695794	0.0692813	0.0695178	0.0698145	0.0703971	0.0709496	0.0710026	0.0715734	S046	A17	Water	Water 15
S043-A17	0.0681693	0.0681008	0.0694239	0.068802	0.0696554	0.0700117	0.0699845	0.0706777	0.0705948	0.0713132	0.0720867	0.0719881	0.072526	S043	A17	Water	WNV 1e7
S044-A17	0.0686882	0.0684169	0.0690773	0.0703922	0.069547	0.0701841	0.0701061	0.071583	0.0713933	0.0716357	0.0716675	0.0723839	0.0724108	S044	A17	Water	YFV 1e7
S045-A17	0.0685373	0.0691227	0.0691641	0.0702075	0.069287	0.0703211	0.0709602	0.0706429	0.0715029	0.0717346	0.072092	0.0722677	0.072831	S045	A17	Water	RNaseP 1e7
S060-A17	0.0684898	0.0689846	0.0691346	0.0694257	0.0700998	0.0701668	0.0706049	0.0707052	0.0706703	0.0721356	0.0726676	0.0720693	0.0720565	S060	A17	Water	MBV 1e6
S059-A17	0.0691728	0.06969	0.069759	0.070342	0.0710728	0.0713329	0.0714155	0.0712367	0.0722324	0.0724974	0.0720699	0.0724567	0.0732574	S059	A17	Water	LASV 1e6
S058-A17	0.0693744	0.0695768	0.0700807	0.0701829	0.0708882	0.0712978	0.0713106	0.0717513	0.07173	0.0720098	0.072337	0.0731558	0.0734221	S058	A17	Water	HIV2 1e6
S055-A17	0.0686363	0.0696392	0.0699826	0.0709681	0.0711746	0.0716746	0.0715278	0.0719164	0.0723848	0.0726403	0.0732092	0.073409	0.0737546	S055	A17	Water	CCHFV 1e6
S056-A17	0.0694428	0.0688768	0.0696797	0.0705925	0.0701765	0.0708343	0.0715963	0.0714974	0.0719797	0.0716783	0.0723081	0.0725626	0.0731353	S056	A17	Water	EBOV 1e6
S057-A17	0.0690791	0.0696756	0.0703355	0.0710255	0.070772	0.0711613	0.0712438	0.071295	0.0730262	0.072413	0.0725909	0.0734012	0.0736632	S057	A17	Water	HIV1 1e6
S072-A17	0.0689311	0.0688822	0.0694942	0.0707416	0.0705615	0.0708487	0.0715717	0.0716624	0.0722299	0.0724768	0.0727801	0.0731256	0.073978	S072	A17	Water	Water 22
S071-A17	0.0689452	0.0690263	0.069814	0.0706612	0.0704433	0.0709354	0.0712804	0.0717632	0.072322	0.0722212	0.0732941	0.0728418	0.0735882	S071	A17	Water	BBP1 Standard Combined e6
S070-A17	0.0677704	0.0688225	0.0687786	0.0696273	0.0698802	0.069832	0.0705631	0.0710814	0.0710926	0.0716618	0.0723582	0.07247	0.0725197	S070	A17	Water	Water 16
S067-A17	0.0688759	0.0691103	0.0697771	0.0703866	0.0707119	0.0712504	0.071263	0.0718919	0.0714711	0.0719895	0.0726544	0.0729198	0.0730615	S067	A17	Water	WNV 1e6
S068-A17	0.0685887	0.0696335	0.0700815	0.0696671	0.0704143	0.0709353	0.0711694	0.0716882	0.0716675	0.0717849	0.0723457	0.0725004	0.0731392	S068	A17	Water	YFV 1e6
S069-A17	0.0681805	0.0692183	0.0696989	0.0696085	0.0698859	0.0702662	0.070744	0.0710509	0.0716944	0.0719613	0.0718935	0.0726541	0.0726508	S069	A17	Water	RNaseP 1e6
S084-A17	0.0685552	0.0693357	0.0697728	0.069735	0.0703011	0.07075	0.0714036	0.0712322	0.0719344	0.0719878	0.072192	0.0729765	0.0729717	S084	A17	Water	MBV 1e5
S083-A17	0.0685906	0.0689316	0.0697634	0.0698497	0.0700489	0.0705165	0.0707657	0.0711576	0.0717243	0.0716078	0.0723419	0.0729825	0.0725773	S083	A17	Water	LASV 1e5
S082-A17	0.0691886	0.0689556	0.0694983	0.070144	0.0706859	0.0705923	0.0706765	0.0714992	0.0714119	0.0716573	0.0722161	0.0722828	0.0724384	S082	A17	Water	HIV2 1e5
S079-A17	0.0688092	0.0695358	0.0700507	0.0705765	0.0707065	0.0709108	0.0711398	0.0719948	0.0723924	0.072474	0.0733761	0.0732555	0.0736109	S079	A17	Water	CCHFV 1e5
S080-A17	0.0688004	0.0694355	0.0698366	0.070345	0.0699432	0.0706994	0.0714244	0.0712775	0.0712147	0.0714538	0.0726448	0.0723774	0.0727123	S080	A17	Water	EBOV 1e5
S081-A17	0.0688311	0.0689114	0.0694841	0.0701211	0.0698708	0.0704794	0.0705372	0.0711687	0.0712944	0.0718109	0.071781	0.0718443	0.0721425	S081	A17	Water	HIV1 1e5
S096-A17	0.0675676	0.0680122	0.0683796	0.0692773	0.0693812	0.0695005	0.0695693	0.0702473	0.0710185	0.0715767	0.0716285	0.0719946	0.072088	S096	A17	Water	Water 23
S095-A17	0.0687998	0.0687184	0.0694624	0.069272	0.0705313	0.0702913	0.0705007	0.0709513	0.071306	0.0715894	0.0720261	0.0723321	0.0721454	S095	A17	Water	BBP1 Standard Combined e5
S094-A17	0.067443	0.0682033	0.0682765	0.0685401	0.0694408	0.069407	0.069916	0.0707402	0.0705857	0.0710241	0.0711601	0.072	0.0718264	S094	A17	Water	Water 17
S091-A17	0.067902	0.0684764	0.0688151	0.0689495	0.0699207	0.0697987	0.0709572	0.0700041	0.0711273	0.0715877	0.071806	0.072145	0.0723402	S091	A17	Water	WNV 1e5
S092-A17	0.0672526	0.0682015	0.0687543	0.0690553	0.0694694	0.069543	0.0701103	0.0707588	0.0708464	0.0703002	0.0711495	0.0717455	0.0721174	S092	A17	Water	YFV 1e5
S093-A17	0.0676465	0.0685883	0.0683359	0.0689215	0.0689495	0.0692442	0.0698365	0.0701795	0.0701038	0.0706322	0.0709527	0.0718798	0.0717052	S093	A17	Water	RNaseP 1e5
S105-A17	0.0675559	0.0682752	0.0680422	0.068341	0.0692223	0.0694283	0.0701744	0.0701315	0.0704882	0.070829	0.0714369	0.0717502	0.07223	S105	A17	Water	HIV1 1e4
S104-A17	0.0676071	0.0678559	0.0679823	0.0682944	0.0687252	0.0694894	0.0695125	0.0697742	0.0698092	0.0705009	0.07091	0.0716276	0.071213	S104	A17	Water	EBOV 1e4
S103-A17	0.0674093	0.0679312	0.0683472	0.0685278	0.0689616	0.0694996	0.069186	0.0699994	0.0700681	0.070693	0.0710733	0.0714823	0.0709685	S103	A17	Water	CCHFV 1e4
S106-A17	0.0676825	0.0671501	0.068161	0.0684244	0.0689912	0.0679823	0.0695632	0.0692688	0.0698934	0.0700461	0.0707954	0.0714409	0.0716265	S106	A17	Water	HIV2 1e4
S107-A17	0.0669137	0.0680548	0.0679146	0.0681987	0.0683844	0.0692061	0.0691139	0.0690903	0.0693934	0.0699655	0.0703067	0.0709436	0.0708312	S107	A17	Water	LASV 1e4
S108-A17	0.0665828	0.0672764	0.068161	0.0675606	0.0684467	0.0691817	0.0687949	0.0694925	0.0700542	0.0705258	0.0704168	0.0705509	0.0711974	S108	A17	Water	MBV 1e4
S117-A17	0.0657298	0.066799	0.0677311	0.0675883	0.0688831	0.06849	0.0688729	0.069196	0.0697874	0.0696344	0.0698567	0.0700206	0.0708472	S117	A17	Water	RNaseP 1e4
S116-A17	0.0662971	0.0668893	0.0673616	0.0676581	0.0681354	0.068324	0.0685532	0.0687258	0.0689833	0.0690109	0.0699269	0.0703241	0.0701443	S116	A17	Water	YFV 1e4
S115-A17	0.0662315	0.0669894	0.0671376	0.0672592	0.0674888	0.0682772	0.0683367	0.0692006	0.0689518	0.0692619	0.0693859	0.0700884	0.070474	S115	A17	Water	WNV 1e4
S118-A17	0.0649069	0.0653456	0.0660106	0.0658852	0.0667307	0.0671457	0.067684	0.0683709	0.0683422	0.068464	0.0687205	0.0695008	0.069608	S118	A17	Water	Water 18
S119-A17	0.0659638	0.0661911	0.0666778	0.0676988	0.0676788	0.0682425	0.0684756	0.0691175	0.068802	0.0692832	0.0692157	0.0700901	0.0703287	S119	A17	Water	BBP1 Standard Combined e4
S120-A17	0.0652738	0.0656531	0.06614	0.0666601	0.0670729	0.0676067	0.0674097	0.0682142	0.0685619	0.0686342	0.0688942	0.0696826	0.0703252	S120	A17	Water	Water 24
S129-A17	0.0667299	0.066425	0.0672658	0.0671767	0.0674816	0.0684332	0.0680058	0.0692308	0.0693921	0.0697216	0.0697635	0.0702239	0.0700716	S129	A17	Water	HIV1 1e3
S128-A17	0.0656279	0.0662993	0.0664316	0.0666703	0.0673778	0.067959	0.0683016	0.0687514	0.0683557	0.0689234	0.0694005	0.0699705	0.0695086	S128	A17	Water	EBOV 1e3
S127-A17	0.065897	0.0665008	0.0669248	0.0675473	0.0675309	0.068149	0.0683789	0.0691897	0.0692346	0.0697389	0.0700117	0.0704659	0.0704217	S127	A17	Water	CCHFV 1e3
S130-A17	0.0659019	0.0663322	0.0660081	0.0669655	0.0667627	0.067305	0.0675241	0.0681717	0.0686045	0.068545	0.0694669	0.069388	0.0702087	S130	A17	Water	HIV2 1e3
S131-A17	0.0649937	0.0659232	0.0664646	0.0668797	0.0673066	0.066663	0.067643	0.0681415	0.0680986	0.0685638	0.0691953	0.0690153	0.069571	S131	A17	Water	LASV 1e3
S132-A17	0.0657334	0.0664084	0.0658142	0.0665778	0.066996	0.0675232	0.0678655	0.0680602	0.0684281	0.0690022	0.0688499	0.0695035	0.0697596	S132	A17	Water	MBV 1e3
S141-A17	0.0653434	0.0658951	0.0662404	0.0665681	0.0669188	0.0672592	0.0678497	0.0677547	0.0681731	0.0681968	0.0691727	0.0694138	0.0695686	S141	A17	Water	RNaseP 1e3
S140-A17	0.0660873	0.0669769	0.0669732	0.0676742	0.0678343	0.0682122	0.0680424	0.0686072	0.0689713	0.0691985	0.0695058	0.0697869	0.0701882	S140	A17	Water	YFV 1e3
S139-A17	0.0667	0.0672686	0.0670201	0.067095	0.0685551	0.0680939	0.0685445	0.0686	0.0694632	0.0692078	0.070054	0.069897	0.0700383	S139	A17	Water	WNV 1e3
S142-A17	0.0651821	0.0653024	0.0653744	0.0660118	0.0663068	0.0669179	0.0673052	0.0673837	0.0676296	0.069043	0.0686855	0.0691419	0.0693535	S142	A17	Water	Water 19
S143-A17	0.0657449	0.0662712	0.0665988	0.0674545	0.0673941	0.0675591	0.0679457	0.0686475	0.0685711	0.069412	0.0697183	0.0694976	0.0701082	S143	A17	Water	BBP1 Standard Combined e3
S144-A17	0.0648053	0.0655122	0.0657952	0.0665428	0.0664973	0.0671842	0.0677916	0.0677734	0.0683589	0.0685751	0.0689266	0.0692447	0.0696442	S144	A17	Water	Water 25
S153-A17	0.0662166	0.0660892	0.0663961	0.0672914	0.0677248	0.0685847	0.0684163	0.0678302	0.0691338	0.06885	0.0694965	0.0697476	0.0703192	S153	A17	Water	HIV1 1e2
S152-A17	0.0662937	0.0665697	0.0670429	0.066812	0.0679307	0.0679633	0.068414	0.0680616	0.0688218	0.069795	0.0695603	0.0699419	0.0702984	S152	A17	Water	EBOV 1e2
S151-A17	0.0661873	0.0668136	0.0673616	0.0678935	0.0680622	0.0688536	0.069281	0.0691441	0.0695796	0.0704539	0.0702234	0.0706379	0.0710411	S151	A17	Water	CCHFV 1e2
S154-A17	0.0661353	0.0668211	0.0664825	0.0674316	0.0677074	0.0680091	0.0686386	0.0681728	0.0690595	0.0692365	0.0697104	0.0698934	0.0707307	S154	A17	Water	HIV2 1e2
S155-A17	0.065904	0.0666401	0.0670735	0.0673428	0.0676023	0.0682835	0.0686511	0.0683098	0.068637	0.0691954	0.0694277	0.0700875	0.0703714	S155	A17	Water	LASV 1e2
S156-A17	0.0668125	0.0669121	0.0671384	0.0673154	0.067598	0.068233	0.0687782	0.068383	0.069323	0.0694598	0.0699337	0.0699419	0.0701071	S156	A17	Water	MBV 1e2
S165-A17	0.065703	0.0657347	0.0665828	0.0671095	0.0672934	0.0678658	0.0682666	0.0684601	0.0687712	0.0686337	0.0693828	0.069629	0.0707929	S165	A17	Water	RNaseP 1e2
S164-A17	0.0660692	0.0666667	0.0666475	0.0676873	0.0673969	0.0676449	0.067634	0.068551	0.0688119	0.0690015	0.0692995	0.0691517	0.0711085	S164	A17	Water	YFV 1e2
S163-A17	0.066311	0.0664679	0.0664869	0.0670189	0.0676367	0.0682617	0.0679365	0.0686467	0.0684773	0.0688519	0.0695829	0.0692633	0.0701388	S163	A17	Water	WNV 1e2
S166-A17	0.0648751	0.0655162	0.0659145	0.0657577	0.065759	0.0666912	0.0674708	0.0667826	0.0676735	0.0681974	0.0689237	0.0684895	0.0690348	S166	A17	Water	Water 20
S167-A17	0.06587	0.0655642	0.0663704	0.0671106	0.066803	0.0673066	0.0683379	0.0682179	0.0686471	0.0690569	0.0692661	0.0699309	0.0700885	S167	A17	Water	BBP1 Standard Combined e2
S168-A17	0.0649772	0.0649949	0.0654831	0.0662782	0.0666904	0.066565	0.0671691	0.0672611	0.0678666	0.0680265	0.0688635	0.0693267	0.0692367	S168	A17	Water	Water 26
S177-A17	0.0647986	0.0664254	0.0659765	0.0669559	0.0665062	0.0670352	0.0678006	0.0674666	0.0680505	0.0681456	0.0685869	0.0696285	0.0690166	S177	A17	Water	HIV1 1e1
S176-A17	0.0656811	0.0654605	0.0666549	0.0669095	0.0667332	0.0667528	0.0678136	0.0679955	0.0682302	0.0687045	0.0697633	0.0693515	0.0692394	S176	A17	Water	EBOV 1e1
S175-A17	0.0661998	0.0657663	0.0665093	0.06702	0.0668201	0.0670836	0.0679663	0.068464	0.0683325	0.0690864	0.0694552	0.0690784	0.0697163	S175	A17	Water	CCHFV 1e1
S178-A17	0.0649526	0.0656926	0.0666431	0.066363	0.0678277	0.0672518	0.0674024	0.0680523	0.0686642	0.0686619	0.0691891	0.0689284	0.0697813	S178	A17	Water	HIV2 1e1
S179-A17	0.0652226	0.0659158	0.0659504	0.0662062	0.0677744	0.0671753	0.06774	0.0679031	0.0685643	0.0682839	0.0694245	0.0691228	0.0702566	S179	A17	Water	LASV 1e1
S180-A17	0.0655187	0.0658866	0.0662535	0.0672573	0.0670007	0.0675716	0.0678222	0.0679218	0.068786	0.068731	0.0691434	0.0691625	0.0694335	S180	A17	Water	MBV 1e1
S189-A17	0.064734	0.0656033	0.0659703	0.0665904	0.0665745	0.0663333	0.066964	0.0669767	0.0677033	0.0682451	0.0682163	0.0681873	0.0687879	S189	A17	Water	RNaseP 1e1
S188-A17	0.0649772	0.064685	0.0659347	0.0664011	0.0673397	0.0667029	0.0663438	0.067661	0.0676783	0.0679995	0.0689445	0.0693642	0.0691168	S188	A17	Water	YFV 1e1
S187-A17	0.0646182	0.065122	0.065869	0.0663568	0.0670616	0.066634	0.0670377	0.0669701	0.0678811	0.0676706	0.0680657	0.0685936	0.0689911	S187	A17	Water	WNV 1e1
S190-A17	0.0641111	0.0651209	0.0647362	0.0652355	0.0659487	0.066537	0.0660582	0.0672012	0.0671646	0.067933	0.0682782	0.0686379	0.068611	S190	A17	Water	Water 21
S191-A17	0.0647052	0.0648709	0.0657878	0.0664314	0.0664806	0.0668281	0.0673697	0.0676986	0.0674732	0.0681365	0.0685693	0.0696685	0.0694696	S191	A17	Water	BBP1 Standard Combined e1
S192-A17	0.0652038	0.0659232	0.0661788	0.0669244	0.0669598	0.0672554	0.0680795	0.0677007	0.06877	0.0686871	0.0688242	0.0685183	0.0692085	S192	A17	Water	No MgCl2 Control
S012-A11	0.0666575	0.0673518	0.0675685	0.0678141	0.0688181	0.0687539	0.0689108	0.069481	0.069379	0.069608	0.0703201	0.0703863	0.070738	S012	A11	Water	MBV 1e8
S011-A11	0.0656225	0.0661425	0.0669406	0.0670825	0.0677471	0.0677291	0.0685196	0.0685087	0.0689403	0.0690805	0.0695519	0.0697814	0.0701825	S011	A11	Water	LASV 1e8
S010-A11	0.0655316	0.0662972	0.0669138	0.0672975	0.0670247	0.0679934	0.0684406	0.0689564	0.0686333	0.0694546	0.0695444	0.0687957	0.069549	S010	A11	Water	HIV2 1e8
S007-A11	0.0662196	0.0669919	0.0673484	0.068265	0.0684609	0.0690263	0.0690785	0.0699961	0.0696331	0.0704327	0.0704643	0.0708553	0.071537	S007	A11	Water	CCHFV 1e8
S008-A11	0.0655025	0.0661307	0.066545	0.0677779	0.0676927	0.0687606	0.0683789	0.0687893	0.0691052	0.0694463	0.0695117	0.0691964	0.0704539	S008	A11	Water	EBOV 1e8
S009-A11	0.066389	0.0667014	0.0674546	0.0685442	0.0677911	0.0692137	0.0689158	0.0691783	0.0694335	0.0698317	0.0703058	0.0704133	0.0706618	S009	A11	Water	HIV1 1e8
S024-A11	0.0665446	0.0664729	0.0677054	0.0678309	0.0685609	0.0686941	0.0693756	0.069501	0.0692987	0.0702548	0.0708898	0.0701665	0.0703623	S024	A11	Water	IVT Control
S023-A11	0.0667599	0.0665905	0.0675323	0.0680368	0.0683968	0.0688	0.0694444	0.0694382	0.0695702	0.0702859	0.0700154	0.0704253	0.071028	S023	A11	Water	BBP1 Standard Combined e8
S022-A11	0.0656259	0.066771	0.0673623	0.0678567	0.0681224	0.0679465	0.0686286	0.0691099	0.0695181	0.0699219	0.0702327	0.0703248	0.071045	S022	A11	Water	Water 14
S019-A11	0.0671082	0.0669696	0.0681718	0.068579	0.0686592	0.0692459	0.0696625	0.069951	0.0699216	0.0709904	0.0708072	0.0711412	0.0714925	S019	A11	Water	WNV 1e8
S020-A11	0.0672725	0.0674122	0.0682048	0.0688539	0.0688647	0.0695476	0.0694612	0.0695796	0.0699835	0.0706504	0.0709229	0.0720404	0.0713966	S020	A11	Water	YFV 1e8
S021-A11	0.0673004	0.0679255	0.0686038	0.0687552	0.0692156	0.0690752	0.0690863	0.0709628	0.0707348	0.0704631	0.071337	0.0719535	0.0720293	S021	A11	Water	RNaseP 1e8
S036-A11	0.0679024	0.0681717	0.0681168	0.0700669	0.0696235	0.06976	0.0701518	0.070641	0.0707472	0.0707953	0.0716855	0.0714148	0.0713918	S036	A11	Water	MBV 1e7
S035-A11	0.0678549	0.0681992	0.06826	0.0700608	0.0699654	0.0696915	0.0699968	0.0702429	0.0705634	0.0708277	0.0715849	0.0717229	0.0717365	S035	A11	Water	LASV 1e7
S034-A11	0.0684134	0.0687144	0.068856	0.0694189	0.0693524	0.0698162	0.0703921	0.070097	0.0714923	0.0708641	0.0718165	0.072186	0.0724545	S034	A11	Water	HIV2 1e7
S031-A11	0.0685215	0.0687645	0.0689871	0.0701578	0.0700717	0.0700713	0.0708323	0.0707747	0.0709457	0.0715551	0.0717631	0.0721081	0.0724555	S031	A11	Water	CCHFV 1e7
S032-A11	0.0682276	0.0687441	0.0693656	0.0694725	0.0703664	0.0704787	0.0707052	0.0711024	0.0718593	0.0715553	0.0717551	0.0720366	0.0726635	S032	A11	Water	EBOV 1e7
S033-A11	0.0679182	0.0685085	0.0691052	0.0687761	0.0691745	0.070547	0.0704305	0.0706266	0.0710475	0.0715768	0.0710784	0.0716666	0.0725395	S033	A11	Water	HIV1 1e7
S048-A11	0.0681777	0.0688274	0.069177	0.0698	0.0705925	0.0707856	0.0710001	0.071066	0.0721384	0.0719544	0.0722714	0.072873	0.0723069	S048	A11	Water	RTPCR Control
S047-A11	0.0682525	0.0692586	0.0692844	0.0696862	0.0697556	0.0699082	0.0701519	0.0706522	0.0712227	0.0712638	0.0717584	0.0718133	0.0729234	S047	A11	Water	BBP1 Standard Combined e7
S046-A11	0.0665841	0.0673709	0.0680846	0.0689422	0.0688898	0.0686031	0.0688819	0.0696206	0.0698961	0.0704791	0.07092	0.0706694	0.0712386	S046	A11	Water	Water 15
S043-A11	0.0691952	0.0693777	0.0694067	0.069362	0.0700767	0.0709589	0.0710783	0.0712687	0.0714953	0.0720771	0.0721258	0.0725978	0.0733916	S043	A11	Water	WNV 1e7
S044-A11	0.0684055	0.0692625	0.0693514	0.0707364	0.0701624	0.0703999	0.070312	0.0711898	0.0719161	0.0717882	0.072399	0.0725556	0.0731631	S044	A11	Water	YFV 1e7
S045-A11	0.0685481	0.0691557	0.0691706	0.0701156	0.0703796	0.0707058	0.0707348	0.0711011	0.0711228	0.0716559	0.0721024	0.0720682	0.0724068	S045	A11	Water	RNaseP 1e7
S060-A11	0.0689698	0.0691205	0.0697416	0.0699895	0.0702806	0.0703434	0.0704679	0.0711673	0.0712645	0.0721336	0.0717834	0.0720906	0.0723782	S060	A11	Water	MBV 1e6
S059-A11	0.0688276	0.0691972	0.0699521	0.0704097	0.0702992	0.0707711	0.0711022	0.0713893	0.0713893	0.0726305	0.0727328	0.0725055	0.0726593	S059	A11	Water	LASV 1e6
S058-A11	0.0685989	0.0691744	0.0696318	0.0697773	0.0702341	0.0709414	0.070728	0.070675	0.0712197	0.0721486	0.0721398	0.0727618	0.0720925	S058	A11	Water	HIV2 1e6
S055-A11	0.0693087	0.0698023	0.0698611	0.0700932	0.0701607	0.071364	0.0717778	0.071705	0.0716096	0.072448	0.0725121	0.0734062	0.0729223	S055	A11	Water	CCHFV 1e6
S056-A11	0.0688046	0.0693797	0.069317	0.0700324	0.0707071	0.0707241	0.0709852	0.0707405	0.0720063	0.0723386	0.0716958	0.0727724	0.0728513	S056	A11	Water	EBOV 1e6
S057-A11	0.0686028	0.069194	0.0692625	0.0694819	0.0701565	0.0708316	0.0710511	0.0708609	0.0714415	0.0714372	0.071985	0.0723621	0.0732712	S057	A11	Water	HIV1 1e6
S072-A11	0.0698555	0.0706848	0.0709179	0.0705882	0.0718996	0.0725205	0.0722069	0.0726177	0.0734125	0.0735247	0.0744805	0.0737579	0.0740112	S072	A11	Water	Water 22
S071-A11	0.0692412	0.0695678	0.0701022	0.0703802	0.0710024	0.0714159	0.0712384	0.0715259	0.0728846	0.0720812	0.0722232	0.0733671	0.0734891	S071	A11	Water	BBP1 Standard Combined e6
S070-A11	0.0676352	0.0680189	0.0692431	0.069374	0.0692911	0.0700453	0.0699637	0.070787	0.0713408	0.0710997	0.0719024	0.0722383	0.0724047	S070	A11	Water	Water 16
S067-A11	0.0678578	0.0691348	0.0694223	0.0696821	0.0699745	0.0705882	0.0711733	0.0712795	0.0711986	0.0711642	0.0725141	0.0724369	0.0727414	S067	A11	Water	WNV 1e6
S068-A11	0.0682082	0.0695511	0.069463	0.0690097	0.0692752	0.0706935	0.07043	0.0707674	0.0713113	0.07106	0.0715964	0.0722092	0.0724842	S068	A11	Water	YFV 1e6
S069-A11	0.0681779	0.0695836	0.0693177	0.0694349	0.0694923	0.070463	0.0700986	0.0704851	0.0706133	0.07128	0.0718577	0.0719745	0.0719041	S069	A11	Water	RNaseP 1e6
S084-A11	0.067865	0.0682342	0.0692325	0.0691929	0.0692094	0.0697728	0.0702508	0.070868	0.0710956	0.071308	0.0716075	0.0719571	0.0716493	S084	A11	Water	MBV 1e5
S083-A11	0.0674956	0.0685576	0.0691379	0.0692716	0.0692281	0.0696265	0.070145	0.0699844	0.0703654	0.0707831	0.0716648	0.0714866	0.0719884	S083	A11	Water	LASV 1e5
S082-A11	0.0677597	0.0688173	0.0685544	0.0691578	0.0688387	0.0699309	0.0694452	0.0696936	0.0706948	0.0707187	0.0704713	0.0713832	0.0715899	S082	A11	Water	HIV2 1e5
S079-A11	0.0678931	0.0689178	0.0688301	0.0692578	0.0693275	0.0697944	0.0705801	0.069982	0.0707651	0.0709636	0.0716241	0.0722352	0.0722238	S079	A11	Water	CCHFV 1e5
S080-A11	0.0672582	0.068187	0.068619	0.0685672	0.0689238	0.070136	0.0697232	0.0702291	0.070591	0.0703843	0.0708953	0.0712918	0.071867	S080	A11	Water	EBOV 1e5
S081-A11	0.0675838	0.0672835	0.0677006	0.0689102	0.0685475	0.0695362	0.0695005	0.0695597	0.0706948	0.0707438	0.0703233	0.0706406	0.0711884	S081	A11	Water	HIV1 1e5
S096-A11	0.0659103	0.0662375	0.0671702	0.0674321	0.0681979	0.0680681	0.0684439	0.0686443	0.0697474	0.0700714	0.0697156	0.0703525	0.0704911	S096	A11	Water	Water 23
S095-A11	0.0667545	0.0668917	0.0679679	0.0675598	0.0686472	0.0687208	0.0688702	0.0692002	0.069606	0.0693029	0.0700058	0.0704225	0.0711543	S095	A11	Water	BBP1 Standard Combined e5
S094-A11	0.0655385	0.0660691	0.0664887	0.0674613	0.0673666	0.0677285	0.068347	0.0689726	0.0687877	0.0694	0.0695118	0.0696163	0.0700548	S094	A11	Water	Water 17
S091-A11	0.0665721	0.0670267	0.0677388	0.0684268	0.0683141	0.0685541	0.0686936	0.0690483	0.0690603	0.0697808	0.0701624	0.0706315	0.0703682	S091	A11	Water	WNV 1e5
S092-A11	0.066034	0.0673833	0.0671979	0.0677525	0.06808	0.0686074	0.0683382	0.0692697	0.0694437	0.0692172	0.0701265	0.0705593	0.0702205	S092	A11	Water	YFV 1e5
S093-A11	0.0663945	0.0673017	0.0674756	0.0676841	0.0682154	0.0688513	0.0682918	0.068576	0.069863	0.0703541	0.0705546	0.0710642	0.070529	S093	A11	Water	RNaseP 1e5
S105-A11	0.0664969	0.0668705	0.0676602	0.0677504	0.0679711	0.0688908	0.068885	0.0690048	0.0693898	0.0701092	0.0704346	0.0704556	0.0711335	S105	A11	Water	HIV1 1e4
S104-A11	0.0661509	0.06704	0.0671755	0.0673374	0.0683713	0.0686136	0.0685805	0.0684344	0.0697189	0.0695003	0.0692766	0.0701536	0.0700471	S104	A11	Water	EBOV 1e4
S103-A11	0.0664104	0.0670008	0.0671579	0.0672706	0.0679731	0.0680455	0.068401	0.0682163	0.0694038	0.0694382	0.0696599	0.0699656	0.0702052	S103	A11	Water	CCHFV 1e4
S106-A11	0.0665887	0.0664289	0.0667745	0.0676167	0.0676629	0.0677075	0.0683306	0.0685377	0.0687388	0.0688102	0.0693717	0.0699206	0.0702496	S106	A11	Water	HIV2 1e4
S107-A11	0.0654679	0.0662698	0.0662684	0.0671242	0.0671325	0.0682659	0.0676911	0.068201	0.0684278	0.0686963	0.0693287	0.0696324	0.0696666	S107	A11	Water	LASV 1e4
S108-A11	0.0653168	0.0667152	0.0665771	0.0669545	0.0669889	0.0683419	0.0680743	0.0684297	0.0687225	0.0691114	0.0695072	0.069774	0.069915	S108	A11	Water	MBV 1e4
S117-A11	0.0648475	0.0658215	0.0667775	0.0665111	0.067082	0.0675014	0.0678212	0.0682337	0.0683694	0.0680018	0.069035	0.0682352	0.0694631	S117	A11	Water	RNaseP 1e4
S116-A11	0.0652426	0.0658759	0.0666298	0.0667962	0.0669737	0.0672847	0.0678796	0.0674457	0.0683985	0.0685896	0.0689732	0.0694468	0.0693125	S116	A11	Water	YFV 1e4
S115-A11	0.0655575	0.0660766	0.066593	0.0667995	0.0669391	0.0669952	0.0679639	0.0681565	0.0684155	0.068676	0.0690674	0.0692689	0.0696921	S115	A11	Water	WNV 1e4
S118-A11	0.0643156	0.0645289	0.0650419	0.0653689	0.0653331	0.0664139	0.0666534	0.0673893	0.0677279	0.0676101	0.0682341	0.0685363	0.0692073	S118	A11	Water	Water 18
S119-A11	0.0653201	0.0658445	0.0661661	0.0663618	0.0664776	0.0668085	0.0677393	0.0676334	0.0682192	0.068354	0.0687932	0.0686613	0.0692443	S119	A11	Water	BBP1 Standard Combined e4
S120-A11	0.0646342	0.0649795	0.0649207	0.0662024	0.0657016	0.0670894	0.0674555	0.0673618	0.0676389	0.0676239	0.0682778	0.0688198	0.0687494	S120	A11	Water	Water 24
S129-A11	0.0661048	0.0659498	0.0655278	0.0671559	0.0665451	0.0678756	0.0674058	0.0684026	0.0682601	0.0687235	0.069119	0.0697765	0.0693538	S129	A11	Water	HIV1 1e3
S128-A11	0.0645462	0.0655451	0.0655585	0.0665422	0.0670949	0.068463	0.0691554	0.070037	0.0705234	0.0716296	0.0722579	0.0728919	0.0733031	S128	A11	Water	EBOV 1e3
S127-A11	0.0652983	0.0658853	0.0665351	0.0672056	0.0673404	0.0675653	0.0677975	0.0683161	0.0689484	0.0694968	0.0697997	0.0696553	0.0700588	S127	A11	Water	CCHFV 1e3
S130-A11	0.0654	0.065863	0.0663921	0.0671034	0.0668757	0.0673675	0.067692	0.0678349	0.0685743	0.068609	0.0690819	0.0695175	0.0696062	S130	A11	Water	HIV2 1e3
S131-A11	0.0649806	0.0653505	0.0660424	0.0669996	0.0662048	0.0670112	0.0669419	0.0673358	0.0680915	0.0685007	0.0683123	0.068163	0.069143	S131	A11	Water	LASV 1e3
S132-A11	0.065143	0.0656343	0.0661111	0.0668179	0.066604	0.0670246	0.0674506	0.0679784	0.0677749	0.0683604	0.0693191	0.0698595	0.0692892	S132	A11	Water	MBV 1e3
S141-A11	0.0654512	0.0658526	0.0662559	0.0662621	0.0669548	0.0676424	0.067765	0.0677352	0.0686006	0.0688707	0.0692753	0.0700556	0.0696084	S141	A11	Water	RNaseP 1e3
S140-A11	0.0654159	0.0655041	0.0664529	0.0671286	0.0667555	0.0675706	0.0676683	0.0677202	0.0682615	0.0681501	0.0683808	0.0693871	0.0693147	S140	A11	Water	YFV 1e3
S139-A11	0.0658599	0.066455	0.0663208	0.0673195	0.0673206	0.0682979	0.0680734	0.0682724	0.0679492	0.0692429	0.0687869	0.0695775	0.0700745	S139	A11	Water	WNV 1e3
S142-A11	0.0643402	0.0651372	0.0652119	0.066096	0.0660454	0.0665248	0.0671638	0.0672857	0.0677181	0.068386	0.0682686	0.0688585	0.0693801	S142	A11	Water	Water 19
S143-A11	0.0656786	0.0662971	0.0661948	0.0671472	0.0675031	0.0680732	0.0684565	0.0683853	0.068936	0.0696384	0.0694341	0.0697168	0.0700827	S143	A11	Water	BBP1 Standard Combined e3
S144-A11	0.0648532	0.065541	0.0654585	0.0660142	0.066146	0.0667779	0.067095	0.0680289	0.0681405	0.0683962	0.0688384	0.0686704	0.0698798	S144	A11	Water	Water 25
S153-A11	0.0663133	0.0666102	0.0666855	0.0668476	0.0672107	0.0680207	0.0679986	0.0684004	0.0690597	0.0693408	0.0692443	0.0695325	0.0704113	S153	A11	Water	HIV1 1e2
S152-A11	0.0662039	0.0665198	0.066298	0.0674361	0.0671236	0.0673202	0.0691221	0.0685607	0.0686832	0.0696749	0.0701214	0.0700103	0.0699892	S152	A11	Water	EBOV 1e2
S151-A11	0.0660335	0.0667912	0.0672478	0.067861	0.0683445	0.0679468	0.069684	0.0684846	0.069247	0.0700291	0.0696242	0.0703719	0.0707331	S151	A11	Water	CCHFV 1e2
S154-A11	0.0660743	0.0667655	0.0674452	0.0679235	0.067816	0.0678868	0.0687027	0.0686634	0.0685308	0.0691914	0.0695657	0.0704671	0.0705903	S154	A11	Water	HIV2 1e2
S155-A11	0.0665335	0.0668221	0.0670819	0.0669028	0.0674299	0.0677179	0.0686235	0.0684884	0.0686584	0.0691223	0.0698559	0.0700593	0.070228	S155	A11	Water	LASV 1e2
S156-A11	0.0663012	0.0668474	0.0675769	0.0678172	0.0676583	0.0681068	0.068689	0.0680446	0.0692943	0.0693052	0.0699301	0.0699586	0.0706876	S156	A11	Water	MBV 1e2
S165-A11	0.0663274	0.066701	0.0668651	0.0681022	0.0674621	0.0678327	0.0686755	0.0682904	0.0689457	0.0698962	0.0694749	0.0695351	0.070574	S165	A11	Water	RNaseP 1e2
S164-A11	0.0659582	0.0678261	0.0673851	0.067548	0.0682833	0.068047	0.0687707	0.0690962	0.0691824	0.0698164	0.0700719	0.070238	0.0714494	S164	A11	Water	YFV 1e2
S163-A11	0.0664243	0.0668591	0.067175	0.0677162	0.0676631	0.067942	0.0682425	0.0684844	0.0690237	0.0700006	0.0693837	0.0693399	0.0703937	S163	A11	Water	WNV 1e2
S166-A11	0.0653205	0.0658325	0.0658512	0.0666949	0.0668147	0.0674694	0.0675432	0.0679828	0.0679215	0.0693027	0.06916	0.0692717	0.0698058	S166	A11	Water	Water 20
S167-A11	0.065757	0.0666079	0.0663172	0.0673401	0.0679216	0.06828	0.0685613	0.0690905	0.068986	0.0692869	0.0701911	0.0703134	0.0704368	S167	A11	Water	BBP1 Standard Combined e2
S168-A11	0.0649449	0.0660113	0.0659604	0.0662868	0.0667313	0.0669456	0.0678511	0.0679265	0.0683472	0.0687711	0.0692729	0.0693896	0.0700251	S168	A11	Water	Water 26
S177-A11	0.0656373	0.0661065	0.0666863	0.0670681	0.067143	0.0676843	0.0680659	0.0686838	0.0688468	0.0688815	0.0694172	0.0689861	0.0698938	S177	A11	Water	HIV1 1e1
S176-A11	0.0661554	0.0669328	0.0671141	0.0673575	0.0676576	0.068061	0.0685869	0.0685694	0.0692782	0.0694189	0.0698089	0.0696308	0.0700535	S176	A11	Water	EBOV 1e1
S175-A11	0.0658344	0.066828	0.0672577	0.0669352	0.0679162	0.067509	0.0682953	0.0690167	0.0688218	0.0700273	0.069913	0.0699284	0.0706262	S175	A11	Water	CCHFV 1e1
S178-A11	0.0653483	0.0660845	0.0663468	0.0664414	0.0673578	0.0673163	0.0681142	0.0678017	0.0686041	0.0685748	0.0688008	0.0690335	0.0702457	S178	A11	Water	HIV2 1e1
S179-A11	0.0657753	0.0661695	0.0668022	0.0669983	0.0675822	0.0678415	0.0679472	0.0683951	0.068951	0.0687636	0.0701236	0.0697927	0.0707499	S179	A11	Water	LASV 1e1
S180-A11	0.0655895	0.0665423	0.0671084	0.0671804	0.0672897	0.0678859	0.0684815	0.0682974	0.0688338	0.0686708	0.0701935	0.0696191	0.0701893	S180	A11	Water	MBV 1e1
S189-A11	0.0648281	0.0656454	0.0663632	0.0667146	0.0669635	0.0670438	0.0675301	0.0678457	0.0678774	0.0688863	0.0693907	0.0695858	0.0693256	S189	A11	Water	RNaseP 1e1
S188-A11	0.0651323	0.0662836	0.0665539	0.0664367	0.0670391	0.0681073	0.0676422	0.0679523	0.0690347	0.0690707	0.06922	0.0696736	0.0700098	S188	A11	Water	YFV 1e1
S187-A11	0.0649359	0.066533	0.0666017	0.0671088	0.0667317	0.067747	0.0679084	0.0677354	0.0685938	0.0685595	0.0697617	0.0696918	0.0694171	S187	A11	Water	WNV 1e1
S190-A11	0.0634929	0.0647637	0.0648562	0.0657342	0.0657778	0.0662244	0.0671174	0.0669328	0.0677534	0.0680189	0.0683637	0.0689425	0.0689215	S190	A11	Water	Water 21
S191-A11	0.0645777	0.0663627	0.0659347	0.0664777	0.0668439	0.0669836	0.0684915	0.0684507	0.0686451	0.0691112	0.0695766	0.0704331	0.0696384	S191	A11	Water	BBP1 Standard Combined e1
S192-A11	0.0653922	0.066294	0.0667748	0.0676759	0.0673833	0.0680661	0.068864	0.0688497	0.0693642	0.0694036	0.0693538	0.0700063	0.0696952	S192	A11	Water	No MgCl2 Control
S012-A14	0.0659385	0.067621	0.0684211	0.0684623	0.0688617	0.0692186	0.0701983	0.070376	0.0708531	0.0709798	0.0709504	0.0709713	0.0715172	S012	A14	Water	MBV 1e8
S011-A14	0.0663005	0.0662431	0.0666578	0.0677211	0.0680304	0.0682833	0.0686529	0.0692088	0.0687033	0.0699685	0.0694165	0.0697939	0.0707342	S011	A14	Water	LASV 1e8
S010-A14	0.065799	0.0666755	0.067335	0.0673134	0.0671947	0.0683625	0.0686522	0.0692308	0.0691761	0.0695358	0.0694269	0.0698757	0.0698263	S010	A14	Water	HIV2 1e8
S007-A14	0.0666408	0.0677013	0.0681951	0.0681036	0.0687796	0.0695765	0.0699314	0.0700861	0.070559	0.071105	0.0714754	0.0718276	0.0724933	S007	A14	Water	CCHFV 1e8
S008-A14	0.0666927	0.0675018	0.0682838	0.0678916	0.0686793	0.0697568	0.0697233	0.0694335	0.0702558	0.0705728	0.0708098	0.0712123	0.071208	S008	A14	Water	EBOV 1e8
S009-A14	0.0668931	0.0671242	0.0682339	0.0688794	0.0685651	0.0700302	0.0697736	0.0700818	0.0704346	0.0706991	0.0711126	0.0716079	0.0717881	S009	A14	Water	HIV1 1e8
S024-A14	0.0669977	0.0668972	0.0682392	0.0677784	0.068752	0.0690571	0.0694048	0.069395	0.0696908	0.0710831	0.0709604	0.0708476	0.0719062	S024	A14	Water	IVT Control
S023-A14	0.0675127	0.0681443	0.0681254	0.0690008	0.0693797	0.0695546	0.0694329	0.0706184	0.0707868	0.070974	0.0714378	0.0714194	0.0714654	S023	A14	Water	BBP1 Standard Combined e8
S022-A14	0.0670981	0.0669461	0.0675502	0.0682336	0.0681658	0.0685052	0.0695112	0.0701466	0.0706429	0.0707207	0.0707954	0.0709545	0.0717354	S022	A14	Water	Water 14
S019-A14	0.0679852	0.0686605	0.0689633	0.0689567	0.069821	0.0699251	0.0706522	0.0709756	0.0709702	0.0718597	0.0717916	0.0720494	0.0719712	S019	A14	Water	WNV 1e8
S020-A14	0.0685736	0.0688929	0.0693164	0.0693857	0.0699108	0.0698286	0.0707908	0.0714378	0.0713733	0.0709544	0.071968	0.0725255	0.0727791	S020	A14	Water	YFV 1e8
S021-A14	0.0684062	0.0687052	0.069326	0.0697077	0.0701777	0.0705799	0.0705314	0.0711659	0.0716726	0.0718671	0.0726192	0.0726062	0.0732055	S021	A14	Water	RNaseP 1e8
S036-A14	0.0678485	0.0685533	0.0687145	0.070482	0.0700237	0.0703276	0.0708636	0.0707447	0.0712862	0.0711762	0.072314	0.0715115	0.0727754	S036	A14	Water	MBV 1e7
S035-A14	0.0681242	0.0689348	0.0688865	0.0706549	0.0704801	0.0707755	0.0708067	0.070135	0.0710033	0.0712267	0.0721491	0.0716857	0.0731456	S035	A14	Water	LASV 1e7
S034-A14	0.0680015	0.0681847	0.0690177	0.0699994	0.0693357	0.0698191	0.0701276	0.0700875	0.0709977	0.0704109	0.0718821	0.0715924	0.072213	S034	A14	Water	HIV2 1e7
S031-A14	0.0684496	0.0684145	0.0686856	0.0696655	0.0698608	0.069766	0.0704987	0.0702472	0.0709787	0.0708483	0.0716805	0.0719206	0.0728758	S031	A14	Water	CCHFV 1e7
S032-A14	0.0684492	0.0690523	0.0695641	0.0695521	0.0700126	0.0710175	0.0712568	0.0712478	0.0717043	0.0722639	0.0724197	0.0722823	0.0734798	S032	A14	Water	EBOV 1e7
S033-A14	0.0682528	0.0692044	0.0695354	0.0694749	0.0700964	0.0706355	0.0709398	0.0711813	0.0711321	0.0718242	0.0722474	0.0728594	0.0733384	S033	A14	Water	HIV1 1e7
S048-A14	0.0692182	0.069531	0.0703225	0.0703977	0.0707905	0.0713676	0.0714155	0.0722317	0.0716732	0.0722987	0.0734716	0.0733158	0.0731633	S048	A14	Water	RTPCR Control
S047-A14	0.0695492	0.0689088	0.0702644	0.0707493	0.0703374	0.0708235	0.0713558	0.0714925	0.0717203	0.0715887	0.073074	0.0727506	0.0741026	S047	A14	Water	BBP1 Standard Combined e7
S046-A14	0.0672936	0.0682509	0.0683202	0.0694061	0.0689811	0.069435	0.0701655	0.070448	0.0705085	0.0711776	0.0717156	0.0720966	0.07302	S046	A14	Water	Water 15
S043-A14	0.0686962	0.0694231	0.0698247	0.0709272	0.0702739	0.0709606	0.0715081	0.0717119	0.0718946	0.0721649	0.072526	0.0734681	0.0735551	S043	A14	Water	WNV 1e7
S044-A14	0.0687749	0.0693642	0.0696487	0.069799	0.0704391	0.0710257	0.0709237	0.0714463	0.0718897	0.071433	0.0725917	0.0729841	0.0734396	S044	A14	Water	YFV 1e7
S045-A14	0.0682799	0.0693448	0.0691943	0.069837	0.0703058	0.0706997	0.0714592	0.0717046	0.0714767	0.0720245	0.0723402	0.0729577	0.0722988	S045	A14	Water	RNaseP 1e7
S060-A14	0.068112	0.0689676	0.0695358	0.0696016	0.070615	0.0706934	0.0702676	0.0711416	0.0716806	0.0719554	0.0719031	0.0721605	0.0729432	S060	A14	Water	MBV 1e6
S059-A14	0.0690891	0.0693997	0.0697165	0.0703873	0.0706744	0.0713194	0.0712888	0.0707943	0.0712492	0.0721118	0.07251	0.0723017	0.0724335	S059	A14	Water	LASV 1e6
S058-A14	0.0691785	0.0693529	0.0696067	0.0702388	0.0706482	0.0713716	0.0716259	0.0714374	0.0713715	0.0724263	0.072504	0.0726622	0.0731316	S058	A14	Water	HIV2 1e6
S055-A14	0.069138	0.0694069	0.0700229	0.0698307	0.0702444	0.0699504	0.0714329	0.0713201	0.071078	0.0725978	0.0728416	0.0732214	0.073019	S055	A14	Water	CCHFV 1e6
S056-A14	0.0684006	0.0684245	0.0692	0.0692193	0.0701072	0.0701544	0.0704623	0.0708865	0.0710244	0.0719831	0.0713124	0.0722484	0.0724192	S056	A14	Water	EBOV 1e6
S057-A14	0.0692372	0.0691662	0.0694178	0.0696476	0.0705982	0.0708865	0.0707922	0.0710752	0.0712773	0.0719908	0.0724576	0.0721731	0.0728067	S057	A14	Water	HIV1 1e6
S072-A14	0.0677975	0.0685125	0.0691584	0.0694503	0.0699675	0.0699297	0.0703745	0.0708806	0.0713495	0.0723463	0.0720906	0.0725227	0.0720384	S072	A14	Water	Water 22
S071-A14	0.0687279	0.0697715	0.0697139	0.0696697	0.0704501	0.0700065	0.0706963	0.0710337	0.0715307	0.0721145	0.0720425	0.0723201	0.0728986	S071	A14	Water	BBP1 Standard Combined e6
S070-A14	0.0673531	0.0674294	0.0682059	0.068432	0.0694555	0.0694866	0.0699569	0.0697427	0.0710327	0.0709495	0.0712839	0.0718633	0.0722222	S070	A14	Water	Water 16
S067-A14	0.0685969	0.0685486	0.0694322	0.069357	0.0700212	0.0704658	0.07045	0.0702274	0.0711659	0.0721619	0.0720694	0.0723285	0.0722209	S067	A14	Water	WNV 1e6
S068-A14	0.0681646	0.0686269	0.0683875	0.0699329	0.0694072	0.0704735	0.0698749	0.0709104	0.0706089	0.071416	0.0717181	0.0719704	0.0727733	S068	A14	Water	YFV 1e6
S069-A14	0.0682676	0.0685518	0.068318	0.0690149	0.0700688	0.0706914	0.0694421	0.071203	0.0711987	0.0714327	0.0724253	0.0720632	0.0726622	S069	A14	Water	RNaseP 1e6
S084-A14	0.0681608	0.0683416	0.0689854	0.0699155	0.0694477	0.0700685	0.0704759	0.0707682	0.0712582	0.071516	0.0717701	0.0715622	0.0724384	S084	A14	Water	MBV 1e5
S083-A14	0.0680715	0.0690778	0.0695334	0.0694102	0.0699036	0.0701452	0.0700557	0.0704387	0.070532	0.0711651	0.0720918	0.0718162	0.0721763	S083	A14	Water	LASV 1e5
S082-A14	0.0675125	0.068837	0.0687067	0.0695387	0.0695147	0.0695497	0.0702886	0.0698264	0.070225	0.0707643	0.0712099	0.0718632	0.0716354	S082	A14	Water	HIV2 1e5
S079-A14	0.0678342	0.0689596	0.0689302	0.0699121	0.0699664	0.0702307	0.071093	0.070479	0.0713219	0.071445	0.0719871	0.0723551	0.0721531	S079	A14	Water	CCHFV 1e5
S080-A14	0.0683279	0.0685516	0.069268	0.0693431	0.0698605	0.0702257	0.0702176	0.0702539	0.0714983	0.0714944	0.0721881	0.072057	0.0724329	S080	A14	Water	EBOV 1e5
S081-A14	0.0679346	0.0685984	0.068771	0.0687006	0.0692413	0.0700189	0.0705701	0.0703483	0.0713139	0.0712151	0.0715189	0.0716875	0.071626	S081	A14	Water	HIV1 1e5
S096-A14	0.0668631	0.067216	0.0680921	0.0677915	0.0688602	0.0690054	0.069365	0.069288	0.0700925	0.0703333	0.0707706	0.0709534	0.071407	S096	A14	Water	Water 23
S095-A14	0.0679717	0.0685205	0.0688021	0.0693205	0.0699249	0.0702591	0.0712767	0.0710127	0.0710505	0.0713956	0.0713295	0.0720632	0.0721351	S095	A14	Water	BBP1 Standard Combined e5
S094-A14	0.065857	0.0669745	0.0676279	0.0676932	0.0681946	0.0683848	0.069159	0.06921	0.0697579	0.0694778	0.0705653	0.0706075	0.0707091	S094	A14	Water	Water 17
S091-A14	0.0673227	0.0678743	0.0686626	0.0689442	0.0686929	0.0695726	0.0694288	0.0698697	0.0698907	0.0707664	0.07067	0.070851	0.0716028	S091	A14	Water	WNV 1e5
S092-A14	0.0668747	0.0679996	0.0687615	0.0685797	0.0689829	0.068869	0.0693386	0.0701034	0.0698916	0.0704583	0.0708728	0.0709372	0.0711545	S092	A14	Water	YFV 1e5
S093-A14	0.0667227	0.0677179	0.0686115	0.0678565	0.0693843	0.0692005	0.0692451	0.0692295	0.070666	0.0702318	0.0705683	0.0707425	0.0709517	S093	A14	Water	RNaseP 1e5
S105-A14	0.0668235	0.0678657	0.0686489	0.0681066	0.0685301	0.0690101	0.069049	0.0695789	0.0700892	0.0705067	0.0706122	0.071469	0.0713317	S105	A14	Water	HIV1 1e4
S104-A14	0.0667892	0.0675991	0.0680238	0.068387	0.0687538	0.0687078	0.0698795	0.0700162	0.0706607	0.070202	0.0707507	0.0710591	0.0706668	S104	A14	Water	EBOV 1e4
S103-A14	0.0667847	0.0678425	0.0681793	0.0680707	0.0691055	0.069202	0.0690637	0.0706106	0.0706199	0.0701459	0.0707513	0.07114	0.0709347	S103	A14	Water	CCHFV 1e4
S106-A14	0.0670023	0.0672334	0.0671576	0.0677216	0.0680988	0.069167	0.0690824	0.0693896	0.0695836	0.0697103	0.0699816	0.0708772	0.0706297	S106	A14	Water	HIV2 1e4
S107-A14	0.0665374	0.0670023	0.0679913	0.0683523	0.0685251	0.0694243	0.0687019	0.0687245	0.0687462	0.0696685	0.0695901	0.0708511	0.0708905	S107	A14	Water	LASV 1e4
S108-A14	0.0671145	0.0671853	0.067741	0.0688771	0.0683202	0.0693971	0.0691739	0.069418	0.0697948	0.0700415	0.0703116	0.0704392	0.0712313	S108	A14	Water	MBV 1e4
S117-A14	0.0662504	0.0672651	0.0678988	0.0693278	0.0676826	0.0683979	0.0683575	0.0686275	0.0695366	0.0697051	0.0700861	0.070554	0.0709641	S117	A14	Water	RNaseP 1e4
S116-A14	0.0663907	0.0668395	0.0677357	0.0675975	0.0683799	0.0688927	0.0690691	0.0687295	0.0698284	0.0700754	0.0701392	0.070996	0.0704809	S116	A14	Water	YFV 1e4
S115-A14	0.0664286	0.0668751	0.0671097	0.0671108	0.0684364	0.0678658	0.0687749	0.0691242	0.0694506	0.069636	0.0701764	0.0702076	0.0701345	S115	A14	Water	WNV 1e4
S118-A14	0.0647671	0.0657693	0.0658905	0.0668747	0.0671564	0.0668451	0.0680235	0.0678278	0.0689397	0.0688642	0.0687491	0.0690808	0.0703663	S118	A14	Water	Water 18
S119-A14	0.0660831	0.0666703	0.0671181	0.0674036	0.067723	0.0680904	0.069005	0.0686681	0.0694036	0.0693936	0.0696759	0.0697255	0.0700909	S119	A14	Water	BBP1 Standard Combined e4
S120-A14	0.0651683	0.0665	0.0665127	0.0672139	0.0671904	0.0678195	0.068295	0.0678803	0.068792	0.0686602	0.0693319	0.0693213	0.0698453	S120	A14	Water	Water 24
S129-A14	0.0662055	0.0665608	0.0671167	0.0677126	0.0678788	0.0683374	0.0683336	0.0681567	0.0693283	0.0694013	0.0698242	0.0702193	0.0706498	S129	A14	Water	HIV1 1e3
S128-A14	0.0660082	0.0663712	0.0673177	0.0677089	0.0674442	0.0678377	0.0679087	0.0686702	0.0690435	0.0689522	0.0694767	0.0697378	0.0704506	S128	A14	Water	EBOV 1e3
S127-A14	0.06624	0.0665357	0.0676564	0.0673362	0.0677901	0.0682718	0.0681781	0.0686669	0.0692889	0.0698868	0.0690664	0.0703734	0.070795	S127	A14	Water	CCHFV 1e3
S130-A14	0.0661089	0.0662092	0.0667437	0.0671704	0.0675243	0.0677086	0.0679579	0.067916	0.0686139	0.0690479	0.0693757	0.0694383	0.0697894	S130	A14	Water	HIV2 1e3
S131-A14	0.0652772	0.0661429	0.0667474	0.0674864	0.0669687	0.0673034	0.0677703	0.0683718	0.0683003	0.0689732	0.0692372	0.0694738	0.0694946	S131	A14	Water	LASV 1e3
S132-A14	0.0653347	0.0657822	0.0663585	0.0666961	0.0665562	0.0669764	0.0673535	0.068522	0.0681843	0.0681692	0.0688561	0.0697946	0.0693571	S132	A14	Water	MBV 1e3
S141-A14	0.0656032	0.0656238	0.0663541	0.0669802	0.0671691	0.066988	0.0676201	0.0683765	0.0685322	0.0683168	0.0688422	0.0694536	0.0691442	S141	A14	Water	RNaseP 1e3
S140-A14	0.0654664	0.0658162	0.0661526	0.0664498	0.0666703	0.0667883	0.0672162	0.0682575	0.0681906	0.0681276	0.0688428	0.069616	0.0691561	S140	A14	Water	YFV 1e3
S139-A14	0.0654838	0.0659061	0.0662815	0.0672264	0.0673125	0.0674389	0.0679319	0.0685161	0.0683895	0.0692747	0.0684862	0.0696707	0.0695046	S139	A14	Water	WNV 1e3
S142-A14	0.0642017	0.0644109	0.0645177	0.0652612	0.066032	0.0663139	0.066983	0.0669767	0.0674834	0.0679219	0.0678687	0.0684605	0.0688677	S142	A14	Water	Water 19
S143-A14	0.0657969	0.0659595	0.0668061	0.0669949	0.0674673	0.0673322	0.0677735	0.0684073	0.0688497	0.0690363	0.0689517	0.0691727	0.0696984	S143	A14	Water	BBP1 Standard Combined e3
S144-A14	0.0641623	0.064973	0.0656553	0.0662206	0.065645	0.0661133	0.0663113	0.0675411	0.0674174	0.0681318	0.068426	0.0692345	0.0694356	S144	A14	Water	Water 25
S153-A14	0.0659254	0.0659558	0.0664712	0.0668667	0.0674329	0.0677361	0.0679496	0.0677033	0.0683265	0.0692421	0.0696469	0.0694159	0.0700833	S153	A14	Water	HIV1 1e2
S152-A14	0.0662691	0.0667567	0.0665578	0.0670842	0.0677133	0.0679474	0.0689343	0.0685623	0.0681831	0.0689577	0.0695781	0.0700905	0.0700245	S152	A14	Water	EBOV 1e2
S151-A14	0.0661208	0.0661513	0.0668347	0.0671466	0.0680054	0.0675105	0.0689694	0.0687687	0.0681831	0.0685404	0.0693422	0.0696726	0.06965	S151	A14	Water	CCHFV 1e2
S154-A14	0.0660698	0.0667421	0.0664142	0.0668481	0.0671286	0.0680059	0.0682298	0.068761	0.0688296	0.0692022	0.0695463	0.0695423	0.0698234	S154	A14	Water	HIV2 1e2
S155-A14	0.0658506	0.0666213	0.0665381	0.0670455	0.0673192	0.0682181	0.0680027	0.0683077	0.0688435	0.0692492	0.0705896	0.0702297	0.0703587	S155	A14	Water	LASV 1e2
S156-A14	0.0662045	0.065991	0.0668553	0.0680241	0.0680039	0.0675142	0.0684494	0.0684413	0.0691721	0.069501	0.069944	0.0699427	0.0704653	S156	A14	Water	MBV 1e2
S165-A14	0.0663069	0.0664562	0.066544	0.0674617	0.0677243	0.0675644	0.0679982	0.0681174	0.0688517	0.0693695	0.0693069	0.0696	0.0706588	S165	A14	Water	RNaseP 1e2
S164-A14	0.0662351	0.0664469	0.0672615	0.0672108	0.0677504	0.0683165	0.0686725	0.0684979	0.0695505	0.0695759	0.0695678	0.070768	0.070411	S164	A14	Water	YFV 1e2
S163-A14	0.0664196	0.0670488	0.0672049	0.0676045	0.0679052	0.0685618	0.0687985	0.0691185	0.0693868	0.0702453	0.0701693	0.070301	0.0712274	S163	A14	Water	WNV 1e2
S166-A14	0.0646545	0.0653795	0.0660392	0.0667766	0.0667375	0.0673225	0.0678353	0.0683802	0.0681988	0.0690961	0.069317	0.0693799	0.0698867	S166	A14	Water	Water 20
S167-A14	0.0663714	0.0666982	0.0672901	0.067598	0.0676549	0.0685891	0.0683613	0.0689861	0.0693807	0.0694702	0.0704814	0.0707113	0.0705213	S167	A14	Water	BBP1 Standard Combined e2
S168-A14	0.0651511	0.0656849	0.0664898	0.0667007	0.0670385	0.0672157	0.0677401	0.068261	0.0686475	0.068444	0.0695974	0.0693023	0.070403	S168	A14	Water	Water 26
S177-A14	0.0664894	0.0666154	0.0668128	0.0676173	0.0681061	0.068485	0.0684254	0.0689655	0.0691241	0.06924	0.0701145	0.0698828	0.0708458	S177	A14	Water	HIV1 1e1
S176-A14	0.0663709	0.0672045	0.0673818	0.0672808	0.068117	0.0683878	0.0689388	0.0690418	0.0689944	0.0697563	0.0699682	0.0697438	0.0705671	S176	A14	Water	EBOV 1e1
S175-A14	0.0663023	0.0672865	0.0680965	0.0674773	0.0682959	0.0683382	0.0685481	0.0695569	0.0695213	0.0703684	0.0700553	0.0705329	0.0709074	S175	A14	Water	CCHFV 1e1
S178-A14	0.066087	0.0667906	0.0671875	0.0674279	0.0674489	0.0686014	0.0686825	0.068832	0.0693603	0.0695721	0.0699885	0.0704413	0.0705175	S178	A14	Water	HIV2 1e1
S179-A14	0.0665262	0.0667469	0.0675072	0.0674817	0.0685829	0.0690931	0.0688819	0.0696291	0.0695509	0.0698863	0.0706069	0.070683	0.0714068	S179	A14	Water	LASV 1e1
S180-A14	0.0661939	0.0667882	0.0676276	0.0676193	0.068197	0.0686729	0.0688897	0.0690182	0.069145	0.0698786	0.0702001	0.0706308	0.0706164	S180	A14	Water	MBV 1e1
S189-A14	0.0662088	0.067108	0.0671421	0.0675667	0.067853	0.0684798	0.0685048	0.068693	0.0686447	0.0688606	0.0698368	0.0700372	0.0703082	S189	A14	Water	RNaseP 1e1
S188-A14	0.0653507	0.0656615	0.0670081	0.0672807	0.0675874	0.0681902	0.0681707	0.0683139	0.0697917	0.0692005	0.0703879	0.0695887	0.0708128	S188	A14	Water	YFV 1e1
S187-A14	0.0659434	0.0672156	0.0670657	0.0673841	0.0673854	0.0684663	0.0686563	0.0679486	0.068645	0.0692843	0.0695593	0.0703895	0.0705533	S187	A14	Water	WNV 1e1
S190-A14	0.0651534	0.0660844	0.065676	0.0667261	0.0667075	0.0678165	0.0679416	0.0684625	0.0685468	0.0688787	0.069555	0.0697063	0.0699473	S190	A14	Water	Water 21
S191-A14	0.0656344	0.0660575	0.0663363	0.0675014	0.0674611	0.0678376	0.0683245	0.0687446	0.0693717	0.0697066	0.0699012	0.0707267	0.0704181	S191	A14	Water	BBP1 Standard Combined e1
S192-A14	0.0661879	0.0673348	0.0677328	0.0679998	0.0683523	0.0688177	0.0689131	0.0690415	0.0694437	0.0696146	0.0700979	0.0703092	0.0702944	S192	A14	Water	No MgCl2 Control
S012-A01	0.122934	0.133906	0.140621	0.14439	0.147747	0.151293	0.152206	0.154078	0.155801	0.156098	0.156824	0.157177	0.158409	S012	A01	LASV Combined	MBV 1e8
S011-A01	1.15701	1.14997	1.15029	1.14913	1.14981	1.1491	1.14733	1.15024	1.15054	1.14977	1.15115	1.15359	1.15067	S011	A01	LASV Combined	LASV 1e8
S010-A01	0.137999	0.149882	0.156852	0.160227	0.164703	0.166755	0.168158	0.170357	0.170974	0.171194	0.173647	0.17457	0.175366	S010	A01	LASV Combined	HIV2 1e8
S007-A01	0.12457	0.138721	0.147386	0.151561	0.155439	0.158827	0.160427	0.162173	0.164026	0.165212	0.166032	0.166436	0.168235	S007	A01	LASV Combined	CCHFV 1e8
S008-A01	0.652268	0.964209	1.11673	1.16169	1.17386	1.17505	1.17635	1.17656	1.17274	1.17431	1.17062	1.17337	1.16994	S008	A01	LASV Combined	EBOV 1e8
S009-A01	0.116259	0.129443	0.137083	0.143072	0.146897	0.150742	0.152931	0.156047	0.158292	0.159989	0.162025	0.162775	0.164862	S009	A01	LASV Combined	HIV1 1e8
S024-A01	0.110935	0.122168	0.129151	0.135287	0.138346	0.142156	0.144113	0.146762	0.14849	0.150422	0.152443	0.153325	0.154251	S024	A01	LASV Combined	IVT Control
S023-A01	1.19291	1.18425	1.18505	1.18184	1.18063	1.17935	1.18358	1.1801	1.18709	1.1816	1.18534	1.18521	1.18204	S023	A01	LASV Combined	BBP1 Standard Combined e8
S022-A01	0.126507	0.143178	0.155391	0.167683	0.178536	0.190008	0.201371	0.212845	0.224663	0.237872	0.249496	0.261747	0.274993	S022	A01	LASV Combined	Water 14
S019-A01	0.260285	0.402379	0.53991	0.655772	0.749039	0.831236	0.892529	0.942697	0.98671	1.02053	1.04693	1.0693	1.08768	S019	A01	LASV Combined	WNV 1e8
S020-A01	0.111885	0.121762	0.128414	0.133158	0.136888	0.139556	0.142361	0.143777	0.146718	0.14799	0.149612	0.150583	0.151011	S020	A01	LASV Combined	YFV 1e8
S021-A01	0.113562	0.124776	0.132807	0.138486	0.142197	0.146569	0.148446	0.150843	0.15336	0.155719	0.157548	0.15863	0.160344	S021	A01	LASV Combined	RNaseP 1e8
S036-A01	0.119462	0.131591	0.138392	0.143177	0.146243	0.149236	0.151944	0.153145	0.154956	0.156536	0.157556	0.158574	0.158315	S036	A01	LASV Combined	MBV 1e7
S035-A01	1.19111	1.18334	1.18321	1.18201	1.18358	1.1825	1.18122	1.18303	1.18228	1.18175	1.18418	1.18405	1.18219	S035	A01	LASV Combined	LASV 1e7
S034-A01	0.134689	0.148045	0.153626	0.158353	0.161961	0.164646	0.167232	0.167518	0.170222	0.170153	0.171432	0.171657	0.172819	S034	A01	LASV Combined	HIV2 1e7
S031-A01	0.121394	0.135954	0.143117	0.146878	0.151567	0.154422	0.156996	0.15883	0.16023	0.160601	0.162458	0.163105	0.164241	S031	A01	LASV Combined	CCHFV 1e7
S032-A01	0.189861	0.263211	0.33407	0.395879	0.45011	0.498611	0.545149	0.584146	0.620906	0.654689	0.685965	0.713281	0.743304	S032	A01	LASV Combined	EBOV 1e7
S033-A01	0.111619	0.124336	0.131642	0.138167	0.142149	0.145535	0.148881	0.151467	0.153604	0.155791	0.156994	0.159306	0.159061	S033	A01	LASV Combined	HIV1 1e7
S048-A01	0.10909	0.120826	0.127197	0.133166	0.136619	0.141279	0.143181	0.145463	0.147691	0.149029	0.151067	0.152524	0.153177	S048	A01	LASV Combined	RTPCR Control
S047-A01	1.21089	1.19662	1.19784	1.19654	1.19689	1.19957	1.19834	1.19425	1.19566	1.19817	1.19696	1.19892	1.19943	S047	A01	LASV Combined	BBP1 Standard Combined e7
S046-A01	0.120715	0.135889	0.147645	0.15907	0.169075	0.18089	0.191779	0.202521	0.214164	0.22556	0.237769	0.2502	0.26134	S046	A01	LASV Combined	Water 15
S043-A01	0.122948	0.143139	0.160736	0.174375	0.189606	0.201106	0.213058	0.222091	0.23323	0.243725	0.253294	0.261644	0.27039	S043	A01	LASV Combined	WNV 1e7
S044-A01	0.107422	0.117312	0.122744	0.126816	0.129769	0.133425	0.13532	0.135732	0.13839	0.139355	0.14116	0.141803	0.142893	S044	A01	LASV Combined	YFV 1e7
S045-A01	0.111227	0.122643	0.130512	0.136288	0.140496	0.144298	0.146626	0.149679	0.151057	0.152276	0.155072	0.15607	0.15686	S045	A01	LASV Combined	RNaseP 1e7
S060-A01	0.117894	0.129799	0.13622	0.140503	0.143836	0.148744	0.150772	0.152829	0.153846	0.155211	0.15667	0.157577	0.157695	S060	A01	LASV Combined	MBV 1e6
S059-A01	1.18539	1.17684	1.17611	1.17384	1.17198	1.17328	1.17397	1.17343	1.16981	1.17812	1.17673	1.17221	1.17446	S059	A01	LASV Combined	LASV 1e6
S058-A01	0.130517	0.142936	0.14907	0.15378	0.158089	0.160113	0.162338	0.163241	0.164701	0.165364	0.167221	0.167624	0.168374	S058	A01	LASV Combined	HIV2 1e6
S055-A01	0.11874	0.131856	0.139709	0.14537	0.148081	0.151246	0.154728	0.156588	0.157582	0.158415	0.160222	0.160843	0.161558	S055	A01	LASV Combined	CCHFV 1e6
S056-A01	0.189931	0.262824	0.334352	0.395927	0.452195	0.502132	0.5464	0.587028	0.622309	0.657012	0.684686	0.715562	0.742629	S056	A01	LASV Combined	EBOV 1e6
S057-A01	0.112923	0.125135	0.133856	0.139277	0.145004	0.149909	0.153301	0.156052	0.158335	0.161449	0.162247	0.164445	0.166616	S057	A01	LASV Combined	HIV1 1e6
S072-A01	0.110519	0.124809	0.135832	0.14531	0.155644	0.164362	0.175318	0.185375	0.195474	0.206488	0.217684	0.228525	0.239705	S072	A01	LASV Combined	Water 22
S071-A01	1.1719	1.16595	1.16385	1.16198	1.16523	1.16407	1.16206	1.16125	1.16315	1.16528	1.16228	1.16674	1.1636	S071	A01	LASV Combined	BBP1 Standard Combined e6
S070-A01	0.111901	0.126698	0.137019	0.147903	0.157639	0.167929	0.17912	0.189811	0.201209	0.213303	0.22324	0.235322	0.247173	S070	A01	LASV Combined	Water 16
S067-A01	0.118111	0.130552	0.137628	0.14352	0.147201	0.151646	0.154569	0.155973	0.157718	0.159449	0.161386	0.163182	0.162816	S067	A01	LASV Combined	WNV 1e6
S068-A01	0.104771	0.113935	0.119226	0.12409	0.12724	0.129854	0.132324	0.133227	0.135374	0.137602	0.138461	0.138731	0.1402	S068	A01	LASV Combined	YFV 1e6
S069-A01	0.107504	0.11925	0.12604	0.131546	0.135392	0.139171	0.142165	0.144416	0.14611	0.148032	0.150645	0.15141	0.153061	S069	A01	LASV Combined	RNaseP 1e6
S084-A01	0.114494	0.126889	0.134253	0.139021	0.141996	0.145896	0.148329	0.150064	0.151529	0.153433	0.155055	0.155283	0.156378	S084	A01	LASV Combined	MBV 1e5
S083-A01	1.1625	1.15629	1.15544	1.15663	1.15505	1.15336	1.15171	1.15256	1.1524	1.15212	1.1521	1.15237	1.15345	S083	A01	LASV Combined	LASV 1e5
S082-A01	0.125043	0.136982	0.143672	0.149264	0.152197	0.154822	0.156441	0.15823	0.159388	0.161414	0.161657	0.162901	0.1628	S082	A01	LASV Combined	HIV2 1e5
S079-A01	0.1156	0.128139	0.136325	0.141172	0.145629	0.147643	0.14987	0.152352	0.152984	0.154863	0.156085	0.156978	0.157607	S079	A01	LASV Combined	CCHFV 1e5
S080-A01	0.122489	0.136483	0.14499	0.151817	0.157128	0.159945	0.163423	0.165921	0.168287	0.169725	0.17184	0.172634	0.17389	S080	A01	LASV Combined	EBOV 1e5
S081-A01	0.107635	0.119952	0.128025	0.13245	0.137137	0.140983	0.144039	0.146115	0.147714	0.149663	0.151664	0.153151	0.154415	S081	A01	LASV Combined	HIV1 1e5
S096-A01	0.108197	0.121822	0.132666	0.142128	0.152886	0.162667	0.172488	0.181407	0.191316	0.202319	0.212783	0.224562	0.235342	S096	A01	LASV Combined	Water 23
S095-A01	1.1561	1.14643	1.14656	1.14443	1.14512	1.14545	1.14349	1.14492	1.14048	1.14583	1.14458	1.14582	1.1431	S095	A01	LASV Combined	BBP1 Standard Combined e5
S094-A01	0.110673	0.126115	0.136691	0.147116	0.157738	0.168566	0.178698	0.189288	0.200206	0.211441	0.222868	0.233951	0.245905	S094	A01	LASV Combined	Water 17
S091-A01	0.120519	0.134926	0.142213	0.148267	0.15302	0.156697	0.159596	0.161569	0.16385	0.165841	0.167731	0.167951	0.170541	S091	A01	LASV Combined	WNV 1e5
S092-A01	0.102965	0.111876	0.117473	0.122122	0.125315	0.127378	0.129488	0.131783	0.132998	0.133577	0.135217	0.136446	0.13662	S092	A01	LASV Combined	YFV 1e5
S093-A01	0.10547	0.116895	0.124186	0.128909	0.134203	0.136407	0.139534	0.141481	0.143349	0.145505	0.146695	0.14957	0.149774	S093	A01	LASV Combined	RNaseP 1e5
S105-A01	0.103987	0.115533	0.122879	0.127633	0.132242	0.13529	0.139	0.139904	0.14214	0.144593	0.146147	0.147821	0.148779	S105	A01	LASV Combined	HIV1 1e4
S104-A01	0.11174	0.12341	0.132223	0.137341	0.141831	0.145914	0.149085	0.151689	0.153635	0.155109	0.156658	0.157635	0.159552	S104	A01	LASV Combined	EBOV 1e4
S103-A01	0.111775	0.125843	0.132463	0.138618	0.142944	0.145252	0.147676	0.149919	0.151119	0.151676	0.15302	0.155186	0.154079	S103	A01	LASV Combined	CCHFV 1e4
S106-A01	0.116271	0.12766	0.135022	0.139396	0.143545	0.146562	0.148703	0.150383	0.152059	0.153063	0.154051	0.156041	0.15594	S106	A01	LASV Combined	HIV2 1e4
S107-A01	1.13162	1.12025	1.12035	1.12073	1.12222	1.12263	1.11889	1.12264	1.12331	1.1226	1.1237	1.1255	1.12572	S107	A01	LASV Combined	LASV 1e4
S108-A01	0.113414	0.125895	0.13263	0.139269	0.142245	0.145706	0.146952	0.149631	0.151144	0.153605	0.15542	0.154411	0.156902	S108	A01	LASV Combined	MBV 1e4
S117-A01	0.106404	0.119324	0.12704	0.133215	0.136737	0.141779	0.144255	0.146621	0.149305	0.151169	0.152647	0.154843	0.156456	S117	A01	LASV Combined	RNaseP 1e4
S116-A01	0.101671	0.111682	0.117748	0.121505	0.125305	0.128238	0.129852	0.131031	0.133642	0.134583	0.135894	0.136656	0.137635	S116	A01	LASV Combined	YFV 1e4
S115-A01	0.111898	0.124856	0.133638	0.138364	0.143219	0.146982	0.149898	0.151712	0.154004	0.155544	0.157731	0.158602	0.159687	S115	A01	LASV Combined	WNV 1e4
S118-A01	0.105326	0.119295	0.129765	0.139203	0.148937	0.158984	0.169398	0.179794	0.190131	0.201613	0.212036	0.224072	0.236933	S118	A01	LASV Combined	Water 18
S119-A01	1.13297	1.12404	1.12002	1.12303	1.12158	1.11762	1.12208	1.11934	1.1215	1.12203	1.12057	1.12063	1.12349	S119	A01	LASV Combined	BBP1 Standard Combined e4
S120-A01	0.106712	0.122139	0.131974	0.142097	0.152762	0.161103	0.170949	0.180915	0.190915	0.200242	0.211711	0.222821	0.232049	S120	A01	LASV Combined	Water 24
S129-A01	0.104316	0.115997	0.123595	0.128851	0.133149	0.137057	0.139958	0.141215	0.144102	0.14614	0.147864	0.149141	0.150328	S129	A01	LASV Combined	HIV1 1e3
S128-A01	0.106433	0.117869	0.125835	0.131254	0.135712	0.138486	0.141905	0.14369	0.146418	0.148062	0.149696	0.151271	0.153062	S128	A01	LASV Combined	EBOV 1e3
S127-A01	0.10528	0.116242	0.125206	0.129751	0.133513	0.136702	0.139469	0.141152	0.143957	0.144895	0.146105	0.146694	0.147955	S127	A01	LASV Combined	CCHFV 1e3
S130-A01	0.109124	0.120339	0.127835	0.133131	0.137621	0.139598	0.143277	0.144297	0.146208	0.147943	0.148668	0.150416	0.151731	S130	A01	LASV Combined	HIV2 1e3
S131-A01	1.11774	1.11238	1.10881	1.11066	1.10939	1.10948	1.1108	1.10812	1.11255	1.112	1.10998	1.11423	1.11114	S131	A01	LASV Combined	LASV 1e3
S132-A01	0.111013	0.12251	0.130045	0.134285	0.138107	0.140941	0.143532	0.14622	0.147608	0.148982	0.150287	0.150966	0.151774	S132	A01	LASV Combined	MBV 1e3
S141-A01	0.103601	0.114466	0.122133	0.127051	0.131199	0.135424	0.138248	0.140635	0.142211	0.143418	0.145517	0.147324	0.148267	S141	A01	LASV Combined	RNaseP 1e3
S140-A01	0.102247	0.112678	0.119345	0.124386	0.127942	0.131125	0.133836	0.136074	0.137345	0.138889	0.140036	0.141998	0.142992	S140	A01	LASV Combined	YFV 1e3
S139-A01	0.107434	0.118465	0.126799	0.132909	0.136029	0.139618	0.142921	0.144849	0.147222	0.148244	0.149369	0.151546	0.152009	S139	A01	LASV Combined	WNV 1e3
S142-A01	0.109695	0.124515	0.13485	0.146224	0.156063	0.165848	0.176462	0.186542	0.198578	0.209993	0.220632	0.232886	0.243924	S142	A01	LASV Combined	Water 19
S143-A01	1.13326	1.12729	1.12256	1.12122	1.11856	1.11764	1.11647	1.11539	1.1165	1.11691	1.11504	1.11745	1.11818	S143	A01	LASV Combined	BBP1 Standard Combined e3
S144-A01	0.10341	0.116286	0.126832	0.136206	0.144711	0.154348	0.164159	0.173875	0.183539	0.194086	0.204215	0.214416	0.225374	S144	A01	LASV Combined	Water 25
S153-A01	0.104848	0.116067	0.123606	0.128199	0.132829	0.136654	0.139308	0.140996	0.143677	0.145816	0.147517	0.148367	0.150071	S153	A01	LASV Combined	HIV1 1e2
S152-A01	0.106477	0.117743	0.125791	0.131561	0.135143	0.140605	0.142971	0.145591	0.148364	0.150066	0.151702	0.153908	0.154517	S152	A01	LASV Combined	EBOV 1e2
S151-A01	0.105618	0.116943	0.123928	0.129866	0.134137	0.137225	0.141057	0.143532	0.145352	0.146831	0.148953	0.151027	0.151574	S151	A01	LASV Combined	CCHFV 1e2
S154-A01	0.106961	0.11865	0.124585	0.130801	0.135436	0.138343	0.142207	0.144354	0.145829	0.148383	0.149465	0.151094	0.152298	S154	A01	LASV Combined	HIV2 1e2
S155-A01	1.15119	1.14111	1.13746	1.13505	1.13395	1.13347	1.13402	1.1336	1.13564	1.13668	1.13658	1.13503	1.13455	S155	A01	LASV Combined	LASV 1e2
S156-A01	0.110406	0.121736	0.128835	0.134997	0.139386	0.142924	0.144696	0.146182	0.149361	0.15125	0.152086	0.153158	0.154198	S156	A01	LASV Combined	MBV 1e2
S165-A01	0.106685	0.11764	0.125397	0.131087	0.135611	0.139268	0.14265	0.145626	0.147702	0.150216	0.151798	0.153518	0.154362	S165	A01	LASV Combined	RNaseP 1e2
S164-A01	0.106416	0.117729	0.125635	0.131322	0.135225	0.139034	0.141299	0.144961	0.146717	0.148613	0.14957	0.150683	0.152503	S164	A01	LASV Combined	YFV 1e2
S163-A01	0.107649	0.119948	0.127369	0.133482	0.137895	0.141949	0.144749	0.146844	0.149374	0.151222	0.152744	0.153473	0.15511	S163	A01	LASV Combined	WNV 1e2
S166-A01	0.109295	0.125381	0.135961	0.147221	0.1577	0.169124	0.179652	0.190099	0.202354	0.213963	0.225928	0.237773	0.250672	S166	A01	LASV Combined	Water 20
S167-A01	0.215886	0.34047	0.472726	0.594284	0.701176	0.786549	0.856648	0.915319	0.962189	1.00354	1.03397	1.05686	1.07831	S167	A01	LASV Combined	BBP1 Standard Combined e2
S168-A01	0.102061	0.114428	0.123627	0.133729	0.142606	0.151693	0.161199	0.17187	0.18179	0.192212	0.202597	0.213963	0.22511	S168	A01	LASV Combined	Water 26
S177-A01	0.107519	0.11911	0.126609	0.132247	0.136794	0.141132	0.143597	0.145895	0.147577	0.150293	0.15168	0.153391	0.155885	S177	A01	LASV Combined	HIV1 1e1
S176-A01	0.108543	0.121652	0.129373	0.135151	0.14012	0.143682	0.147073	0.149183	0.151989	0.154367	0.155848	0.158185	0.159649	S176	A01	LASV Combined	EBOV 1e1
S175-A01	0.108019	0.120308	0.128089	0.134162	0.138859	0.142658	0.145976	0.148352	0.151613	0.152945	0.154883	0.156833	0.158148	S175	A01	LASV Combined	CCHFV 1e1
S178-A01	0.109434	0.122957	0.130022	0.136433	0.141026	0.144828	0.147621	0.150333	0.153046	0.15483	0.15694	0.158904	0.160509	S178	A01	LASV Combined	HIV2 1e1
S179-A01	0.645244	0.949492	1.10132	1.15405	1.16533	1.16531	1.16477	1.16512	1.16258	1.16132	1.16167	1.1621	1.16682	S179	A01	LASV Combined	LASV 1e1
S180-A01	0.109415	0.122133	0.129785	0.136829	0.141204	0.144378	0.14777	0.150912	0.153172	0.155557	0.157584	0.158421	0.160725	S180	A01	LASV Combined	MBV 1e1
S189-A01	0.10739	0.119207	0.126935	0.133219	0.136801	0.140932	0.142804	0.146242	0.148742	0.149994	0.151549	0.152726	0.154973	S189	A01	LASV Combined	RNaseP 1e1
S188-A01	0.11	0.123099	0.131042	0.137337	0.141316	0.145881	0.148994	0.151747	0.15421	0.156822	0.15817	0.159873	0.161206	S188	A01	LASV Combined	YFV 1e1
S187-A01	0.110171	0.124264	0.132067	0.139518	0.14363	0.147492	0.150873	0.154369	0.156591	0.159551	0.16148	0.163105	0.165018	S187	A01	LASV Combined	WNV 1e1
S190-A01	0.10587	0.119473	0.131193	0.140475	0.150899	0.160635	0.171619	0.181854	0.194548	0.205298	0.21815	0.230113	0.243889	S190	A01	LASV Combined	Water 21
S191-A01	0.199724	0.303961	0.415339	0.518994	0.606363	0.68549	0.751648	0.808797	0.858319	0.901499	0.936606	0.966956	0.996344	S191	A01	LASV Combined	BBP1 Standard Combined e1
S192-A01	0.0674222	0.0686803	0.0696967	0.0701588	0.0704381	0.0712336	0.0713759	0.071677	0.0722549	0.0726611	0.0726219	0.0731088	0.0735147	S192	A01	LASV Combined	No MgCl2 Control
S012-A24	0.0675476	0.068398	0.0689748	0.0698162	0.0702407	0.0695252	0.0702384	0.0708133	0.0709524	0.0714286	0.0721839	0.072359	0.0730774	S012	A24	Water	MBV 1e8
S011-A24	0.0673443	0.0685947	0.0687841	0.0693543	0.0691745	0.0691903	0.0695537	0.0702218	0.0701696	0.0711114	0.0719963	0.0716082	0.0717462	S011	A24	Water	LASV 1e8
S010-A24	0.0674113	0.0668115	0.0680632	0.0693194	0.0692695	0.0689221	0.0697953	0.070123	0.070431	0.0704957	0.0716287	0.0715906	0.0721533	S010	A24	Water	HIV2 1e8
S007-A24	0.0682625	0.0694749	0.0697494	0.0702549	0.0703332	0.0702766	0.0714703	0.0715445	0.0725497	0.0727854	0.072732	0.0731388	0.0736987	S007	A24	Water	CCHFV 1e8
S008-A24	0.0676893	0.0694027	0.069626	0.0698865	0.0710253	0.0707522	0.0713581	0.0713157	0.0721426	0.0723297	0.0724304	0.0729291	0.0730757	S008	A24	Water	EBOV 1e8
S009-A24	0.0676423	0.0691364	0.0698251	0.0708456	0.0704364	0.0702352	0.071059	0.0713675	0.0719297	0.0722043	0.0722543	0.0733987	0.072883	S009	A24	Water	HIV1 1e8
S024-A24	0.067904	0.0692523	0.0692616	0.0696964	0.070832	0.070841	0.0711644	0.0713234	0.0717343	0.0724489	0.0725372	0.0721379	0.0728685	S024	A24	Water	IVT Control
S023-A24	0.0695708	0.0707936	0.070832	0.0710634	0.0716699	0.0720125	0.0729775	0.072232	0.0732152	0.0728399	0.0739388	0.0742723	0.0745976	S023	A24	Water	BBP1 Standard Combined e8
S022-A24	0.0672817	0.068502	0.0693373	0.0691891	0.0700844	0.0704541	0.0704549	0.0712173	0.0717202	0.0715848	0.0720294	0.0726821	0.07342	S022	A24	Water	Water 14
S019-A24	0.0684645	0.0685813	0.069317	0.070023	0.0709677	0.0708344	0.0716759	0.0715796	0.0725718	0.072086	0.0726512	0.0732147	0.0745951	S019	A24	Water	WNV 1e8
S020-A24	0.0682566	0.0690464	0.0689721	0.0692718	0.0697452	0.0699465	0.0705912	0.0711785	0.071456	0.0715932	0.072408	0.0721973	0.0727063	S020	A24	Water	YFV 1e8
S021-A24	0.0675607	0.0687848	0.0689611	0.0696215	0.069939	0.0704452	0.0702296	0.0714839	0.0716635	0.0714839	0.0719504	0.0726239	0.0733144	S021	A24	Water	RNaseP 1e8
S036-A24	0.068243	0.0689589	0.0700454	0.0698777	0.0701597	0.0705565	0.0706351	0.0714102	0.0715713	0.0723935	0.0719178	0.0726861	0.0727214	S036	A24	Water	MBV 1e7
S035-A24	0.0692873	0.0700294	0.0711455	0.0705075	0.0709611	0.0714332	0.0717873	0.0721104	0.0724507	0.0722627	0.0723833	0.0731172	0.0737509	S035	A24	Water	LASV 1e7
S034-A24	0.0686162	0.0694515	0.069533	0.0703	0.0700013	0.0706922	0.0710439	0.0717264	0.0716669	0.0720026	0.0722573	0.0726264	0.0737536	S034	A24	Water	HIV2 1e7
S031-A24	0.068708	0.0695358	0.0699969	0.0702054	0.0708786	0.0718896	0.0717764	0.0719934	0.0716232	0.0728426	0.0728266	0.0736855	0.0738033	S031	A24	Water	CCHFV 1e7
S032-A24	0.0693558	0.0701887	0.0706649	0.0705161	0.0715147	0.0725283	0.0724776	0.0728106	0.0724379	0.0730713	0.0737292	0.0736251	0.0746784	S032	A24	Water	EBOV 1e7
S033-A24	0.0696858	0.0701689	0.0700657	0.0706634	0.0711192	0.0716844	0.0717432	0.0719723	0.0727021	0.072943	0.072989	0.0732693	0.0739875	S033	A24	Water	HIV1 1e7
S048-A24	0.06957	0.0702663	0.0707533	0.0710446	0.0715116	0.0720721	0.072077	0.0724975	0.0731662	0.0729864	0.0735068	0.0742455	0.0748597	S048	A24	Water	RTPCR Control
S047-A24	0.0701855	0.0717101	0.0718929	0.0716426	0.0723176	0.0732238	0.0732596	0.0740931	0.0733786	0.0744482	0.0741527	0.0754523	0.0747549	S047	A24	Water	BBP1 Standard Combined e7
S046-A24	0.0683901	0.0691447	0.0704201	0.0704074	0.0704481	0.0713353	0.0718019	0.0726206	0.0719654	0.0724952	0.0725958	0.073686	0.0737682	S046	A24	Water	Water 15
S043-A24	0.0692374	0.0700049	0.0704069	0.0704173	0.0711067	0.0714153	0.0728366	0.0720352	0.0724916	0.0732542	0.0732435	0.0738548	0.073717	S043	A24	Water	WNV 1e7
S044-A24	0.0690718	0.0699932	0.0698377	0.0708487	0.0702966	0.0707965	0.0715391	0.0715878	0.0720844	0.0726901	0.0733911	0.0735441	0.0744064	S044	A24	Water	YFV 1e7
S045-A24	0.0701012	0.0702862	0.0703785	0.071227	0.0712661	0.0716881	0.0716131	0.0723493	0.0726723	0.0722572	0.0735076	0.0733065	0.0734921	S045	A24	Water	RNaseP 1e7
S060-A24	0.0697703	0.0707362	0.0709285	0.0710504	0.0708884	0.0720626	0.0720315	0.072999	0.0730532	0.0729051	0.0730226	0.0739206	0.0736151	S060	A24	Water	MBV 1e6
S059-A24	0.0743529	0.0749939	0.0750321	0.0756899	0.0757492	0.0768994	0.0763087	0.077396	0.077486	0.0775586	0.0771413	0.0783054	0.077902	S059	A24	Water	LASV 1e6
S058-A24	0.0694283	0.0706763	0.070749	0.0715334	0.071895	0.0722545	0.0724195	0.0726949	0.0729869	0.0730434	0.0740422	0.0742882	0.0742927	S058	A24	Water	HIV2 1e6
S055-A24	0.0694871	0.0702407	0.07032	0.0704387	0.0708562	0.0714286	0.0719942	0.0718693	0.0723664	0.072662	0.0736446	0.0730446	0.0743832	S055	A24	Water	CCHFV 1e6
S056-A24	0.0695782	0.0698274	0.0705232	0.0711883	0.0712784	0.0716351	0.0722282	0.0718805	0.0723073	0.0730099	0.0734815	0.073709	0.0744488	S056	A24	Water	EBOV 1e6
S057-A24	0.0694995	0.0696877	0.07096	0.0707618	0.0715018	0.0710755	0.0717047	0.0719259	0.0731145	0.0729028	0.0736554	0.0738982	0.0737181	S057	A24	Water	HIV1 1e6
S072-A24	0.0679989	0.0691629	0.0697233	0.0694043	0.0696339	0.0699879	0.0712061	0.0716626	0.0715832	0.0721088	0.0727234	0.0726032	0.0733468	S072	A24	Water	Water 22
S071-A24	0.0698265	0.0699647	0.070762	0.070753	0.0710515	0.0711324	0.0717505	0.0723171	0.0721766	0.0729701	0.0737451	0.0735549	0.0736999	S071	A24	Water	BBP1 Standard Combined e6
S070-A24	0.0679451	0.0693392	0.0691316	0.0693016	0.0696328	0.0698622	0.0706458	0.070649	0.0714171	0.0718009	0.0724513	0.0719892	0.072694	S070	A24	Water	Water 16
S067-A24	0.0682086	0.0696035	0.0692154	0.0694412	0.0701329	0.0706975	0.0710059	0.0708741	0.0717295	0.0713226	0.0725059	0.0729253	0.0727338	S067	A24	Water	WNV 1e6
S068-A24	0.0685988	0.069115	0.0693638	0.0697579	0.0708314	0.0705577	0.0709358	0.0713107	0.0719216	0.0718962	0.0726078	0.0729927	0.0733369	S068	A24	Water	YFV 1e6
S069-A24	0.0686325	0.0691932	0.0696792	0.0693725	0.0703877	0.07065	0.0705583	0.0712882	0.0714947	0.0719333	0.0720251	0.0723066	0.0730291	S069	A24	Water	RNaseP 1e6
S084-A24	0.0684113	0.0696492	0.0698741	0.0700644	0.0707975	0.0709877	0.0710577	0.0718126	0.0721204	0.0723934	0.0725386	0.072755	0.0729717	S084	A24	Water	MBV 1e5
S083-A24	0.0699179	0.0700883	0.0707509	0.0707503	0.0714327	0.0713249	0.0719182	0.0723305	0.073104	0.073212	0.0731153	0.0736953	0.0742493	S083	A24	Water	LASV 1e5
S082-A24	0.0689238	0.0691165	0.0701269	0.0706318	0.0707059	0.071043	0.0707903	0.0729397	0.0726257	0.0730628	0.0732616	0.0730527	0.0732432	S082	A24	Water	HIV2 1e5
S079-A24	0.0689834	0.0700253	0.070357	0.0705128	0.0708966	0.0716686	0.0713705	0.0728877	0.073002	0.0725033	0.0734687	0.0732859	0.0736726	S079	A24	Water	CCHFV 1e5
S080-A24	0.0686695	0.0697129	0.0702498	0.070714	0.0705768	0.0713711	0.0708861	0.0716914	0.0719466	0.0720415	0.0726989	0.0731566	0.0730591	S080	A24	Water	EBOV 1e5
S081-A24	0.0692444	0.0690109	0.0699811	0.0700736	0.0702724	0.0712968	0.0707158	0.071668	0.0727808	0.0719787	0.0725217	0.0727505	0.07291	S081	A24	Water	HIV1 1e5
S096-A24	0.0672971	0.0675105	0.0685401	0.069268	0.0697627	0.0698567	0.0699481	0.07089	0.0705073	0.0717941	0.072283	0.0721958	0.0721081	S096	A24	Water	Water 23
S095-A24	0.0688348	0.0696674	0.0704775	0.0702625	0.0709134	0.0706399	0.0713458	0.0720408	0.0720621	0.0721967	0.0726565	0.0730883	0.0732603	S095	A24	Water	BBP1 Standard Combined e5
S094-A24	0.0668642	0.0672582	0.0683106	0.0689338	0.0686953	0.0691405	0.0698152	0.0706687	0.0702411	0.070555	0.0717625	0.0713367	0.0714102	S094	A24	Water	Water 17
S091-A24	0.0680897	0.0689558	0.0685502	0.070114	0.0695151	0.0699684	0.0701894	0.0708331	0.0707437	0.0717007	0.0719682	0.0717129	0.0729333	S091	A24	Water	WNV 1e5
S092-A24	0.0682403	0.0680295	0.0689443	0.0701587	0.0698418	0.0698692	0.0704653	0.0708507	0.0704225	0.0712714	0.0719977	0.0718326	0.0724097	S092	A24	Water	YFV 1e5
S093-A24	0.068071	0.0684319	0.0687381	0.0697544	0.069787	0.0697753	0.0703103	0.0703305	0.0710186	0.0708	0.0714286	0.0724171	0.0724629	S093	A24	Water	RNaseP 1e5
S105-A24	0.0683934	0.0684276	0.069154	0.0695795	0.0706482	0.069824	0.0709103	0.072045	0.0713108	0.0721638	0.0721931	0.0725935	0.0723977	S105	A24	Water	HIV1 1e4
S104-A24	0.0682008	0.0682159	0.0690671	0.0694475	0.070106	0.0701588	0.0707421	0.0713286	0.0710407	0.0718409	0.0715887	0.0719712	0.0723954	S104	A24	Water	EBOV 1e4
S103-A24	0.0679762	0.0682494	0.0688266	0.0690075	0.0693491	0.069877	0.0698955	0.0709717	0.0713252	0.0712454	0.0718433	0.0720555	0.0719955	S103	A24	Water	CCHFV 1e4
S106-A24	0.0677256	0.0676866	0.0693173	0.0686415	0.0691331	0.0693261	0.069671	0.0708465	0.0711264	0.0714087	0.0710711	0.071667	0.0720771	S106	A24	Water	HIV2 1e4
S107-A24	0.0681818	0.0679445	0.068977	0.0691657	0.0696143	0.0696655	0.0698578	0.0706347	0.0707787	0.0718192	0.0721178	0.0718998	0.0723067	S107	A24	Water	LASV 1e4
S108-A24	0.0673526	0.0673195	0.0680529	0.068358	0.0694623	0.0686686	0.069627	0.0699462	0.069894	0.0705466	0.0714728	0.0715333	0.0718313	S108	A24	Water	MBV 1e4
S117-A24	0.0669211	0.0671847	0.067761	0.0682989	0.0688356	0.0685959	0.0696498	0.0698127	0.0696769	0.0700562	0.0708073	0.070958	0.0712248	S117	A24	Water	RNaseP 1e4
S116-A24	0.0665044	0.0673295	0.0677657	0.0681768	0.0688603	0.0689463	0.0691285	0.0698619	0.0703935	0.0701843	0.070627	0.0708371	0.0712125	S116	A24	Water	YFV 1e4
S115-A24	0.0665346	0.0673119	0.0678302	0.0681355	0.0681079	0.068874	0.0694729	0.0698731	0.0699762	0.0704655	0.0703303	0.0707093	0.0710395	S115	A24	Water	WNV 1e4
S118-A24	0.0656342	0.0661933	0.0671238	0.0670016	0.0674544	0.0680197	0.0685061	0.0688034	0.0690965	0.0700771	0.0700446	0.0702483	0.0707783	S118	A24	Water	Water 18
S119-A24	0.0680179	0.0675668	0.0684101	0.0687808	0.06963	0.0694993	0.0702159	0.0705378	0.0703946	0.0712119	0.07174	0.0711722	0.0719779	S119	A24	Water	BBP1 Standard Combined e4
S120-A24	0.0661133	0.0673465	0.0674607	0.0674233	0.0677712	0.0683773	0.068757	0.0686816	0.0689338	0.0699511	0.0701116	0.070538	0.0707531	S120	A24	Water	Water 24
S129-A24	0.0670539	0.0678648	0.0684251	0.068385	0.0689923	0.0690649	0.0696796	0.0696421	0.069748	0.0704586	0.0706479	0.0712931	0.0712573	S129	A24	Water	HIV1 1e3
S128-A24	0.0670912	0.0668017	0.067967	0.0684599	0.0687793	0.0686972	0.0693724	0.0697546	0.0699409	0.0706208	0.0712141	0.0715158	0.0718653	S128	A24	Water	EBOV 1e3
S127-A24	0.0666814	0.0667326	0.0680778	0.0679783	0.0690093	0.0685243	0.0699413	0.070335	0.0700167	0.0706268	0.0708604	0.07119	0.0720655	S127	A24	Water	CCHFV 1e3
S130-A24	0.066685	0.0666337	0.0671826	0.0681004	0.0679312	0.0684992	0.068693	0.0685408	0.0695513	0.0698228	0.0701005	0.0706908	0.070464	S130	A24	Water	HIV2 1e3
S131-A24	0.066869	0.0675161	0.0677236	0.0687559	0.0683969	0.0692504	0.0692866	0.0696139	0.070421	0.0702339	0.0704586	0.0716716	0.0710383	S131	A24	Water	LASV 1e3
S132-A24	0.0662674	0.0668882	0.0676838	0.0681957	0.0678155	0.0686569	0.0685603	0.0697999	0.069349	0.0695414	0.070095	0.0706397	0.0711566	S132	A24	Water	MBV 1e3
S141-A24	0.0666556	0.0669421	0.0676638	0.0671778	0.0680234	0.0682813	0.0687438	0.0697081	0.0693179	0.0699483	0.070113	0.0699827	0.0713807	S141	A24	Water	RNaseP 1e3
S140-A24	0.0662824	0.0661189	0.0670314	0.0672241	0.0672571	0.0680442	0.06812	0.0684863	0.0691726	0.0696858	0.0694189	0.0697064	0.0707999	S140	A24	Water	YFV 1e3
S139-A24	0.0664923	0.0666148	0.0672618	0.0675058	0.0677504	0.0683642	0.0682605	0.0689482	0.0687228	0.0695613	0.0706391	0.0699865	0.0707388	S139	A24	Water	WNV 1e3
S142-A24	0.0648419	0.0652207	0.0657775	0.0666296	0.0667172	0.0666498	0.067443	0.0681714	0.0681749	0.0684611	0.0695643	0.0692308	0.0692339	S142	A24	Water	Water 19
S143-A24	0.0663732	0.0672671	0.0675317	0.0688761	0.068323	0.0688601	0.0692098	0.0692845	0.0695044	0.0704971	0.0705501	0.0709402	0.0710086	S143	A24	Water	BBP1 Standard Combined e3
S144-A24	0.064554	0.0652556	0.065962	0.06634	0.0667843	0.0670857	0.0675882	0.0674666	0.0677499	0.0684615	0.0686052	0.0693494	0.0692035	S144	A24	Water	Water 25
S153-A24	0.0658132	0.0659026	0.067057	0.0671629	0.0675172	0.0683103	0.0681895	0.0688383	0.0694065	0.0689655	0.0700826	0.0700564	0.0700945	S153	A24	Water	HIV1 1e2
S152-A24	0.0657635	0.0665615	0.0671961	0.0672164	0.0684404	0.0678197	0.0683984	0.0686213	0.0695543	0.0694895	0.069684	0.0701395	0.0707168	S152	A24	Water	EBOV 1e2
S151-A24	0.0662252	0.0666441	0.0672459	0.0676768	0.0686352	0.0682011	0.0688893	0.0696181	0.0700905	0.0705318	0.0700114	0.0706633	0.070759	S151	A24	Water	CCHFV 1e2
S154-A24	0.0666705	0.0668988	0.067142	0.0677065	0.0686179	0.0689042	0.0685583	0.0695607	0.0692705	0.0704169	0.0700571	0.0706803	0.0706826	S154	A24	Water	HIV2 1e2
S155-A24	0.0670372	0.0672471	0.0678782	0.0686444	0.0697207	0.0692352	0.0693149	0.0697728	0.0699676	0.0705195	0.0706767	0.0708251	0.0707427	S155	A24	Water	LASV 1e2
S156-A24	0.0666783	0.0673707	0.0674072	0.0678351	0.0688551	0.0684546	0.0688183	0.0693046	0.0700581	0.0700674	0.0705848	0.0709628	0.0707511	S156	A24	Water	MBV 1e2
S165-A24	0.0664384	0.0669141	0.0674608	0.0676989	0.06826	0.0683516	0.0686429	0.0687862	0.0696587	0.0697552	0.0698165	0.0696191	0.0704704	S165	A24	Water	RNaseP 1e2
S164-A24	0.0665459	0.0673554	0.0676995	0.0684291	0.0689817	0.0687108	0.0690567	0.068864	0.0697565	0.0702126	0.0704417	0.0705757	0.0711834	S164	A24	Water	YFV 1e2
S163-A24	0.0667412	0.0672777	0.0677587	0.0681657	0.0687459	0.0694001	0.0699727	0.0695415	0.0701151	0.0703631	0.0705861	0.070554	0.0713732	S163	A24	Water	WNV 1e2
S166-A24	0.0655553	0.0665703	0.0668098	0.067082	0.0676526	0.068309	0.0690138	0.0692424	0.0695043	0.0697787	0.0703404	0.0704408	0.0715484	S166	A24	Water	Water 20
S167-A24	0.0669667	0.0684923	0.0683904	0.0696458	0.0693676	0.0696077	0.0701892	0.0706784	0.0710056	0.0712209	0.0714891	0.0718011	0.0727737	S167	A24	Water	BBP1 Standard Combined e2
S168-A24	0.0657874	0.0670287	0.0673331	0.0685607	0.0678432	0.0678169	0.0683805	0.0686009	0.0691072	0.069748	0.0701352	0.0700464	0.0709704	S168	A24	Water	Water 26
S177-A24	0.0668391	0.0673129	0.068082	0.0686032	0.0691339	0.0693117	0.0699322	0.0701393	0.0706598	0.0709422	0.0707163	0.0708541	0.0716203	S177	A24	Water	HIV1 1e1
S176-A24	0.0674299	0.0676687	0.0684932	0.0691177	0.069289	0.0687443	0.0705268	0.0698465	0.0706733	0.0708158	0.0711549	0.0709973	0.0720303	S176	A24	Water	EBOV 1e1
S175-A24	0.0679202	0.0679384	0.0685535	0.0696535	0.0693285	0.0697533	0.0700606	0.0699199	0.0706125	0.0711503	0.0717166	0.0715287	0.0723487	S175	A24	Water	CCHFV 1e1
S178-A24	0.0677134	0.0681289	0.0686082	0.0692374	0.0693325	0.0698706	0.0693478	0.0705999	0.0709737	0.0713534	0.0719772	0.0716144	0.0730271	S178	A24	Water	HIV2 1e1
S179-A24	0.067075	0.0684101	0.0690713	0.0692511	0.0696315	0.0695444	0.0701398	0.0700166	0.071358	0.0717777	0.0716139	0.0715789	0.0725302	S179	A24	Water	LASV 1e1
S180-A24	0.0671112	0.0679378	0.0682746	0.0685983	0.0687198	0.0692498	0.0695576	0.0694617	0.0707888	0.0700629	0.071143	0.0707733	0.0715536	S180	A24	Water	MBV 1e1
S189-A24	0.0670676	0.0679355	0.0680067	0.0680809	0.0689954	0.0683745	0.0690873	0.0702125	0.0701471	0.070279	0.0714463	0.0710508	0.0716332	S189	A24	Water	RNaseP 1e1
S188-A24	0.0668271	0.0677977	0.068356	0.0686499	0.0693118	0.0691754	0.0702867	0.0703305	0.0700891	0.0706352	0.0711211	0.0716336	0.0720901	S188	A24	Water	YFV 1e1
S187-A24	0.0669193	0.0678545	0.0681677	0.0694757	0.0690042	0.0692221	0.0699139	0.0700537	0.0703423	0.0701963	0.070832	0.0709576	0.071478	S187	A24	Water	WNV 1e1
S190-A24	0.0659598	0.0669124	0.066991	0.0681194	0.0679818	0.0688804	0.0688806	0.0695046	0.0699753	0.0702287	0.0707184	0.0714527	0.0712962	S190	A24	Water	Water 21
S191-A24	0.06665	0.0680315	0.0682429	0.0690668	0.0697135	0.0696433	0.0704694	0.0708854	0.0719415	0.071613	0.0716311	0.0726377	0.0725104	S191	A24	Water	BBP1 Standard Combined e1
S192-A24	0.067351	0.0684458	0.0689204	0.0692009	0.0694999	0.0697674	0.0705108	0.070404	0.0710446	0.0712482	0.0713608	0.071455	0.0723559	S192	A24	Water	No MgCl2 Control
S012-A03	0.067873	0.0683934	0.0685838	0.0696524	0.0700529	0.0707409	0.0705609	0.0709836	0.0718838	0.0721005	0.0719627	0.0730102	0.0729581	S012	A03	Water	MBV 1e8
S011-A03	0.0668588	0.0681415	0.0678736	0.0683626	0.0689292	0.0689792	0.0701337	0.0696534	0.0701557	0.070402	0.0712152	0.0711347	0.0715661	S011	A03	Water	LASV 1e8
S010-A03	0.067056	0.0676776	0.0682641	0.0684814	0.0694894	0.0696182	0.0694454	0.0701058	0.07077	0.0706937	0.0713717	0.0710673	0.0719702	S010	A03	Water	HIV2 1e8
S007-A03	0.0681336	0.0692362	0.0695591	0.0700575	0.0702605	0.0708177	0.0710312	0.0720358	0.0724026	0.0721119	0.0732262	0.0735332	0.0736328	S007	A03	Water	CCHFV 1e8
S008-A03	0.067843	0.0688712	0.0698039	0.0696488	0.0702512	0.0704216	0.0707488	0.0710114	0.0716872	0.0718461	0.0721901	0.0731193	0.072586	S008	A03	Water	EBOV 1e8
S009-A03	0.0679624	0.0694671	0.0698467	0.0700341	0.0705528	0.0708133	0.0711465	0.0713629	0.0724437	0.0728678	0.0729146	0.0729194	0.0739171	S009	A03	Water	HIV1 1e8
S024-A03	0.0680099	0.0692092	0.0696247	0.0699578	0.0707523	0.0708061	0.0713691	0.0710758	0.0721683	0.0723769	0.0727518	0.0726804	0.0736863	S024	A03	Water	IVT Control
S023-A03	0.0689588	0.0697524	0.0702085	0.0709824	0.0705324	0.0718481	0.0719312	0.0717322	0.0721075	0.0723136	0.0727678	0.0743736	0.0741812	S023	A03	Water	BBP1 Standard Combined e8
S022-A03	0.0677359	0.0692964	0.0686812	0.0692912	0.0697332	0.0708638	0.0705653	0.0712133	0.0716609	0.0723041	0.072312	0.0730683	0.0736774	S022	A03	Water	Water 14
S019-A03	0.0689589	0.0693323	0.0694409	0.0700842	0.0710386	0.0708869	0.071424	0.0710361	0.0718679	0.0719098	0.0728485	0.073014	0.0739009	S019	A03	Water	WNV 1e8
S020-A03	0.069312	0.0692969	0.0696251	0.0700019	0.0699949	0.0710725	0.0716114	0.0717725	0.0719753	0.0721225	0.0724544	0.0730858	0.0730811	S020	A03	Water	YFV 1e8
S021-A03	0.0682649	0.0694302	0.0693935	0.0699517	0.0700103	0.0708758	0.0714286	0.0714101	0.0714933	0.0726271	0.0725493	0.0727226	0.0734177	S021	A03	Water	RNaseP 1e8
S036-A03	0.068246	0.0693597	0.070322	0.0697929	0.0701166	0.0712901	0.0710676	0.0718691	0.0721166	0.0719154	0.0726871	0.0727815	0.073538	S036	A03	Water	MBV 1e7
S035-A03	0.0690368	0.069275	0.0702979	0.0701743	0.0711134	0.070979	0.0714889	0.0717912	0.0720328	0.0724855	0.0727012	0.0726621	0.0735659	S035	A03	Water	LASV 1e7
S034-A03	0.0689832	0.0694124	0.069857	0.0699125	0.0704516	0.0707292	0.0710414	0.0712901	0.0718261	0.0718393	0.0715811	0.0732182	0.0731881	S034	A03	Water	HIV2 1e7
S031-A03	0.0688938	0.0699138	0.0702516	0.0703648	0.0710089	0.0713879	0.0721852	0.0724913	0.0726488	0.0728266	0.073138	0.0741355	0.0742562	S031	A03	Water	CCHFV 1e7
S032-A03	0.0691656	0.0698593	0.0702772	0.0712369	0.0711962	0.0717627	0.071849	0.072499	0.0731504	0.0732678	0.0736923	0.0744063	0.0739091	S032	A03	Water	EBOV 1e7
S033-A03	0.0697822	0.0700867	0.0702354	0.0712339	0.070989	0.0721636	0.0716287	0.07274	0.0725709	0.0732393	0.0735961	0.0743654	0.074022	S033	A03	Water	HIV1 1e7
S048-A03	0.0690335	0.0701053	0.0707245	0.071274	0.0715435	0.0728062	0.0726777	0.0727374	0.0732177	0.0735166	0.0735376	0.0746725	0.0747098	S048	A03	Water	RTPCR Control
S047-A03	0.0692618	0.0709488	0.0717172	0.071401	0.0719072	0.0721942	0.0729234	0.0735113	0.0727179	0.0735456	0.0735532	0.0747694	0.0744812	S047	A03	Water	BBP1 Standard Combined e7
S046-A03	0.0683858	0.0693317	0.0699567	0.0700256	0.0703936	0.0713593	0.0718276	0.0718125	0.0718286	0.0729471	0.0729274	0.0732783	0.0737203	S046	A03	Water	Water 15
S043-A03	0.0689102	0.0699728	0.07089	0.0706677	0.0706895	0.0715839	0.0718019	0.0727114	0.0719761	0.0738037	0.0729102	0.0736507	0.0739999	S043	A03	Water	WNV 1e7
S044-A03	0.0702806	0.0705049	0.0706006	0.0706253	0.0712561	0.0711761	0.0725169	0.0719697	0.0723611	0.0738272	0.0730004	0.0734128	0.073771	S044	A03	Water	YFV 1e7
S045-A03	0.0699129	0.0704355	0.0700301	0.0700883	0.0713274	0.0711382	0.0710056	0.0722802	0.0725068	0.0734439	0.0723749	0.0736516	0.0745156	S045	A03	Water	RNaseP 1e7
S060-A03	0.069605	0.0701841	0.0699963	0.0706821	0.0712247	0.0718102	0.0715041	0.0721714	0.0724701	0.0728841	0.0729758	0.0738612	0.0743471	S060	A03	Water	MBV 1e6
S059-A03	0.0698489	0.070169	0.0699215	0.0703144	0.0709102	0.0717458	0.0718604	0.0723842	0.0731163	0.0730226	0.0731949	0.0731995	0.0741269	S059	A03	Water	LASV 1e6
S058-A03	0.0691151	0.0703794	0.0697831	0.0706409	0.0707851	0.0712091	0.0709146	0.0719744	0.0726016	0.0729025	0.0722758	0.0730067	0.0730684	S058	A03	Water	HIV2 1e6
S055-A03	0.0691441	0.0701554	0.0705039	0.0707363	0.0713034	0.0716662	0.0723505	0.0719049	0.0725439	0.0730861	0.0730727	0.0734863	0.0742321	S055	A03	Water	CCHFV 1e6
S056-A03	0.0694553	0.0694828	0.0697925	0.0699616	0.070606	0.0703554	0.0711656	0.0713122	0.071627	0.07236	0.0727647	0.0728585	0.0736178	S056	A03	Water	EBOV 1e6
S057-A03	0.0700599	0.0697925	0.0701566	0.0699964	0.0709522	0.0713169	0.0720612	0.0722303	0.0725738	0.0731265	0.0732855	0.0736689	0.0742355	S057	A03	Water	HIV1 1e6
S072-A03	0.0681074	0.0689564	0.0691963	0.0693394	0.0697871	0.0706076	0.0708645	0.0712997	0.0711333	0.0724869	0.0728297	0.0723607	0.0732968	S072	A03	Water	Water 22
S071-A03	0.069358	0.0698623	0.0701463	0.0708022	0.0712671	0.0710757	0.0710754	0.0718595	0.0720392	0.0730583	0.0730522	0.0736376	0.0737872	S071	A03	Water	BBP1 Standard Combined e6
S070-A03	0.0676953	0.0689858	0.0690927	0.0694437	0.0701783	0.0697287	0.0707217	0.070941	0.0715323	0.0716711	0.0720827	0.0726028	0.0727841	S070	A03	Water	Water 16
S067-A03	0.0689696	0.0700141	0.0697688	0.0700697	0.0706712	0.0708195	0.0715811	0.0710684	0.0712756	0.0724335	0.072762	0.0723417	0.0737641	S067	A03	Water	WNV 1e6
S068-A03	0.0690522	0.0694006	0.0703444	0.0702557	0.0711015	0.0711012	0.0716009	0.0720169	0.0728195	0.0726402	0.0731131	0.0734554	0.0737098	S068	A03	Water	YFV 1e6
S069-A03	0.0689475	0.069401	0.0698322	0.0700796	0.0710961	0.071466	0.0712329	0.0714953	0.0716618	0.0721185	0.0729392	0.0731436	0.0735113	S069	A03	Water	RNaseP 1e6
S084-A03	0.0691611	0.0701109	0.0701847	0.0712191	0.0709924	0.0718904	0.0725013	0.0721862	0.0724057	0.0726768	0.0736146	0.0739687	0.0742363	S084	A03	Water	MBV 1e5
S083-A03	0.069408	0.070416	0.0700678	0.0704655	0.070964	0.0707799	0.0712776	0.072097	0.0731578	0.0728516	0.0728356	0.0730772	0.0740894	S083	A03	Water	LASV 1e5
S082-A03	0.0689776	0.06995	0.0700489	0.0704545	0.0707779	0.0714411	0.0711153	0.0726067	0.0729399	0.0724612	0.0736805	0.0727604	0.0739563	S082	A03	Water	HIV2 1e5
S079-A03	0.0695733	0.0698306	0.0704853	0.0703972	0.0712251	0.0719408	0.0716992	0.0729641	0.0732192	0.0732736	0.0742754	0.0733498	0.0734785	S079	A03	Water	CCHFV 1e5
S080-A03	0.0692281	0.0694548	0.0702787	0.0704803	0.0706073	0.0712715	0.0717471	0.0715114	0.072628	0.07242	0.0726458	0.0733244	0.0738796	S080	A03	Water	EBOV 1e5
S081-A03	0.0693608	0.0692556	0.0698347	0.070084	0.0704185	0.0714618	0.0717447	0.0718692	0.0723018	0.0723953	0.0726188	0.0730136	0.0731536	S081	A03	Water	HIV1 1e5
S096-A03	0.0675635	0.0676703	0.0685523	0.0690549	0.0694388	0.0700514	0.0703615	0.0710683	0.0709328	0.0716256	0.0720278	0.0725971	0.0725134	S096	A03	Water	Water 23
S095-A03	0.0684924	0.0694943	0.0707949	0.0702131	0.0708309	0.0708703	0.0711331	0.071612	0.0714745	0.0726005	0.0734957	0.0724731	0.0732239	S095	A03	Water	BBP1 Standard Combined e5
S094-A03	0.0667218	0.0677591	0.0679857	0.0690351	0.0690209	0.0690191	0.0695351	0.0704152	0.0704225	0.0708641	0.0717552	0.0717624	0.0716334	S094	A03	Water	Water 17
S091-A03	0.0679209	0.0689636	0.0691795	0.0698443	0.0699149	0.0701122	0.0702536	0.0711499	0.0707123	0.0713587	0.0724178	0.0715435	0.0720705	S091	A03	Water	WNV 1e5
S092-A03	0.0691456	0.0693193	0.0696407	0.0705956	0.070903	0.0710454	0.0713633	0.0716493	0.071359	0.0724679	0.0726616	0.0728055	0.0725436	S092	A03	Water	YFV 1e5
S093-A03	0.0683572	0.0693579	0.0697767	0.0701764	0.0699384	0.0706407	0.0712534	0.0716655	0.0716983	0.072247	0.0718207	0.0725867	0.0726856	S093	A03	Water	RNaseP 1e5
S105-A03	0.0685493	0.068993	0.0700267	0.0699743	0.0705707	0.0710483	0.0716869	0.072379	0.071642	0.072583	0.0723756	0.072765	0.0731398	S105	A03	Water	HIV1 1e4
S104-A03	0.0689033	0.0692819	0.070222	0.0702519	0.0708947	0.0706322	0.0708532	0.0722364	0.0715708	0.0722219	0.0724943	0.072582	0.0730094	S104	A03	Water	EBOV 1e4
S103-A03	0.0680045	0.0687061	0.069783	0.0695817	0.0701115	0.0705071	0.0705513	0.0714045	0.0715977	0.0715536	0.0721376	0.0727961	0.072639	S103	A03	Water	CCHFV 1e4
S106-A03	0.0674139	0.0685084	0.0692716	0.0687458	0.0696579	0.0698494	0.0701676	0.0707105	0.0705658	0.0711594	0.0711551	0.0716706	0.0716055	S106	A03	Water	HIV2 1e4
S107-A03	0.0676587	0.0674707	0.0684924	0.0687151	0.0691451	0.0697648	0.0699438	0.0701892	0.0701449	0.0710981	0.0711234	0.0710133	0.0713639	S107	A03	Water	LASV 1e4
S108-A03	0.067102	0.0678606	0.0681408	0.0685837	0.0691628	0.0694799	0.0700159	0.0698111	0.0699233	0.0709732	0.0709659	0.0704763	0.0711717	S108	A03	Water	MBV 1e4
S117-A03	0.0666036	0.0676759	0.0678552	0.068131	0.0688384	0.0688576	0.0694172	0.069654	0.0702296	0.0698864	0.0704992	0.0705049	0.0709779	S117	A03	Water	RNaseP 1e4
S116-A03	0.067046	0.0673688	0.0682352	0.0684287	0.0683233	0.0691591	0.0696551	0.0701656	0.0702584	0.0703099	0.0701883	0.070756	0.0710534	S116	A03	Water	YFV 1e4
S115-A03	0.0669219	0.0671551	0.067905	0.0683413	0.0685794	0.0689924	0.0685245	0.0693932	0.0701283	0.0697674	0.0704715	0.0702394	0.0703712	S115	A03	Water	WNV 1e4
S118-A03	0.0659942	0.0667101	0.066861	0.0674825	0.0677044	0.0682219	0.0678863	0.0689186	0.0691412	0.0693863	0.069656	0.0704674	0.0711179	S118	A03	Water	Water 18
S119-A03	0.0673432	0.0681342	0.0684025	0.068456	0.0687192	0.069456	0.0694961	0.0700456	0.0695977	0.071098	0.0709818	0.071197	0.0713766	S119	A03	Water	BBP1 Standard Combined e4
S120-A03	0.0660064	0.0668973	0.0673922	0.0675781	0.0681918	0.0681896	0.0686937	0.0689334	0.0698302	0.0693525	0.0703098	0.0708491	0.0712809	S120	A03	Water	Water 24
S129-A03	0.067225	0.0679271	0.0683532	0.068786	0.0690157	0.0687996	0.0694749	0.0696014	0.0699073	0.0699127	0.0705796	0.0716909	0.0716907	S129	A03	Water	HIV1 1e3
S128-A03	0.0671241	0.0674826	0.0678763	0.0688472	0.0687576	0.0691203	0.0697998	0.0698037	0.0697273	0.0710224	0.0702077	0.0713448	0.0709497	S128	A03	Water	EBOV 1e3
S127-A03	0.0673676	0.0680771	0.0685046	0.0684504	0.0687716	0.069135	0.0699457	0.0702727	0.0705678	0.0714286	0.0708104	0.0713764	0.0722701	S127	A03	Water	CCHFV 1e3
S130-A03	0.0668411	0.0670072	0.0675788	0.0677862	0.0675329	0.0687078	0.0689559	0.068823	0.0694974	0.0700566	0.0701134	0.0707796	0.0704415	S130	A03	Water	HIV2 1e3
S131-A03	0.0667778	0.0666593	0.0673072	0.0680806	0.0683084	0.0681501	0.068244	0.0689019	0.0693658	0.0696643	0.0700448	0.0707082	0.0712038	S131	A03	Water	LASV 1e3
S132-A03	0.0661268	0.0665366	0.0675872	0.0682327	0.0682085	0.0684417	0.0679421	0.0690836	0.0694898	0.0701932	0.0695142	0.0705604	0.070851	S132	A03	Water	MBV 1e3
S141-A03	0.0664972	0.0663617	0.0671411	0.0673119	0.0676417	0.0682664	0.0681919	0.0692915	0.0695357	0.069673	0.0699994	0.0702606	0.0702981	S141	A03	Water	RNaseP 1e3
S140-A03	0.0665996	0.0673029	0.0679823	0.067125	0.0681144	0.0684072	0.0685516	0.0690063	0.0695701	0.0703552	0.0700734	0.0702931	0.0710657	S140	A03	Water	YFV 1e3
S139-A03	0.0663966	0.0668574	0.0670262	0.0676002	0.0678167	0.067988	0.0686535	0.0688697	0.0691082	0.0694216	0.0706183	0.0704345	0.0714326	S139	A03	Water	WNV 1e3
S142-A03	0.0643831	0.0653641	0.0661149	0.0663721	0.0665514	0.0667956	0.0673905	0.0675359	0.0679012	0.0682493	0.0692017	0.069082	0.069103	S142	A03	Water	Water 19
S143-A03	0.0660302	0.0669881	0.067234	0.0684285	0.0680924	0.0681909	0.0687984	0.0690601	0.0694062	0.0702107	0.0697354	0.0701109	0.0701351	S143	A03	Water	BBP1 Standard Combined e3
S144-A03	0.0645177	0.0653193	0.0654352	0.0664512	0.0663793	0.0674097	0.0671939	0.0674952	0.0681583	0.0681483	0.0687586	0.0692816	0.0695129	S144	A03	Water	Water 25
S153-A03	0.065686	0.0662862	0.0671004	0.0670981	0.0674502	0.0677504	0.0673449	0.0683049	0.0685603	0.0693058	0.0693477	0.0694866	0.0698925	S153	A03	Water	HIV1 1e2
S152-A03	0.0658066	0.06655	0.0663283	0.0667685	0.0674259	0.0674585	0.0682982	0.068724	0.0688517	0.0698165	0.0702165	0.0700183	0.0698525	S152	A03	Water	EBOV 1e2
S151-A03	0.0664169	0.0665646	0.0673508	0.0672847	0.0678545	0.0680237	0.0677434	0.0687507	0.069605	0.0703129	0.0706388	0.0706718	0.0706092	S151	A03	Water	CCHFV 1e2
S154-A03	0.0659629	0.066564	0.0667085	0.0670714	0.0678034	0.0678655	0.0682392	0.0687514	0.0692813	0.0694852	0.0695021	0.0695492	0.0703233	S154	A03	Water	HIV2 1e2
S155-A03	0.0660388	0.0667243	0.0664241	0.0672444	0.0677201	0.0678751	0.0684884	0.0683627	0.0687988	0.0691242	0.0698326	0.069986	0.0702952	S155	A03	Water	LASV 1e2
S156-A03	0.0666472	0.0667055	0.067013	0.0675044	0.0683896	0.0681512	0.0687489	0.0683087	0.0694019	0.0690609	0.0699457	0.0700479	0.0702977	S156	A03	Water	MBV 1e2
S165-A03	0.0659012	0.0665499	0.0677013	0.067712	0.0680966	0.0679715	0.0682407	0.0684198	0.0693075	0.0694362	0.0693508	0.0699715	0.0708787	S165	A03	Water	RNaseP 1e2
S164-A03	0.0663538	0.0666628	0.0675715	0.0681444	0.0681056	0.0686356	0.0684584	0.0686523	0.0693426	0.069861	0.0706099	0.0704167	0.0706741	S164	A03	Water	YFV 1e2
S163-A03	0.0662181	0.0662037	0.0669619	0.0676945	0.067865	0.0685151	0.0683274	0.0684435	0.0689983	0.0697065	0.0696455	0.0693424	0.0712322	S163	A03	Water	WNV 1e2
S166-A03	0.065623	0.0660598	0.0662881	0.0665757	0.0672935	0.06783	0.0679564	0.0686651	0.0693721	0.0690809	0.0696818	0.0695848	0.0701937	S166	A03	Water	Water 20
S167-A03	0.0661973	0.0676236	0.0678927	0.0690301	0.0689905	0.0695773	0.0693663	0.0692943	0.069807	0.070263	0.0704816	0.0712329	0.0716855	S167	A03	Water	BBP1 Standard Combined e2
S168-A03	0.0654625	0.066406	0.0667501	0.0678489	0.0681878	0.0683926	0.0682486	0.0686903	0.0685456	0.0695744	0.0697479	0.0697931	0.070133	S168	A03	Water	Water 26
S177-A03	0.066981	0.0675251	0.067696	0.0684616	0.0688146	0.0686114	0.0698368	0.0701168	0.069589	0.0705775	0.0709911	0.070751	0.0715249	S177	A03	Water	HIV1 1e1
S176-A03	0.0671072	0.067349	0.0678491	0.0690683	0.0689991	0.0691782	0.0701786	0.0704182	0.0701744	0.0711395	0.0711087	0.071332	0.0719601	S176	A03	Water	EBOV 1e1
S175-A03	0.0676719	0.068028	0.0679837	0.0692755	0.0690543	0.0702304	0.070594	0.0703154	0.0703409	0.0720143	0.071433	0.0716449	0.0717417	S175	A03	Water	CCHFV 1e1
S178-A03	0.0674254	0.0684023	0.0680335	0.0695045	0.0690145	0.069411	0.0695545	0.0694513	0.0700285	0.0705495	0.0704392	0.0713974	0.0719044	S178	A03	Water	HIV2 1e1
S179-A03	0.0672587	0.0685136	0.0683984	0.069294	0.0693143	0.0696021	0.0700701	0.0704463	0.0703766	0.0709002	0.0713388	0.0719854	0.0717294	S179	A03	Water	LASV 1e1
S180-A03	0.0673077	0.0684821	0.0683082	0.0686311	0.0688985	0.0695647	0.0697382	0.0696346	0.0700541	0.0708894	0.0707001	0.0714692	0.072051	S180	A03	Water	MBV 1e1
S189-A03	0.0671108	0.068328	0.0690195	0.0690757	0.0699912	0.0694479	0.0703223	0.0702869	0.0704243	0.0715906	0.071667	0.0723372	0.0726331	S189	A03	Water	RNaseP 1e1
S188-A03	0.0668077	0.06802	0.0685582	0.0691942	0.0695543	0.0695849	0.069817	0.0704616	0.0704163	0.0715636	0.0708221	0.0722079	0.0720505	S188	A03	Water	YFV 1e1
S187-A03	0.0672274	0.0680923	0.068797	0.0687434	0.0693125	0.0696477	0.0697236	0.0703445	0.0715501	0.0708562	0.0710044	0.0718351	0.0720749	S187	A03	Water	WNV 1e1
S190-A03	0.0664571	0.0670488	0.067531	0.0684213	0.0682292	0.0685627	0.0690239	0.0691216	0.0704823	0.070255	0.0706516	0.0710973	0.0709995	S190	A03	Water	Water 21
S191-A03	0.06719	0.0682218	0.0683449	0.0692638	0.0697321	0.0695982	0.0702644	0.0713381	0.0718551	0.0718513	0.0723445	0.0723621	0.0720795	S191	A03	Water	BBP1 Standard Combined e1
S192-A03	0.0678251	0.0683635	0.0695162	0.0694064	0.0696717	0.0705298	0.0711986	0.0704389	0.0711295	0.0712962	0.0712848	0.0717315	0.0726144	S192	A03	Water	No MgCl2 Control
S012-A22	0.0843985	0.0886522	0.091131	0.0932509	0.0953158	0.0963831	0.0969193	0.098752	0.0996787	0.100014	0.0998145	0.100103	0.100384	S012	A22	YFV_4	MBV 1e8
S011-A22	0.080111	0.0840325	0.0859881	0.0879798	0.0898601	0.0907096	0.0915381	0.0917572	0.0928034	0.0926592	0.0936167	0.0943762	0.0937542	S011	A22	YFV_4	LASV 1e8
S010-A22	0.0761817	0.0791334	0.08009	0.081634	0.0828089	0.0830849	0.0838581	0.0845847	0.0858378	0.0853927	0.0862964	0.0871833	0.0868667	S010	A22	YFV_4	HIV2 1e8
S007-A22	0.0825444	0.0874391	0.0900603	0.0923177	0.0938946	0.0949928	0.095885	0.0974013	0.0981728	0.0985897	0.0992186	0.100131	0.0999934	S007	A22	YFV_4	CCHFV 1e8
S008-A22	0.0807823	0.0845475	0.0880483	0.0895562	0.090939	0.0921753	0.0936022	0.0950342	0.0954485	0.0961932	0.0968552	0.0975142	0.0981027	S008	A22	YFV_4	EBOV 1e8
S009-A22	0.0841464	0.0896773	0.0927031	0.095401	0.0973812	0.0990979	0.100204	0.101524	0.102762	0.104005	0.10371	0.104367	0.105322	S009	A22	YFV_4	HIV1 1e8
S024-A22	0.0845367	0.0905429	0.09355	0.0969129	0.0985155	0.0994929	0.101644	0.102794	0.104378	0.10432	0.10475	0.105392	0.106822	S024	A22	YFV_4	IVT Control
S023-A22	0.774147	1.03011	1.14008	1.1753	1.18669	1.19173	1.19456	1.19564	1.19587	1.19428	1.19467	1.1969	1.19556	S023	A22	YFV_4	BBP1 Standard Combined e8
S022-A22	0.0893068	0.0970339	0.103062	0.107997	0.11196	0.11694	0.120998	0.123779	0.127272	0.130077	0.133922	0.136843	0.139247	S022	A22	YFV_4	Water 14
S019-A22	0.0810516	0.0845612	0.0877419	0.0902836	0.0921163	0.0930143	0.0943591	0.0950843	0.0963044	0.0967846	0.0980875	0.0984096	0.0990453	S019	A22	YFV_4	WNV 1e8
S020-A22	1.20283	1.19258	1.19185	1.18842	1.19051	1.18959	1.18774	1.1912	1.19161	1.18607	1.18793	1.18838	1.18803	S020	A22	YFV_4	YFV 1e8
S021-A22	0.0908507	0.0964428	0.0999292	0.102595	0.105025	0.107012	0.108487	0.109632	0.11132	0.112297	0.112538	0.1126	0.113446	S021	A22	YFV_4	RNaseP 1e8
S036-A22	0.0842425	0.0891185	0.0922719	0.0939323	0.0969332	0.0978967	0.0986483	0.100534	0.100241	0.102368	0.102763	0.103304	0.103536	S036	A22	YFV_4	MBV 1e7
S035-A22	0.0815745	0.0864606	0.0893112	0.0904558	0.0926119	0.0941774	0.0941046	0.095142	0.0958976	0.0963423	0.0986045	0.0980508	0.098247	S035	A22	YFV_4	LASV 1e7
S034-A22	0.07828	0.0817557	0.0835065	0.0851756	0.0862282	0.0870244	0.0874527	0.0878233	0.0887875	0.0891483	0.0902719	0.0907603	0.0913908	S034	A22	YFV_4	HIV2 1e7
S031-A22	0.0823439	0.0870398	0.089304	0.0916933	0.0924785	0.0944159	0.0949139	0.095336	0.0965602	0.0968593	0.0975751	0.0988005	0.0985788	S031	A22	YFV_4	CCHFV 1e7
S032-A22	0.0844439	0.089156	0.0931247	0.0962058	0.0982246	0.1	0.101149	0.102485	0.103707	0.103916	0.105195	0.106299	0.106061	S032	A22	YFV_4	EBOV 1e7
S033-A22	0.0844309	0.0900471	0.0934859	0.0970757	0.0984631	0.100907	0.101736	0.103248	0.103892	0.104663	0.105864	0.106191	0.10738	S033	A22	YFV_4	HIV1 1e7
S048-A22	0.0838305	0.0893456	0.0928727	0.0953538	0.0974711	0.0991239	0.101257	0.101647	0.102914	0.103474	0.104232	0.104539	0.105382	S048	A22	YFV_4	RTPCR Control
S047-A22	0.851816	1.08704	1.17219	1.19266	1.19871	1.19715	1.20004	1.1956	1.19683	1.19761	1.19653	1.19802	1.19566	S047	A22	YFV_4	BBP1 Standard Combined e7
S046-A22	0.087423	0.0940687	0.100051	0.104421	0.109359	0.112451	0.116686	0.121426	0.123168	0.12634	0.128805	0.13292	0.135363	S046	A22	YFV_4	Water 15
S043-A22	0.0817111	0.0865414	0.0903783	0.0916506	0.0942572	0.0954341	0.0968225	0.0982919	0.0980306	0.100231	0.100006	0.101049	0.101365	S043	A22	YFV_4	WNV 1e7
S044-A22	1.20422	1.1934	1.19442	1.1921	1.1877	1.18553	1.18907	1.18602	1.18816	1.19231	1.188	1.19057	1.1938	S044	A22	YFV_4	YFV 1e7
S045-A22	0.0879209	0.0927841	0.0964837	0.0998887	0.102181	0.103544	0.104662	0.105816	0.10754	0.108441	0.107907	0.109422	0.109934	S045	A22	YFV_4	RNaseP 1e7
S060-A22	0.0839813	0.0882645	0.0919376	0.0942434	0.096736	0.0986583	0.099332	0.100175	0.10124	0.102105	0.102461	0.103238	0.104638	S060	A22	YFV_4	MBV 1e6
S059-A22	0.0816214	0.0857948	0.0882173	0.0902786	0.0919766	0.09375	0.0942676	0.0949734	0.0955028	0.0967622	0.0977104	0.0980745	0.0988664	S059	A22	YFV_4	LASV 1e6
S058-A22	0.0786524	0.0819301	0.0844259	0.0862704	0.0866548	0.0876631	0.0890778	0.089742	0.0905274	0.0913649	0.0919505	0.0918033	0.0927325	S058	A22	YFV_4	HIV2 1e6
S055-A22	0.0820439	0.0863909	0.0891452	0.0911111	0.0924713	0.0940063	0.0957383	0.0958366	0.0966904	0.0975167	0.0978966	0.0987369	0.0986471	S055	A22	YFV_4	CCHFV 1e6
S056-A22	0.084802	0.0905578	0.0954965	0.098006	0.100835	0.103973	0.10518	0.106809	0.107776	0.10896	0.109598	0.110841	0.111098	S056	A22	YFV_4	EBOV 1e6
S057-A22	0.0842061	0.0899161	0.0938876	0.0963688	0.0991165	0.100642	0.102514	0.103444	0.103436	0.10534	0.105558	0.106184	0.10713	S057	A22	YFV_4	HIV1 1e6
S072-A22	0.0836508	0.0893935	0.0950138	0.0989442	0.10349	0.107221	0.111211	0.114088	0.116791	0.12069	0.122736	0.125173	0.128215	S072	A22	YFV_4	Water 22
S071-A22	1.00615	1.14905	1.1798	1.18278	1.18471	1.18618	1.18571	1.1808	1.18252	1.1831	1.1827	1.18122	1.18312	S071	A22	YFV_4	BBP1 Standard Combined e6
S070-A22	0.0854508	0.0919904	0.0974012	0.102229	0.106997	0.11016	0.113913	0.117882	0.120869	0.124055	0.127122	0.129883	0.132656	S070	A22	YFV_4	Water 16
S067-A22	0.0833136	0.0887402	0.0919846	0.0952522	0.0979009	0.0989599	0.0996255	0.101243	0.102622	0.103333	0.104089	0.104366	0.104228	S067	A22	YFV_4	WNV 1e6
S068-A22	1.192	1.18525	1.18152	1.18109	1.1793	1.18091	1.17904	1.17941	1.17939	1.18112	1.17952	1.17999	1.1801	S068	A22	YFV_4	YFV 1e6
S069-A22	0.0866873	0.0918063	0.0957646	0.0983453	0.100404	0.102445	0.103402	0.104727	0.105214	0.10677	0.107631	0.107571	0.108159	S069	A22	YFV_4	RNaseP 1e6
S084-A22	0.0836036	0.0886784	0.0923865	0.0947996	0.0966215	0.098966	0.100166	0.101448	0.102284	0.102983	0.103479	0.104	0.104598	S084	A22	YFV_4	MBV 1e5
S083-A22	0.0815176	0.0859494	0.0880085	0.09055	0.0920206	0.0930823	0.0937962	0.095348	0.0963139	0.0964298	0.0966593	0.0970442	0.0983275	S083	A22	YFV_4	LASV 1e5
S082-A22	0.0788873	0.0824603	0.0846892	0.0863415	0.0876513	0.0889347	0.0894256	0.0905012	0.0912631	0.0917149	0.0928559	0.0918916	0.0930274	S082	A22	YFV_4	HIV2 1e5
S079-A22	0.0822561	0.0865796	0.0899157	0.0922728	0.0934661	0.0955158	0.0952464	0.0965158	0.097284	0.098053	0.0990093	0.0984884	0.0990838	S079	A22	YFV_4	CCHFV 1e5
S080-A22	0.0852574	0.0907572	0.0948669	0.0985484	0.101322	0.103687	0.104948	0.106483	0.107319	0.108311	0.109034	0.109762	0.110319	S080	A22	YFV_4	EBOV 1e5
S081-A22	0.0832509	0.0890052	0.0928796	0.0956192	0.0978185	0.100146	0.101384	0.101746	0.102311	0.103647	0.103762	0.104981	0.10562	S081	A22	YFV_4	HIV1 1e5
S096-A22	0.0821664	0.0880193	0.0933005	0.0975899	0.101226	0.105918	0.109652	0.112996	0.115128	0.1182	0.12056	0.123765	0.125718	S096	A22	YFV_4	Water 23
S095-A22	0.916145	1.10664	1.15804	1.16773	1.16794	1.17022	1.17305	1.16737	1.16424	1.16997	1.16786	1.17013	1.17032	S095	A22	YFV_4	BBP1 Standard Combined e5
S094-A22	0.0836614	0.0905757	0.0964121	0.100677	0.105263	0.108925	0.113677	0.116368	0.119996	0.123364	0.125948	0.128669	0.131192	S094	A22	YFV_4	Water 17
S091-A22	0.0843263	0.0896544	0.0925574	0.0948892	0.0985777	0.0996583	0.100706	0.101198	0.102279	0.103667	0.104202	0.1045	0.104892	S091	A22	YFV_4	WNV 1e5
S092-A22	1.18906	1.1799	1.17529	1.17355	1.17308	1.17572	1.17196	1.17094	1.17333	1.17403	1.17181	1.17411	1.17303	S092	A22	YFV_4	YFV 1e5
S093-A22	0.0846744	0.0897524	0.0949162	0.0971765	0.0993109	0.101021	0.103023	0.10351	0.104356	0.105808	0.10599	0.10697	0.107917	S093	A22	YFV_4	RNaseP 1e5
S105-A22	0.0831984	0.0879659	0.0926846	0.094852	0.0976628	0.0990185	0.100697	0.101193	0.102358	0.103092	0.104193	0.104468	0.104701	S105	A22	YFV_4	HIV1 1e4
S104-A22	0.0833619	0.0892102	0.0940054	0.0967538	0.0995242	0.101593	0.103192	0.104027	0.10529	0.105848	0.107073	0.108303	0.108302	S104	A22	YFV_4	EBOV 1e4
S103-A22	0.0808749	0.085341	0.088014	0.0908884	0.0923321	0.0937198	0.0943267	0.0958067	0.0967963	0.0965624	0.0974491	0.0983381	0.0985196	S103	A22	YFV_4	CCHFV 1e4
S106-A22	0.0791252	0.0830689	0.0854983	0.0873576	0.0882102	0.0903594	0.0912311	0.0912934	0.0924346	0.0922945	0.0944945	0.0936372	0.0945085	S106	A22	YFV_4	HIV2 1e4
S107-A22	0.0797682	0.0841333	0.0867272	0.0887866	0.0899534	0.0915561	0.0929783	0.0933006	0.0944235	0.0957064	0.0953441	0.0955217	0.0970684	S107	A22	YFV_4	LASV 1e4
S108-A22	0.0818011	0.0857906	0.0893641	0.091899	0.0942169	0.0956194	0.0969944	0.0971196	0.0986271	0.100184	0.100052	0.100069	0.100524	S108	A22	YFV_4	MBV 1e4
S117-A22	0.0825964	0.0872733	0.0913307	0.0935513	0.096324	0.0973326	0.099033	0.099869	0.100753	0.101282	0.101944	0.103612	0.104255	S117	A22	YFV_4	RNaseP 1e4
S116-A22	1.16246	1.15619	1.15566	1.15312	1.15063	1.15148	1.14824	1.15167	1.15132	1.15067	1.15188	1.15189	1.15417	S116	A22	YFV_4	YFV 1e4
S115-A22	0.0843211	0.0885592	0.0925197	0.095297	0.097996	0.0990334	0.100147	0.102044	0.103106	0.103509	0.103788	0.104602	0.105075	S115	A22	YFV_4	WNV 1e4
S118-A22	0.0819905	0.0876615	0.0933651	0.0979457	0.102444	0.105613	0.109339	0.112678	0.115508	0.118863	0.121956	0.124739	0.127226	S118	A22	YFV_4	Water 18
S119-A22	0.973271	1.11857	1.14683	1.14806	1.14845	1.14902	1.14765	1.14594	1.14532	1.14539	1.14405	1.14574	1.14209	S119	A22	YFV_4	BBP1 Standard Combined e4
S120-A22	0.0814442	0.0865882	0.0923661	0.096379	0.101165	0.10458	0.107313	0.110317	0.114079	0.116337	0.119223	0.12196	0.124559	S120	A22	YFV_4	Water 24
S129-A22	0.0816165	0.0868829	0.0911301	0.0934516	0.0958579	0.0971978	0.0991942	0.0994268	0.101016	0.101693	0.101936	0.10335	0.103655	S129	A22	YFV_4	HIV1 1e3
S128-A22	0.0811097	0.0856745	0.0890575	0.0923043	0.0945923	0.0960313	0.0980129	0.0986145	0.10036	0.100945	0.101743	0.102412	0.102817	S128	A22	YFV_4	EBOV 1e3
S127-A22	0.0799843	0.0846446	0.0884491	0.0904655	0.091847	0.0934149	0.0951014	0.0956639	0.0968671	0.0971667	0.0982551	0.0989148	0.0983319	S127	A22	YFV_4	CCHFV 1e3
S130-A22	0.0797887	0.0842476	0.0873096	0.0897465	0.0906743	0.0927361	0.0932861	0.0942674	0.0953697	0.0965739	0.0965591	0.0979693	0.0980758	S130	A22	YFV_4	HIV2 1e3
S131-A22	0.0795722	0.0835937	0.0876035	0.0894377	0.0922014	0.0926279	0.0940046	0.094501	0.0954471	0.0960347	0.0966849	0.0977316	0.098332	S131	A22	YFV_4	LASV 1e3
S132-A22	0.0808587	0.0852234	0.0888087	0.0914163	0.0939852	0.0946542	0.0961408	0.0965037	0.0985907	0.0993757	0.0990971	0.0999602	0.0997444	S132	A22	YFV_4	MBV 1e3
S141-A22	0.0813986	0.0859721	0.0905204	0.0922641	0.0947333	0.0959599	0.098141	0.0986427	0.100644	0.100983	0.101188	0.101871	0.102471	S141	A22	YFV_4	RNaseP 1e3
S140-A22	1.12183	1.14115	1.14145	1.13995	1.1371	1.13566	1.1371	1.13653	1.13557	1.13633	1.1384	1.13559	1.13587	S140	A22	YFV_4	YFV 1e3
S139-A22	0.0821763	0.0875423	0.0915298	0.0945701	0.096406	0.0977116	0.0991323	0.100875	0.101476	0.102764	0.102922	0.103867	0.103639	S139	A22	YFV_4	WNV 1e3
S142-A22	0.0804261	0.0866619	0.0923132	0.0973474	0.101718	0.105079	0.108743	0.112541	0.114876	0.118249	0.121396	0.124566	0.126346	S142	A22	YFV_4	Water 19
S143-A22	0.611627	0.91641	1.07562	1.12585	1.13493	1.13691	1.14262	1.14313	1.13843	1.14049	1.14014	1.1423	1.14225	S143	A22	YFV_4	BBP1 Standard Combined e3
S144-A22	0.0792235	0.0849075	0.0898649	0.0940335	0.09778	0.101577	0.105071	0.107547	0.110754	0.113241	0.116312	0.119347	0.121782	S144	A22	YFV_4	Water 25
S153-A22	0.0804918	0.0854274	0.0893559	0.0916742	0.0938034	0.0960087	0.0973841	0.0982322	0.099438	0.100585	0.100419	0.102328	0.101824	S153	A22	YFV_4	HIV1 1e2
S152-A22	0.0799454	0.0849041	0.0884951	0.091368	0.0934786	0.0948992	0.0968789	0.0978961	0.0990184	0.0999486	0.101192	0.10153	0.101563	S152	A22	YFV_4	EBOV 1e2
S151-A22	0.0795112	0.0847207	0.0887954	0.0914898	0.0936556	0.0949663	0.0965746	0.0969974	0.0982781	0.0995353	0.0997246	0.100229	0.100839	S151	A22	YFV_4	CCHFV 1e2
S154-A22	0.0802995	0.085417	0.0890872	0.0913714	0.0933041	0.0953982	0.0969125	0.0983711	0.0993163	0.0995875	0.100402	0.100832	0.101235	S154	A22	YFV_4	HIV2 1e2
S155-A22	0.0800279	0.0849994	0.088208	0.0907718	0.0925861	0.0952076	0.0956988	0.0978964	0.0975581	0.0984773	0.0995036	0.0997598	0.100152	S155	A22	YFV_4	LASV 1e2
S156-A22	0.0799882	0.0853988	0.0884846	0.0914181	0.0935345	0.095922	0.0968258	0.0986183	0.0983879	0.0989324	0.0991691	0.0999168	0.101267	S156	A22	YFV_4	MBV 1e2
S165-A22	0.0811998	0.0869082	0.0906795	0.0931546	0.0950226	0.0962784	0.0985733	0.099351	0.100679	0.10049	0.101759	0.102139	0.102722	S165	A22	YFV_4	RNaseP 1e2
S164-A22	0.667273	0.967536	1.09743	1.1337	1.14096	1.14366	1.14549	1.14213	1.14634	1.14568	1.14482	1.14287	1.14734	S164	A22	YFV_4	YFV 1e2
S163-A22	0.0824199	0.088044	0.091576	0.0957062	0.0975914	0.0993523	0.10098	0.101361	0.103358	0.103761	0.104314	0.104419	0.105462	S163	A22	YFV_4	WNV 1e2
S166-A22	0.0804047	0.0875809	0.0927351	0.0978296	0.102046	0.10678	0.109968	0.113354	0.117109	0.119612	0.122638	0.125652	0.127976	S166	A22	YFV_4	Water 20
S167-A22	0.0907282	0.108735	0.129108	0.149788	0.169801	0.188194	0.204508	0.218507	0.231512	0.243451	0.254422	0.263662	0.272278	S167	A22	YFV_4	BBP1 Standard Combined e2
S168-A22	0.0793226	0.0850796	0.0898021	0.0949794	0.0995258	0.103108	0.106093	0.109307	0.112456	0.114858	0.117585	0.120488	0.122788	S168	A22	YFV_4	Water 26
S177-A22	0.08208	0.0873485	0.0903552	0.0939847	0.0966497	0.0978434	0.0986536	0.100417	0.102023	0.102427	0.102681	0.103697	0.103861	S177	A22	YFV_4	HIV1 1e1
S176-A22	0.0817987	0.0873127	0.0905589	0.0940014	0.0961869	0.0976284	0.0996921	0.0997724	0.101564	0.10261	0.102754	0.102998	0.103617	S176	A22	YFV_4	EBOV 1e1
S175-A22	0.0823537	0.0878589	0.0915342	0.0950916	0.0971633	0.099408	0.100709	0.101631	0.102293	0.104234	0.103681	0.104923	0.105335	S175	A22	YFV_4	CCHFV 1e1
S178-A22	0.0811676	0.0872193	0.0907686	0.0937326	0.0958284	0.0976155	0.0986397	0.100616	0.100921	0.102043	0.101587	0.102861	0.103483	S178	A22	YFV_4	HIV2 1e1
S179-A22	0.081544	0.087311	0.0913848	0.0939761	0.0962463	0.0980957	0.0994295	0.100796	0.101236	0.102574	0.102115	0.103961	0.104185	S179	A22	YFV_4	LASV 1e1
S180-A22	0.083182	0.0887289	0.0914906	0.0946412	0.0973017	0.0991871	0.100341	0.101685	0.102867	0.104048	0.104279	0.105143	0.105733	S180	A22	YFV_4	MBV 1e1
S189-A22	0.0832397	0.0885387	0.0924107	0.0965028	0.0977278	0.0995293	0.101277	0.101381	0.103272	0.104948	0.104662	0.105722	0.106781	S189	A22	YFV_4	RNaseP 1e1
S188-A22	0.14004	0.218905	0.322285	0.425749	0.517908	0.598777	0.666646	0.725195	0.774012	0.816565	0.851545	0.87831	0.906248	S188	A22	YFV_4	YFV 1e1
S187-A22	0.0834326	0.0903497	0.0941509	0.097099	0.0995207	0.101002	0.103753	0.104521	0.10578	0.106444	0.107193	0.107136	0.108734	S187	A22	YFV_4	WNV 1e1
S190-A22	0.0830452	0.0895658	0.0951569	0.0998348	0.104767	0.108227	0.112392	0.116201	0.119735	0.122166	0.125588	0.128538	0.130811	S190	A22	YFV_4	Water 21
S191-A22	0.0921211	0.108734	0.127383	0.146794	0.163896	0.180482	0.194778	0.207989	0.219596	0.229714	0.238856	0.246236	0.254306	S191	A22	YFV_4	BBP1 Standard Combined e1
S192-A22	0.0687873	0.0694048	0.0701782	0.0704255	0.0707397	0.071421	0.0717935	0.0724584	0.0725888	0.0722628	0.0729573	0.0729694	0.0729483	S192	A22	YFV_4	No MgCl2 Control
S012-A04	0.0895108	0.0963194	0.100258	0.103021	0.105263	0.106853	0.108319	0.109886	0.109878	0.110341	0.110554	0.111516	0.111921	S012	A04	CCHFV_1	MBV 1e8
S011-A04	0.0905838	0.0975982	0.101632	0.104165	0.105424	0.106814	0.108604	0.109076	0.110079	0.111052	0.11167	0.111744	0.112646	S011	A04	CCHFV_1	LASV 1e8
S010-A04	0.105145	0.120079	0.128542	0.13483	0.138025	0.140182	0.142715	0.144779	0.145911	0.147182	0.14799	0.147908	0.149261	S010	A04	CCHFV_1	HIV2 1e8
S007-A04	1.1966	1.18371	1.18893	1.1846	1.185	1.18572	1.18496	1.18523	1.18528	1.18476	1.18838	1.18542	1.18625	S007	A04	CCHFV_1	CCHFV 1e8
S008-A04	0.089657	0.0950111	0.09878	0.100801	0.102365	0.103661	0.104802	0.106635	0.107428	0.107511	0.10796	0.108858	0.109843	S008	A04	CCHFV_1	EBOV 1e8
S009-A04	0.0835627	0.0904868	0.0934818	0.0973033	0.0997172	0.101251	0.103024	0.103917	0.105523	0.106683	0.107049	0.107602	0.108543	S009	A04	CCHFV_1	HIV1 1e8
S024-A04	0.0835243	0.0900912	0.0933265	0.0968092	0.100096	0.101616	0.10277	0.103909	0.10577	0.10569	0.106989	0.107267	0.108289	S024	A04	CCHFV_1	IVT Control
S023-A04	1.21705	1.20702	1.20613	1.20893	1.20715	1.20695	1.20658	1.20714	1.20581	1.2077	1.20669	1.20793	1.20722	S023	A04	CCHFV_1	BBP1 Standard Combined e8
S022-A04	0.090411	0.0977685	0.103781	0.108302	0.112582	0.117271	0.120584	0.124573	0.128156	0.131444	0.135908	0.138572	0.142583	S022	A04	CCHFV_1	Water 14
S019-A04	0.0826749	0.0882145	0.0905641	0.0935205	0.0948476	0.0963241	0.0974425	0.0982726	0.09937	0.0998962	0.101354	0.100468	0.101686	S019	A04	CCHFV_1	WNV 1e8
S020-A04	0.0834292	0.0880736	0.0906995	0.0939864	0.0953818	0.0958631	0.0968511	0.0977211	0.0994778	0.0994194	0.0999871	0.100744	0.100917	S020	A04	CCHFV_1	YFV 1e8
S021-A04	0.0854673	0.0914234	0.0961228	0.099497	0.101983	0.104915	0.105911	0.106707	0.107928	0.108829	0.110346	0.110066	0.111328	S021	A04	CCHFV_1	RNaseP 1e8
S036-A04	0.086965	0.0940902	0.0992654	0.102197	0.104856	0.106327	0.10802	0.108664	0.109676	0.110697	0.111635	0.112695	0.11323	S036	A04	CCHFV_1	MBV 1e7
S035-A04	0.0912511	0.0995581	0.103765	0.106081	0.108537	0.109787	0.110937	0.11246	0.112815	0.113718	0.114499	0.114871	0.11541	S035	A04	CCHFV_1	LASV 1e7
S034-A04	0.102749	0.116722	0.125179	0.130339	0.134347	0.137415	0.138798	0.140153	0.141404	0.142633	0.144117	0.144538	0.146199	S034	A04	CCHFV_1	HIV2 1e7
S031-A04	1.20809	1.20091	1.19857	1.19939	1.19391	1.19844	1.1977	1.1965	1.20106	1.19909	1.19882	1.19739	1.19922	S031	A04	CCHFV_1	CCHFV 1e7
S032-A04	0.0888562	0.0947577	0.0994115	0.1015	0.104078	0.105729	0.107732	0.108621	0.109117	0.109932	0.111168	0.111348	0.112125	S032	A04	CCHFV_1	EBOV 1e7
S033-A04	0.0841951	0.0904462	0.0949161	0.0980919	0.100711	0.102673	0.10449	0.105858	0.107313	0.107246	0.1089	0.109822	0.1101	S033	A04	CCHFV_1	HIV1 1e7
S048-A04	0.0836703	0.0884967	0.0927931	0.0962774	0.0979278	0.100331	0.102203	0.103381	0.10462	0.104184	0.10589	0.106481	0.106975	S048	A04	CCHFV_1	RTPCR Control
S047-A04	1.22303	1.21629	1.21383	1.21149	1.21214	1.21111	1.21335	1.21212	1.21219	1.21422	1.21612	1.21384	1.21487	S047	A04	CCHFV_1	BBP1 Standard Combined e7
S046-A04	0.0876025	0.0947067	0.100659	0.104994	0.109336	0.113396	0.116593	0.121538	0.124712	0.12754	0.131047	0.13539	0.137595	S046	A04	CCHFV_1	Water 15
S043-A04	0.0819183	0.0877226	0.0910903	0.0933466	0.0958084	0.0973313	0.0984621	0.100653	0.100394	0.101129	0.101684	0.10273	0.103741	S043	A04	CCHFV_1	WNV 1e7
S044-A04	0.0813652	0.0872	0.090864	0.0925582	0.094474	0.0958853	0.0962696	0.097523	0.0980672	0.099259	0.0994327	0.100325	0.10128	S044	A04	CCHFV_1	YFV 1e7
S045-A04	0.0829732	0.0896386	0.0936018	0.0969177	0.0994373	0.101479	0.103111	0.10511	0.106362	0.10661	0.107373	0.108694	0.109507	S045	A04	CCHFV_1	RNaseP 1e7
S060-A04	0.0867833	0.093717	0.0975048	0.100118	0.103726	0.105681	0.107098	0.108546	0.109309	0.109914	0.110798	0.111733	0.111111	S060	A04	CCHFV_1	MBV 1e6
S059-A04	0.0896119	0.0960691	0.0999263	0.102961	0.105894	0.107055	0.108161	0.109718	0.110947	0.111221	0.11241	0.112177	0.112477	S059	A04	CCHFV_1	LASV 1e6
S058-A04	0.0998831	0.112943	0.120587	0.125593	0.129354	0.131332	0.133732	0.135118	0.138488	0.13807	0.139049	0.139505	0.140247	S058	A04	CCHFV_1	HIV2 1e6
S055-A04	1.19371	1.18785	1.18922	1.18674	1.18603	1.18701	1.1854	1.18814	1.18554	1.18541	1.18691	1.18718	1.18885	S055	A04	CCHFV_1	CCHFV 1e6
S056-A04	0.0872963	0.0930205	0.0973104	0.0997344	0.102275	0.105116	0.106192	0.107894	0.108281	0.108772	0.110055	0.11046	0.111281	S056	A04	CCHFV_1	EBOV 1e6
S057-A04	0.0838628	0.0914369	0.0960723	0.0989504	0.102149	0.104575	0.105667	0.10755	0.107718	0.109624	0.109961	0.111581	0.111743	S057	A04	CCHFV_1	HIV1 1e6
S072-A04	0.0812226	0.0878493	0.0928594	0.0969282	0.101443	0.104667	0.107839	0.111809	0.114824	0.117697	0.121317	0.124293	0.1278	S072	A04	CCHFV_1	Water 22
S071-A04	1.20804	1.19897	1.19782	1.19837	1.20118	1.19793	1.20051	1.19728	1.19755	1.1999	1.19994	1.19807	1.19762	S071	A04	CCHFV_1	BBP1 Standard Combined e6
S070-A04	0.0851725	0.0919356	0.0973911	0.101474	0.105862	0.109966	0.113904	0.117767	0.121731	0.124556	0.128171	0.131426	0.134565	S070	A04	CCHFV_1	Water 16
S067-A04	0.083526	0.0888783	0.093698	0.0961344	0.0985319	0.100143	0.102021	0.103092	0.104227	0.10451	0.105788	0.106456	0.107454	S067	A04	CCHFV_1	WNV 1e6
S068-A04	0.0822401	0.086931	0.090572	0.0929574	0.0943786	0.0959414	0.0972395	0.0981029	0.0995317	0.0995249	0.100463	0.101053	0.101489	S068	A04	CCHFV_1	YFV 1e6
S069-A04	0.0831189	0.0899626	0.0942589	0.0978471	0.100059	0.102778	0.103473	0.105709	0.106827	0.107902	0.108363	0.108887	0.110499	S069	A04	CCHFV_1	RNaseP 1e6
S084-A04	0.0861306	0.09366	0.0982775	0.10154	0.104004	0.10646	0.107967	0.108948	0.110024	0.110999	0.111857	0.112737	0.11307	S084	A04	CCHFV_1	MBV 1e5
S083-A04	0.0893657	0.0963303	0.0997414	0.103475	0.105161	0.106991	0.10862	0.109514	0.110108	0.111309	0.11156	0.11288	0.112866	S083	A04	CCHFV_1	LASV 1e5
S082-A04	0.0967361	0.109111	0.116311	0.121557	0.124726	0.127476	0.128536	0.130396	0.131871	0.132191	0.132685	0.133583	0.134994	S082	A04	CCHFV_1	HIV2 1e5
S079-A04	1.1862	1.18179	1.17918	1.17978	1.17719	1.18041	1.18004	1.17907	1.17977	1.17923	1.18153	1.17904	1.18088	S079	A04	CCHFV_1	CCHFV 1e5
S080-A04	0.0855016	0.0910954	0.0946746	0.0978216	0.100946	0.102215	0.104097	0.104879	0.105891	0.106932	0.107702	0.108345	0.109312	S080	A04	CCHFV_1	EBOV 1e5
S081-A04	0.0831578	0.089095	0.0941032	0.0970373	0.10007	0.101725	0.103167	0.104845	0.105384	0.106274	0.107877	0.108408	0.108787	S081	A04	CCHFV_1	HIV1 1e5
S096-A04	0.0808502	0.0877031	0.092468	0.0966715	0.100355	0.104851	0.107921	0.111501	0.11438	0.118314	0.121736	0.124612	0.127763	S096	A04	CCHFV_1	Water 23
S095-A04	1.18913	1.18132	1.18005	1.17719	1.17859	1.17618	1.17486	1.17846	1.17908	1.17882	1.1801	1.1804	1.17823	S095	A04	CCHFV_1	BBP1 Standard Combined e5
S094-A04	0.0823214	0.0891706	0.0945072	0.0988381	0.103047	0.106885	0.110228	0.114744	0.118038	0.121318	0.125138	0.128526	0.132414	S094	A04	CCHFV_1	Water 17
S091-A04	0.0833093	0.0903178	0.09448	0.0977965	0.099798	0.103169	0.104378	0.105526	0.106421	0.106964	0.107932	0.108874	0.110085	S091	A04	CCHFV_1	WNV 1e5
S092-A04	0.0803628	0.0862484	0.0892302	0.0912432	0.0931398	0.0947848	0.0955814	0.0973451	0.0979223	0.0987254	0.0986479	0.0990248	0.100076	S092	A04	CCHFV_1	YFV 1e5
S093-A04	0.0812008	0.0874656	0.0916935	0.0947096	0.0967779	0.0998674	0.100971	0.103129	0.103964	0.105056	0.105735	0.105875	0.107847	S093	A04	CCHFV_1	RNaseP 1e5
S105-A04	0.0809784	0.0875883	0.0916215	0.0946817	0.0970924	0.0999018	0.100981	0.101906	0.103918	0.103768	0.10469	0.105456	0.106124	S105	A04	CCHFV_1	HIV1 1e4
S104-A04	0.0820861	0.0879058	0.0925206	0.0961021	0.0980426	0.100194	0.101965	0.102707	0.104444	0.104465	0.105254	0.106258	0.106988	S104	A04	CCHFV_1	EBOV 1e4
S103-A04	1.16681	1.16001	1.1575	1.1551	1.15752	1.15855	1.15334	1.15635	1.15731	1.15949	1.15934	1.15925	1.15944	S103	A04	CCHFV_1	CCHFV 1e4
S106-A04	0.0887376	0.0978637	0.103859	0.107932	0.111042	0.113613	0.115586	0.116632	0.117714	0.118266	0.119189	0.119327	0.120463	S106	A04	CCHFV_1	HIV2 1e4
S107-A04	0.0855002	0.0915633	0.0957574	0.0987647	0.100387	0.101936	0.103405	0.104207	0.105098	0.106225	0.106531	0.106904	0.10736	S107	A04	CCHFV_1	LASV 1e4
S108-A04	0.0839986	0.0905987	0.0953006	0.0978733	0.100441	0.102886	0.103898	0.104483	0.106504	0.106097	0.108206	0.108301	0.108996	S108	A04	CCHFV_1	MBV 1e4
S117-A04	0.0811209	0.0875389	0.0920061	0.0949274	0.0973617	0.0995629	0.101236	0.102773	0.103967	0.10487	0.106123	0.106845	0.107804	S117	A04	CCHFV_1	RNaseP 1e4
S116-A04	0.0795589	0.0853212	0.0881638	0.0908782	0.092496	0.0945892	0.0949435	0.0956908	0.0971914	0.0982999	0.0987668	0.0991197	0.0996169	S116	A04	CCHFV_1	YFV 1e4
S115-A04	0.0808245	0.0877674	0.092199	0.0956981	0.097917	0.100355	0.101399	0.102431	0.104558	0.104784	0.105076	0.106189	0.106872	S115	A04	CCHFV_1	WNV 1e4
S118-A04	0.0803666	0.0869412	0.0928138	0.0968559	0.100998	0.104287	0.10778	0.111856	0.11523	0.118328	0.121492	0.12514	0.128879	S118	A04	CCHFV_1	Water 18
S119-A04	1.16348	1.15268	1.15191	1.15047	1.15101	1.15072	1.14747	1.15057	1.14878	1.14675	1.1489	1.14904	1.15338	S119	A04	CCHFV_1	BBP1 Standard Combined e4
S120-A04	0.0805204	0.0869244	0.0912319	0.0958837	0.0993783	0.102331	0.10606	0.109079	0.111909	0.115045	0.118513	0.121585	0.124324	S120	A04	CCHFV_1	Water 24
S129-A04	0.0807124	0.0871227	0.0907913	0.0948295	0.0970791	0.0982198	0.101775	0.101731	0.102718	0.103936	0.104548	0.105593	0.106607	S129	A04	CCHFV_1	HIV1 1e3
S128-A04	0.0814712	0.0873937	0.0917074	0.0948877	0.0973392	0.0990508	0.101387	0.102053	0.103346	0.104151	0.105491	0.105829	0.107127	S128	A04	CCHFV_1	EBOV 1e3
S127-A04	1.15259	1.14439	1.14306	1.14455	1.14305	1.14313	1.14364	1.14343	1.14624	1.14546	1.14542	1.14536	1.14718	S127	A04	CCHFV_1	CCHFV 1e3
S130-A04	0.0841179	0.0906842	0.0961452	0.098968	0.102118	0.104124	0.104957	0.106777	0.107911	0.108587	0.109762	0.110953	0.111168	S130	A04	CCHFV_1	HIV2 1e3
S131-A04	0.0814045	0.0878807	0.0924875	0.0949947	0.0974786	0.0993004	0.100502	0.101722	0.101943	0.103337	0.104216	0.104353	0.104349	S131	A04	CCHFV_1	LASV 1e3
S132-A04	0.0823862	0.0895346	0.0945411	0.0971963	0.100368	0.101135	0.103342	0.104263	0.104473	0.106181	0.106819	0.107532	0.107611	S132	A04	CCHFV_1	MBV 1e3
S141-A04	0.0800895	0.0865369	0.0905129	0.0943027	0.0961161	0.0982263	0.100387	0.101541	0.102803	0.103146	0.104446	0.105239	0.105745	S141	A04	CCHFV_1	RNaseP 1e3
S140-A04	0.0799977	0.0857304	0.0899977	0.093167	0.0948109	0.0963123	0.098104	0.0994696	0.100177	0.101567	0.10212	0.102621	0.10263	S140	A04	CCHFV_1	YFV 1e3
S139-A04	0.0802079	0.0871039	0.0907858	0.0942337	0.0964818	0.097978	0.0994325	0.101115	0.102494	0.103706	0.10478	0.105567	0.105588	S139	A04	CCHFV_1	WNV 1e3
S142-A04	0.0799403	0.0870862	0.0922657	0.097175	0.101139	0.104975	0.109083	0.111599	0.115257	0.119321	0.123247	0.125931	0.130536	S142	A04	CCHFV_1	Water 19
S143-A04	1.16548	1.1561	1.15297	1.15222	1.15166	1.15184	1.15058	1.14598	1.15141	1.1476	1.15379	1.15339	1.153	S143	A04	CCHFV_1	BBP1 Standard Combined e3
S144-A04	0.0784536	0.084977	0.0895057	0.0934357	0.0966959	0.100466	0.103541	0.106735	0.109736	0.112862	0.114975	0.118399	0.121644	S144	A04	CCHFV_1	Water 25
S153-A04	0.0796043	0.0861326	0.0901828	0.0933626	0.094709	0.0980732	0.0991163	0.100653	0.101511	0.10258	0.103444	0.104262	0.10492	S153	A04	CCHFV_1	HIV1 1e2
S152-A04	0.0806525	0.0865483	0.091127	0.0942265	0.0969791	0.0991006	0.100699	0.101843	0.102896	0.104467	0.105197	0.105706	0.10646	S152	A04	CCHFV_1	EBOV 1e2
S151-A04	1.15034	1.13952	1.13973	1.13449	1.14001	1.13556	1.13967	1.13699	1.13797	1.13703	1.13817	1.13817	1.13897	S151	A04	CCHFV_1	CCHFV 1e2
S154-A04	0.0816905	0.0874654	0.0919773	0.0952822	0.0985801	0.0996396	0.101681	0.103306	0.104096	0.105352	0.106204	0.106832	0.106997	S154	A04	CCHFV_1	HIV2 1e2
S155-A04	0.079695	0.0857143	0.0905067	0.0941602	0.0963019	0.0982764	0.0991175	0.101276	0.101883	0.102233	0.103638	0.104778	0.104743	S155	A04	CCHFV_1	LASV 1e2
S156-A04	0.0807508	0.0878299	0.091644	0.0959228	0.0978834	0.0992176	0.100445	0.103053	0.103411	0.103776	0.105376	0.105546	0.106542	S156	A04	CCHFV_1	MBV 1e2
S165-A04	0.0796367	0.0856642	0.0911539	0.0938178	0.0968026	0.0991716	0.1008	0.102611	0.103595	0.103767	0.105425	0.10577	0.106658	S165	A04	CCHFV_1	RNaseP 1e2
S164-A04	0.0800095	0.0867347	0.0901654	0.0947763	0.0972709	0.0988434	0.100578	0.102431	0.102619	0.104127	0.104671	0.105528	0.106616	S164	A04	CCHFV_1	YFV 1e2
S163-A04	0.0794612	0.0854215	0.0897124	0.0930067	0.095914	0.0975319	0.0987058	0.100979	0.101285	0.102498	0.103547	0.103651	0.105282	S163	A04	CCHFV_1	WNV 1e2
S166-A04	0.0799211	0.0864744	0.092178	0.0968591	0.101335	0.105272	0.109366	0.113304	0.116384	0.12112	0.124814	0.127362	0.131399	S166	A04	CCHFV_1	Water 20
S167-A04	0.151108	0.241785	0.3547	0.465953	0.570699	0.668067	0.748462	0.823084	0.881987	0.938721	0.984169	1.0192	1.05255	S167	A04	CCHFV_1	BBP1 Standard Combined e2
S168-A04	0.0775558	0.0842039	0.0888748	0.0930982	0.0969687	0.100679	0.104335	0.107442	0.11094	0.112893	0.116588	0.119411	0.122213	S168	A04	CCHFV_1	Water 26
S177-A04	0.0805751	0.0867303	0.0904972	0.0950129	0.0966213	0.0987982	0.100763	0.101368	0.103764	0.104467	0.104708	0.10586	0.105987	S177	A04	CCHFV_1	HIV1 1e1
S176-A04	0.0820598	0.0890919	0.093197	0.0970695	0.09933	0.100925	0.103576	0.104235	0.105354	0.106395	0.107278	0.107386	0.108708	S176	A04	CCHFV_1	EBOV 1e1
S175-A04	0.52107	0.827421	1.04231	1.13822	1.16748	1.17128	1.17015	1.16558	1.16881	1.16652	1.16847	1.16484	1.16906	S175	A04	CCHFV_1	CCHFV 1e1
S178-A04	0.0826503	0.08905	0.0936781	0.0983076	0.100286	0.102441	0.104314	0.105431	0.107058	0.108664	0.108866	0.109835	0.110401	S178	A04	CCHFV_1	HIV2 1e1
S179-A04	0.0810625	0.0870028	0.0912173	0.0949987	0.0978739	0.100113	0.101212	0.103033	0.103953	0.104854	0.105925	0.106535	0.107179	S179	A04	CCHFV_1	LASV 1e1
S180-A04	0.0806664	0.0873026	0.0919034	0.0951241	0.097759	0.0992747	0.101414	0.103091	0.103743	0.104744	0.105964	0.10683	0.106869	S180	A04	CCHFV_1	MBV 1e1
S189-A04	0.0808921	0.0877524	0.0920505	0.0960131	0.0979587	0.0994052	0.101458	0.102605	0.104435	0.10536	0.106204	0.106841	0.107575	S189	A04	CCHFV_1	RNaseP 1e1
S188-A04	0.0815628	0.088655	0.0935019	0.0975021	0.099598	0.100682	0.102507	0.104366	0.106151	0.106427	0.107207	0.108096	0.109363	S188	A04	CCHFV_1	YFV 1e1
S187-A04	0.0811985	0.0883205	0.0924804	0.0959596	0.0986921	0.101223	0.102556	0.104072	0.10515	0.105759	0.107036	0.108122	0.109069	S187	A04	CCHFV_1	WNV 1e1
S190-A04	0.0805787	0.0880261	0.0931274	0.0982066	0.103082	0.106367	0.110402	0.114592	0.117691	0.122952	0.126124	0.130143	0.133429	S190	A04	CCHFV_1	Water 21
S191-A04	0.138853	0.213875	0.30756	0.403769	0.496476	0.577594	0.656476	0.728359	0.786533	0.843242	0.88948	0.932965	0.97256	S191	A04	CCHFV_1	BBP1 Standard Combined e1
S192-A04	0.0688776	0.070602	0.0710481	0.07173	0.0725093	0.0726505	0.0736589	0.0734445	0.0738445	0.074366	0.0744076	0.0751448	0.0750886	S192	A04	CCHFV_1	No MgCl2 Control
S012-A21	0.0689096	0.0704885	0.0703194	0.0712005	0.071526	0.0719115	0.0732358	0.0729922	0.0725889	0.0739903	0.0735456	0.0738601	0.0741556	S012	A21	Water	MBV 1e8
S011-A21	0.0684383	0.0694019	0.069671	0.0697939	0.0701778	0.0705094	0.070892	0.0707763	0.0717504	0.0721351	0.0726905	0.0724119	0.0733041	S011	A21	Water	LASV 1e8
S010-A21	0.0686046	0.0696358	0.0699707	0.0702703	0.070852	0.0705205	0.0710229	0.0707531	0.0717206	0.0720721	0.073025	0.0726039	0.0732084	S010	A21	Water	HIV2 1e8
S007-A21	0.068979	0.0699337	0.0709854	0.0704658	0.0710264	0.0718594	0.0719439	0.0726616	0.0731579	0.0732173	0.0737862	0.0735837	0.0744118	S007	A21	Water	CCHFV 1e8
S008-A21	0.0686178	0.0697965	0.0701314	0.0703731	0.0702706	0.070851	0.0713906	0.0714428	0.0721128	0.0725285	0.0723509	0.0727696	0.0733578	S008	A21	Water	EBOV 1e8
S009-A21	0.0688587	0.0702114	0.0704095	0.070766	0.0714333	0.0717976	0.071542	0.0722724	0.072697	0.0734159	0.0733071	0.07423	0.0742521	S009	A21	Water	HIV1 1e8
S024-A21	0.0689655	0.0700534	0.0694543	0.0701007	0.070662	0.071757	0.0716644	0.0713776	0.0725634	0.0726032	0.073242	0.0730169	0.0732024	S024	A21	Water	IVT Control
S023-A21	0.0702998	0.07074	0.0716897	0.0716434	0.0715034	0.0727308	0.0725188	0.072497	0.0738087	0.0734965	0.0742254	0.0749571	0.0753819	S023	A21	Water	BBP1 Standard Combined e8
S022-A21	0.0685728	0.069404	0.0690782	0.0703395	0.0700815	0.0710627	0.0705048	0.0714925	0.0724119	0.0723445	0.0722504	0.0732625	0.0732947	S022	A21	Water	Water 14
S019-A21	0.0685316	0.070418	0.069888	0.0702249	0.0705799	0.0712815	0.0711991	0.0716539	0.0720181	0.0725021	0.0727954	0.0725218	0.072739	S019	A21	Water	WNV 1e8
S020-A21	0.0688931	0.069486	0.0695286	0.0701093	0.0705304	0.0713326	0.0712685	0.0715155	0.0716026	0.0716259	0.0724852	0.0720118	0.0725085	S020	A21	Water	YFV 1e8
S021-A21	0.0686464	0.0685766	0.0702081	0.0701754	0.0704914	0.0711478	0.0711294	0.0710414	0.07147	0.0726239	0.0725577	0.0737647	0.0734331	S021	A21	Water	RNaseP 1e8
S036-A21	0.0687967	0.0698529	0.0701811	0.0704162	0.0703651	0.0711368	0.0713822	0.0714378	0.0715772	0.0730707	0.0724439	0.0739726	0.0736828	S036	A21	Water	MBV 1e7
S035-A21	0.0693642	0.0700422	0.0704637	0.0707867	0.0714658	0.0717225	0.0722774	0.0719608	0.0728779	0.0724799	0.0727142	0.073542	0.0737683	S035	A21	Water	LASV 1e7
S034-A21	0.0690368	0.0703716	0.0707025	0.0713268	0.0713776	0.0714378	0.0727391	0.0720891	0.0733294	0.0729723	0.0734643	0.0733837	0.0734958	S034	A21	Water	HIV2 1e7
S031-A21	0.0696106	0.0705673	0.0713877	0.071324	0.0710108	0.071351	0.0722151	0.0724693	0.0726761	0.0733839	0.0732412	0.0736098	0.0742791	S031	A21	Water	CCHFV 1e7
S032-A21	0.0693208	0.0704333	0.0706768	0.0708123	0.0711505	0.0716844	0.0715017	0.0724025	0.0728031	0.0728549	0.0735143	0.0734536	0.0733479	S032	A21	Water	EBOV 1e7
S033-A21	0.0691018	0.0698415	0.0705304	0.0704505	0.071232	0.071456	0.0715017	0.0721795	0.0724554	0.0727751	0.073188	0.0735683	0.0736971	S033	A21	Water	HIV1 1e7
S048-A21	0.0695167	0.0701004	0.0709413	0.0704103	0.0716019	0.0716554	0.0718641	0.0726784	0.0725615	0.07275	0.0725625	0.073789	0.0743527	S048	A21	Water	RTPCR Control
S047-A21	0.0708677	0.0709715	0.0716876	0.0717302	0.0722125	0.0721026	0.0736464	0.0738417	0.0740136	0.0744625	0.0742584	0.0745769	0.075489	S047	A21	Water	BBP1 Standard Combined e7
S046-A21	0.0686302	0.0688736	0.0700467	0.0699687	0.0706438	0.0712535	0.0718853	0.0719215	0.0721702	0.0729036	0.0736589	0.0736354	0.0735891	S046	A21	Water	Water 15
S043-A21	0.0692935	0.0702176	0.0706602	0.0704278	0.0704478	0.0714596	0.071548	0.0716288	0.0719299	0.0729108	0.0725585	0.0733928	0.0735542	S043	A21	Water	WNV 1e7
S044-A21	0.0689591	0.070032	0.0703029	0.0702372	0.0706327	0.0709681	0.0711141	0.0716901	0.0726482	0.0723844	0.0728563	0.0735817	0.0736284	S044	A21	Water	YFV 1e7
S045-A21	0.0695476	0.0706142	0.0707021	0.0705282	0.071433	0.0714418	0.0722565	0.0725325	0.072462	0.072643	0.0733111	0.0727273	0.074251	S045	A21	Water	RNaseP 1e7
S060-A21	0.0695264	0.0698121	0.0704715	0.0700435	0.0710818	0.0716336	0.071433	0.072	0.0721927	0.072619	0.0732562	0.0735801	0.073486	S060	A21	Water	MBV 1e6
S059-A21	0.0694479	0.0701679	0.0704751	0.0702335	0.0710299	0.0712179	0.0716172	0.0723575	0.0731722	0.0725219	0.0733951	0.072972	0.0737227	S059	A21	Water	LASV 1e6
S058-A21	0.0699047	0.0701905	0.0705305	0.071015	0.0712173	0.0719216	0.072151	0.0724682	0.0734722	0.0724127	0.0740328	0.0734292	0.0738837	S058	A21	Water	HIV2 1e6
S055-A21	0.0706492	0.07136	0.0713942	0.0713984	0.0720101	0.0721786	0.0726348	0.0729967	0.0728164	0.073777	0.0746659	0.0744862	0.0746223	S055	A21	Water	CCHFV 1e6
S056-A21	0.0695957	0.0702251	0.0707831	0.070992	0.0717315	0.0715237	0.0726325	0.0719368	0.0729679	0.0732478	0.073601	0.0736592	0.0741283	S056	A21	Water	EBOV 1e6
S057-A21	0.0696716	0.0707107	0.0714286	0.0715934	0.0720891	0.0722246	0.0721718	0.0719683	0.0732005	0.0733048	0.0743276	0.0739902	0.074795	S057	A21	Water	HIV1 1e6
S072-A21	0.0691027	0.0695831	0.0704136	0.070721	0.0712883	0.0717279	0.0721924	0.0722264	0.0725039	0.072443	0.0738534	0.0740069	0.0746618	S072	A21	Water	Water 22
S071-A21	0.0710438	0.0718252	0.0725946	0.0715697	0.0723933	0.0724568	0.0735011	0.0741255	0.0739602	0.0734895	0.0742529	0.074681	0.0749304	S071	A21	Water	BBP1 Standard Combined e6
S070-A21	0.0689748	0.0691821	0.0702537	0.070537	0.0707707	0.0713171	0.0715016	0.0718518	0.0724442	0.0726685	0.0732116	0.072969	0.0743444	S070	A21	Water	Water 16
S067-A21	0.069726	0.0704267	0.0702538	0.0711305	0.0714286	0.0710702	0.0721088	0.0732073	0.0729879	0.0725516	0.073449	0.0734976	0.0734232	S067	A21	Water	WNV 1e6
S068-A21	0.0694878	0.0703556	0.0709023	0.0713822	0.0710912	0.0719574	0.0719659	0.0724913	0.073094	0.0726237	0.0730434	0.0739066	0.0739483	S068	A21	Water	YFV 1e6
S069-A21	0.0696885	0.0702051	0.070123	0.0706923	0.0710094	0.0719039	0.0724288	0.0726652	0.0724535	0.0724099	0.0735711	0.0731087	0.0745668	S069	A21	Water	RNaseP 1e6
S084-A21	0.0694896	0.0705529	0.0705827	0.0710606	0.0714624	0.0716365	0.0725284	0.0723912	0.0727967	0.0733103	0.0736848	0.0741427	0.0743352	S084	A21	Water	MBV 1e5
S083-A21	0.0691661	0.070425	0.07064	0.0707481	0.0712351	0.0714454	0.0720151	0.0720114	0.0726787	0.0727197	0.0732084	0.0736586	0.0739554	S083	A21	Water	LASV 1e5
S082-A21	0.0687874	0.0702744	0.0703695	0.0708982	0.0717157	0.0718634	0.0720497	0.0721142	0.0725059	0.0726453	0.0732649	0.0730778	0.0743368	S082	A21	Water	HIV2 1e5
S079-A21	0.06983	0.0711702	0.0712489	0.0718261	0.0718222	0.0724136	0.0728555	0.0726395	0.0732325	0.0735494	0.0745008	0.0742012	0.0748162	S079	A21	Water	CCHFV 1e5
S080-A21	0.0693601	0.0704874	0.0706912	0.0706006	0.0713198	0.0714034	0.071571	0.0717476	0.0722941	0.0718073	0.072994	0.0732789	0.073683	S080	A21	Water	EBOV 1e5
S081-A21	0.0692689	0.0699037	0.0702602	0.0709327	0.070615	0.0708726	0.0713575	0.0713866	0.0718851	0.0723097	0.072468	0.073132	0.0732627	S081	A21	Water	HIV1 1e5
S096-A21	0.0684643	0.0686801	0.0694281	0.0693354	0.0700728	0.0705913	0.0706603	0.0712518	0.0715132	0.0716678	0.0725802	0.072596	0.0737146	S096	A21	Water	Water 23
S095-A21	0.0702247	0.0702902	0.0704769	0.0704234	0.0717096	0.0716808	0.0718824	0.0717653	0.0725125	0.0725015	0.0729314	0.0737535	0.0739267	S095	A21	Water	BBP1 Standard Combined e5
S094-A21	0.0681948	0.0685771	0.0689476	0.0690659	0.0692135	0.069679	0.0705061	0.0708571	0.0712719	0.0716715	0.0720368	0.0722388	0.0728224	S094	A21	Water	Water 17
S091-A21	0.0685405	0.069112	0.0691615	0.0690827	0.0701643	0.0704095	0.0700891	0.0708785	0.0710186	0.0717018	0.0723898	0.0722765	0.0730827	S091	A21	Water	WNV 1e5
S092-A21	0.0680673	0.0690148	0.0687963	0.0691453	0.0698396	0.0700626	0.0705442	0.0699908	0.070749	0.0711565	0.0713832	0.0719087	0.0728768	S092	A21	Water	YFV 1e5
S093-A21	0.0682627	0.0687425	0.0686437	0.0689556	0.0697648	0.0703619	0.0701694	0.0705014	0.0711396	0.0709413	0.0715815	0.0721452	0.0724032	S093	A21	Water	RNaseP 1e5
S105-A21	0.0676898	0.0684556	0.0690385	0.0688194	0.0697541	0.0698449	0.07	0.0701795	0.0709228	0.0713009	0.0711931	0.0717129	0.0718127	S105	A21	Water	HIV1 1e4
S104-A21	0.0679761	0.0681676	0.0692648	0.0694389	0.0701364	0.0700513	0.0703018	0.0704604	0.0713753	0.0712115	0.071531	0.0719404	0.0722462	S104	A21	Water	EBOV 1e4
S103-A21	0.0677401	0.0692139	0.0695353	0.0697004	0.0698544	0.0701744	0.0711855	0.0708321	0.0714977	0.0718074	0.0721908	0.072068	0.0731861	S103	A21	Water	CCHFV 1e4
S106-A21	0.0681445	0.0682087	0.0689071	0.0693187	0.0695923	0.0695139	0.0704057	0.0699881	0.0713105	0.0711845	0.0715263	0.0720315	0.0722026	S106	A21	Water	HIV2 1e4
S107-A21	0.0675584	0.0680957	0.0682538	0.0686169	0.0690653	0.0687127	0.069729	0.0698949	0.0706575	0.0703589	0.070605	0.0712326	0.071846	S107	A21	Water	LASV 1e4
S108-A21	0.0670939	0.068317	0.0679667	0.0685173	0.0689989	0.069495	0.0694983	0.0702786	0.0701474	0.0704201	0.0711386	0.0720633	0.071744	S108	A21	Water	MBV 1e4
S117-A21	0.0676239	0.0682356	0.0682702	0.068146	0.0688117	0.069703	0.0693942	0.070103	0.0710398	0.0700352	0.0709055	0.0715948	0.0714001	S117	A21	Water	RNaseP 1e4
S116-A21	0.0664608	0.067529	0.0676464	0.0677899	0.0684678	0.0693443	0.0695486	0.0695564	0.0704567	0.0699214	0.0706509	0.0710686	0.0710351	S116	A21	Water	YFV 1e4
S115-A21	0.0674233	0.067499	0.0683594	0.0684075	0.0686417	0.069118	0.069008	0.0694499	0.0699736	0.0704392	0.0707287	0.0709296	0.0706274	S115	A21	Water	WNV 1e4
S118-A21	0.0659607	0.0669683	0.0672447	0.0674816	0.0680718	0.068191	0.0687019	0.0689655	0.0697934	0.0696591	0.0700127	0.0705112	0.0707763	S118	A21	Water	Water 18
S119-A21	0.0677618	0.0684954	0.0685997	0.069253	0.0694777	0.068929	0.0705325	0.0701255	0.0700989	0.0707252	0.0714805	0.0716892	0.0719901	S119	A21	Water	BBP1 Standard Combined e4
S120-A21	0.0661153	0.0667024	0.0671973	0.0677226	0.0681885	0.0681651	0.0685361	0.068842	0.069253	0.069724	0.0703698	0.0711931	0.0711404	S120	A21	Water	Water 24
S129-A21	0.0669329	0.0675153	0.0685085	0.0681984	0.0686159	0.0689306	0.0694053	0.0690648	0.0702776	0.0704209	0.0707678	0.0715381	0.0714489	S129	A21	Water	HIV1 1e3
S128-A21	0.0673292	0.0673088	0.0680477	0.0684328	0.0694266	0.0689269	0.0694996	0.0693175	0.0702129	0.0703916	0.0705611	0.0714366	0.0716179	S128	A21	Water	EBOV 1e3
S127-A21	0.0685115	0.0682691	0.0684428	0.0694677	0.070148	0.0700213	0.0707444	0.0709236	0.0714887	0.0716013	0.0718586	0.0726493	0.0722953	S127	A21	Water	CCHFV 1e3
S130-A21	0.0670476	0.0677045	0.0678089	0.0682544	0.0690701	0.0686594	0.0690528	0.0699076	0.0702535	0.0697491	0.0707185	0.0696335	0.0713195	S130	A21	Water	HIV2 1e3
S131-A21	0.0668388	0.0670927	0.0678423	0.0677165	0.0691265	0.0688936	0.069016	0.0694225	0.0697635	0.0695647	0.0705989	0.0702577	0.0706482	S131	A21	Water	LASV 1e3
S132-A21	0.0673148	0.0676637	0.0677842	0.0688385	0.0689636	0.0693776	0.0694689	0.0696404	0.0703566	0.0702916	0.0708091	0.0707727	0.0716283	S132	A21	Water	MBV 1e3
S141-A21	0.0669141	0.0674612	0.0682765	0.0687652	0.0690764	0.0694217	0.0699241	0.0699824	0.0701864	0.0705088	0.0706016	0.0712175	0.0712663	S141	A21	Water	RNaseP 1e3
S140-A21	0.0669032	0.0676755	0.0684438	0.0683496	0.0688391	0.0686885	0.0701625	0.0698833	0.0700323	0.0705849	0.0705802	0.0714896	0.0714245	S140	A21	Water	YFV 1e3
S139-A21	0.0672483	0.0677248	0.0685552	0.0691495	0.0690146	0.0695716	0.0699635	0.0700023	0.0705311	0.0708112	0.0708977	0.071662	0.0714286	S139	A21	Water	WNV 1e3
S142-A21	0.066419	0.0670414	0.0677022	0.0683487	0.0679727	0.0686285	0.0694401	0.0695165	0.0701436	0.0700409	0.0701736	0.070405	0.0714582	S142	A21	Water	Water 19
S143-A21	0.0681423	0.0693521	0.0693528	0.0688196	0.0688656	0.0707939	0.0703225	0.0708253	0.071187	0.0706994	0.0722729	0.0726783	0.0725537	S143	A21	Water	BBP1 Standard Combined e3
S144-A21	0.0661149	0.0671061	0.0669276	0.0675428	0.0674341	0.0680779	0.0681976	0.0685933	0.0686582	0.0693538	0.070969	0.0704633	0.0706687	S144	A21	Water	Water 25
S153-A21	0.0672622	0.0674532	0.067783	0.0684062	0.0685691	0.0686983	0.0688976	0.0696111	0.070376	0.0704938	0.0709959	0.0713581	0.0717115	S153	A21	Water	HIV1 1e2
S152-A21	0.0665484	0.0675722	0.0676	0.0684681	0.0692427	0.0691535	0.0693974	0.0689258	0.0702563	0.0703665	0.0705476	0.0705977	0.070967	S152	A21	Water	EBOV 1e2
S151-A21	0.0671283	0.0684634	0.068109	0.0684853	0.0688568	0.0690586	0.070339	0.070119	0.0701239	0.0713956	0.0709212	0.0714079	0.0721118	S151	A21	Water	CCHFV 1e2
S154-A21	0.066822	0.0669575	0.0677483	0.0678184	0.0683771	0.0688908	0.0690241	0.0694322	0.0700674	0.0693377	0.0700088	0.0708105	0.0712609	S154	A21	Water	HIV2 1e2
S155-A21	0.067013	0.0675565	0.0679261	0.0686635	0.0685764	0.0688122	0.069777	0.0694958	0.0700693	0.0700194	0.0702725	0.0713276	0.0713066	S155	A21	Water	LASV 1e2
S156-A21	0.0673477	0.0680942	0.0686473	0.0688548	0.068904	0.069155	0.0703931	0.0707361	0.0710088	0.0706186	0.0709708	0.0718192	0.0715962	S156	A21	Water	MBV 1e2
S165-A21	0.0667531	0.0672896	0.0681189	0.068293	0.0688534	0.0689655	0.0689349	0.070471	0.0699549	0.0701348	0.0706483	0.0706295	0.0714583	S165	A21	Water	RNaseP 1e2
S164-A21	0.066805	0.067441	0.068406	0.068463	0.0688139	0.0692157	0.0698229	0.0697049	0.0702803	0.0703998	0.0710566	0.0711285	0.0716857	S164	A21	Water	YFV 1e2
S163-A21	0.0670027	0.067105	0.0680728	0.0682223	0.0683481	0.0691277	0.0696078	0.0698105	0.0703779	0.0700538	0.0700096	0.0707567	0.0706447	S163	A21	Water	WNV 1e2
S166-A21	0.0662357	0.0663274	0.0677539	0.0680313	0.0681881	0.0684014	0.0695757	0.0694666	0.0696279	0.0702188	0.0706932	0.0706342	0.0713026	S166	A21	Water	Water 20
S167-A21	0.0672684	0.068096	0.0685282	0.0689887	0.0691936	0.0696777	0.0699945	0.0708884	0.0712617	0.071345	0.0722209	0.0724423	0.0728608	S167	A21	Water	BBP1 Standard Combined e2
S168-A21	0.0662467	0.0669392	0.067447	0.0679142	0.0682763	0.0690763	0.069131	0.0696938	0.0704493	0.0695698	0.0702458	0.0707465	0.0713532	S168	A21	Water	Water 26
S177-A21	0.0672022	0.0678215	0.068536	0.0687393	0.0693556	0.070264	0.0702273	0.0706471	0.070727	0.0706522	0.0715524	0.0716981	0.0718674	S177	A21	Water	HIV1 1e1
S176-A21	0.0675651	0.0687344	0.0685683	0.0685024	0.0691951	0.0702517	0.0709289	0.0708671	0.0710732	0.0707431	0.0716835	0.0719305	0.0721249	S176	A21	Water	EBOV 1e1
S175-A21	0.0679255	0.0687477	0.0692729	0.0699322	0.07034	0.0709618	0.0712613	0.0710008	0.0717156	0.0720119	0.0725276	0.0726472	0.072916	S175	A21	Water	CCHFV 1e1
S178-A21	0.0680589	0.0683075	0.0686634	0.069339	0.0695381	0.0703179	0.0699707	0.0704208	0.0713347	0.0715046	0.0721088	0.071451	0.0719447	S178	A21	Water	HIV2 1e1
S179-A21	0.0678643	0.0685265	0.0688967	0.0699213	0.0702282	0.0707159	0.070336	0.0710204	0.0711052	0.0717794	0.0721851	0.0721675	0.0728811	S179	A21	Water	LASV 1e1
S180-A21	0.0682602	0.0683327	0.0689677	0.0697118	0.0704668	0.0708388	0.0705593	0.070797	0.0713293	0.0715415	0.071854	0.0719812	0.0728162	S180	A21	Water	MBV 1e1
S189-A21	0.068209	0.0685855	0.0687717	0.0701156	0.0701643	0.0704877	0.0703333	0.0713244	0.0721545	0.0715784	0.0719786	0.0721971	0.0726264	S189	A21	Water	RNaseP 1e1
S188-A21	0.0679083	0.0693333	0.0697911	0.0697275	0.0709084	0.0705755	0.0703344	0.0716933	0.0715703	0.0726049	0.0727903	0.0725103	0.0730471	S188	A21	Water	YFV 1e1
S187-A21	0.0685001	0.068911	0.0693157	0.070171	0.0702727	0.0699082	0.0709813	0.0714286	0.0713373	0.0723478	0.0726178	0.0720963	0.0725335	S187	A21	Water	WNV 1e1
S190-A21	0.0679807	0.0680969	0.0681439	0.0687886	0.0696053	0.0704063	0.070525	0.0703089	0.0713543	0.0714368	0.072368	0.0719982	0.0731113	S190	A21	Water	Water 21
S191-A21	0.0690273	0.0697436	0.0694632	0.0702904	0.0709457	0.0717509	0.0718532	0.0729686	0.0732101	0.072638	0.0740357	0.0740933	0.0743721	S191	A21	Water	BBP1 Standard Combined e1
S192-A21	0.0684676	0.0697352	0.0700294	0.070507	0.0712718	0.0716351	0.0719717	0.0713675	0.072449	0.0727546	0.072498	0.0732192	0.0729071	S192	A21	Water	No MgCl2 Control
S012-A06	0.0692676	0.0708074	0.0713306	0.071571	0.0722153	0.0725406	0.0731251	0.0734522	0.0736405	0.0744083	0.0742829	0.0743675	0.07567	S012	A06	Water	MBV 1e8
S011-A06	0.0685413	0.0696386	0.0706169	0.0710405	0.0714916	0.0716809	0.0722589	0.0721137	0.0729458	0.0728989	0.0742262	0.0737217	0.0744921	S011	A06	Water	LASV 1e8
S010-A06	0.0689307	0.0700248	0.0695687	0.070192	0.0707744	0.0708412	0.0714334	0.0715543	0.0721677	0.0722124	0.0727075	0.0731342	0.0732949	S010	A06	Water	HIV2 1e8
S007-A06	0.0692815	0.0704791	0.0712777	0.0711643	0.0716599	0.0729917	0.0725272	0.0729409	0.0732779	0.0736184	0.0743032	0.07505	0.0750667	S007	A06	Water	CCHFV 1e8
S008-A06	0.0696232	0.0706275	0.0706943	0.0713139	0.0725347	0.0725693	0.0724249	0.0730692	0.07383	0.0736006	0.074443	0.0746933	0.0746259	S008	A06	Water	EBOV 1e8
S009-A06	0.0697473	0.0706377	0.0709333	0.0717201	0.0720703	0.0729453	0.0727126	0.0731576	0.0730839	0.0740291	0.074104	0.0744588	0.0745795	S009	A06	Water	HIV1 1e8
S024-A06	0.0691665	0.0694426	0.0703413	0.0710294	0.0717859	0.0715774	0.0720099	0.072846	0.0729255	0.072967	0.0733927	0.0741711	0.0742561	S024	A06	Water	IVT Control
S023-A06	0.0709108	0.0704327	0.0710851	0.0710944	0.0716552	0.0717361	0.0728552	0.0725619	0.0732727	0.0734177	0.0736555	0.0748331	0.0743901	S023	A06	Water	BBP1 Standard Combined e8
S022-A06	0.0692073	0.0698384	0.0697981	0.0702966	0.0704293	0.0707821	0.0716904	0.0717807	0.0723593	0.0727098	0.0733586	0.0741053	0.0734177	S022	A06	Water	Water 14
S019-A06	0.0692099	0.0703382	0.0709311	0.0712948	0.071679	0.0719695	0.0720826	0.0726824	0.0730326	0.0728909	0.0732551	0.0741346	0.0744952	S019	A06	Water	WNV 1e8
S020-A06	0.0688598	0.0697883	0.0705807	0.0704733	0.0709462	0.0718061	0.0725489	0.0722362	0.0721216	0.0732544	0.0732686	0.0728168	0.0735723	S020	A06	Water	YFV 1e8
S021-A06	0.0689411	0.0699188	0.0705936	0.0705265	0.0714471	0.0716688	0.0720861	0.0732262	0.072855	0.0731977	0.0735275	0.0742913	0.0747651	S021	A06	Water	RNaseP 1e8
S036-A06	0.0692183	0.0705936	0.0705569	0.0707314	0.0706511	0.0716566	0.0711913	0.0727273	0.0721251	0.0739722	0.073329	0.0746858	0.0743807	S036	A06	Water	MBV 1e7
S035-A06	0.0694935	0.0712742	0.0712277	0.0715878	0.0719495	0.0720952	0.0720863	0.0727692	0.0733782	0.0734072	0.0736051	0.0737922	0.0745124	S035	A06	Water	LASV 1e7
S034-A06	0.069772	0.0707556	0.0706511	0.0714519	0.0716717	0.0710739	0.0721636	0.0724258	0.07311	0.0732204	0.0727547	0.0736745	0.0743813	S034	A06	Water	HIV2 1e7
S031-A06	0.069416	0.0697972	0.0711579	0.0709334	0.0713	0.0715022	0.071401	0.0721836	0.0727613	0.0730839	0.0736284	0.0731676	0.0740356	S031	A06	Water	CCHFV 1e7
S032-A06	0.0696203	0.0703514	0.0708197	0.0710715	0.0716163	0.0717903	0.0718186	0.072153	0.0727495	0.0734318	0.0731267	0.0739928	0.0742654	S032	A06	Water	EBOV 1e7
S033-A06	0.0691679	0.0702896	0.0709034	0.0708344	0.0714652	0.0717446	0.0719697	0.0724191	0.0735086	0.0725225	0.0732509	0.0731188	0.074543	S033	A06	Water	HIV1 1e7
S048-A06	0.0691135	0.0703227	0.0705985	0.0708906	0.0716777	0.072031	0.0720574	0.072192	0.0730411	0.073183	0.0734244	0.0735229	0.0746278	S048	A06	Water	RTPCR Control
S047-A06	0.0702267	0.0714702	0.0716418	0.0716795	0.0723714	0.0725959	0.0728114	0.0733903	0.0735996	0.0737442	0.0746278	0.0745827	0.0751168	S047	A06	Water	BBP1 Standard Combined e7
S046-A06	0.0681157	0.0689459	0.0695845	0.0700154	0.0709548	0.0711007	0.0706736	0.0713021	0.071723	0.0722573	0.0732479	0.0733517	0.0733487	S046	A06	Water	Water 15
S043-A06	0.0698539	0.0701385	0.0711759	0.0711671	0.0721297	0.0717441	0.0718421	0.0725489	0.07275	0.0734566	0.0737587	0.0735543	0.0740207	S043	A06	Water	WNV 1e7
S044-A06	0.0690961	0.0703754	0.0707981	0.0705626	0.0711175	0.0715489	0.0715667	0.0724203	0.0722507	0.0724992	0.0736077	0.072814	0.0737813	S044	A06	Water	YFV 1e7
S045-A06	0.0696856	0.0706753	0.0709316	0.0712034	0.0721975	0.0718393	0.0724277	0.0722136	0.0727919	0.0733483	0.0736613	0.0742358	0.074169	S045	A06	Water	RNaseP 1e7
S060-A06	0.0691698	0.0703392	0.070903	0.0708346	0.0716969	0.0721094	0.0720885	0.0725512	0.0726654	0.0731677	0.0737942	0.07351	0.0736371	S060	A06	Water	MBV 1e6
S059-A06	0.0701971	0.0700394	0.0700684	0.0707457	0.0715787	0.0718567	0.0716052	0.0718585	0.0728707	0.0724404	0.0732662	0.0731783	0.0731768	S059	A06	Water	LASV 1e6
S058-A06	0.0698034	0.0701927	0.0706347	0.0707451	0.0714995	0.0718459	0.0720536	0.0727634	0.0723521	0.0728022	0.0739423	0.0738058	0.073977	S058	A06	Water	HIV2 1e6
S055-A06	0.0697843	0.0705918	0.0706917	0.0708829	0.0712116	0.0717756	0.0719241	0.0718417	0.0724956	0.0733378	0.0736707	0.0742668	0.0746699	S055	A06	Water	CCHFV 1e6
S056-A06	0.0694267	0.0711988	0.0710558	0.071589	0.0718799	0.0720721	0.0723648	0.0719297	0.0732498	0.0735862	0.0738177	0.0738037	0.0749739	S056	A06	Water	EBOV 1e6
S057-A06	0.0696496	0.0716073	0.0715288	0.0718222	0.0724549	0.0723292	0.0727663	0.0729685	0.0728481	0.0737978	0.074809	0.0739554	0.0748733	S057	A06	Water	HIV1 1e6
S072-A06	0.0697513	0.0699792	0.0706391	0.0709898	0.0709781	0.0716466	0.0721064	0.0724094	0.0728239	0.0729245	0.0737859	0.0737934	0.0749152	S072	A06	Water	Water 22
S071-A06	0.0710752	0.0714673	0.0719065	0.0723796	0.072125	0.0730303	0.0731338	0.0728155	0.0739115	0.0739996	0.0747288	0.0746323	0.075324	S071	A06	Water	BBP1 Standard Combined e6
S070-A06	0.0688832	0.0692678	0.0701251	0.0705372	0.0706413	0.0716737	0.0716385	0.0715373	0.0723142	0.0726233	0.0725855	0.0730948	0.0740154	S070	A06	Water	Water 16
S067-A06	0.0694927	0.0702153	0.0708586	0.0711972	0.0716691	0.0725258	0.0725772	0.0732371	0.0728889	0.0732047	0.073926	0.0740516	0.0741146	S067	A06	Water	WNV 1e6
S068-A06	0.069337	0.0699899	0.0704452	0.0707143	0.0710066	0.0721458	0.0719579	0.0720489	0.0725768	0.0727142	0.0731795	0.0732394	0.0741677	S068	A06	Water	YFV 1e6
S069-A06	0.0696191	0.0702477	0.0703056	0.0706904	0.0713906	0.0714201	0.0724492	0.0718687	0.0723848	0.0736623	0.0738843	0.0737237	0.0741248	S069	A06	Water	RNaseP 1e6
S084-A06	0.0695958	0.0701932	0.070213	0.0712497	0.0716418	0.0712538	0.0720527	0.0722415	0.0725792	0.0730536	0.0739382	0.0734861	0.0737291	S084	A06	Water	MBV 1e5
S083-A06	0.0690001	0.0698495	0.0705306	0.0705397	0.0709979	0.0709509	0.0716655	0.0717973	0.0726648	0.0724423	0.0732389	0.0732956	0.0739216	S083	A06	Water	LASV 1e5
S082-A06	0.0696973	0.0701909	0.0705049	0.0699635	0.0711498	0.0709128	0.072146	0.0718399	0.0721325	0.0727002	0.0724698	0.0737803	0.0735654	S082	A06	Water	HIV2 1e5
S079-A06	0.0690061	0.0699149	0.0706602	0.0708503	0.0713906	0.0721375	0.0721936	0.0727036	0.0725955	0.0728288	0.073304	0.0733448	0.074063	S079	A06	Water	CCHFV 1e5
S080-A06	0.069095	0.0702595	0.0705744	0.0705282	0.070992	0.0715336	0.0718408	0.0726382	0.0726049	0.0725802	0.0727811	0.0731303	0.0744183	S080	A06	Water	EBOV 1e5
S081-A06	0.069333	0.0698476	0.0699579	0.0706048	0.0702227	0.0707071	0.0716134	0.071875	0.0717277	0.0726458	0.0728508	0.0730364	0.0733842	S081	A06	Water	HIV1 1e5
S096-A06	0.0676465	0.0683909	0.0687554	0.0692831	0.0695982	0.0700113	0.0700545	0.070498	0.0705392	0.0714139	0.0722941	0.0723165	0.0728286	S096	A06	Water	Water 23
S095-A06	0.0694297	0.0699906	0.0702085	0.0701009	0.0705007	0.0712003	0.0715896	0.0716533	0.0718954	0.0723594	0.0732666	0.0731489	0.0738752	S095	A06	Water	BBP1 Standard Combined e5
S094-A06	0.0680887	0.0686967	0.0681592	0.0690288	0.0697124	0.0693575	0.0706427	0.0703676	0.0712667	0.0711196	0.0715228	0.0716357	0.0730946	S094	A06	Water	Water 17
S091-A06	0.06875	0.0693708	0.0696144	0.0702953	0.0702681	0.0705964	0.0713291	0.0710169	0.0717076	0.071491	0.0726221	0.0723476	0.0734648	S091	A06	Water	WNV 1e5
S092-A06	0.0679945	0.0686744	0.0685401	0.0692871	0.0698915	0.0701331	0.0698143	0.0704973	0.0705394	0.0711029	0.0710196	0.0716433	0.0723212	S092	A06	Water	YFV 1e5
S093-A06	0.0679556	0.0685514	0.0686641	0.0687453	0.0696133	0.0699636	0.0708548	0.0706175	0.0705188	0.0710686	0.0720961	0.0715864	0.0722267	S093	A06	Water	RNaseP 1e5
S105-A06	0.0675278	0.0684798	0.0688462	0.0694059	0.06984	0.069926	0.0706515	0.0703564	0.0708268	0.07103	0.0713704	0.0720448	0.0718039	S105	A06	Water	HIV1 1e4
S104-A06	0.0682311	0.0679788	0.0697277	0.0690874	0.069523	0.0700961	0.0706886	0.0707534	0.071203	0.0713054	0.0714779	0.0723086	0.0724253	S104	A06	Water	EBOV 1e4
S103-A06	0.0681111	0.0681895	0.0687239	0.0686724	0.0694319	0.069267	0.0704033	0.0706277	0.0701374	0.0711471	0.0717875	0.0716532	0.0727242	S103	A06	Water	CCHFV 1e4
S106-A06	0.0678792	0.0681831	0.068408	0.0691456	0.0691359	0.0695202	0.0702841	0.0708594	0.0703744	0.0709921	0.0714367	0.0710532	0.0715635	S106	A06	Water	HIV2 1e4
S107-A06	0.0678612	0.0680527	0.0687677	0.0682697	0.069316	0.0697874	0.0693556	0.0698445	0.0705485	0.0705565	0.0713507	0.0715888	0.0721016	S107	A06	Water	LASV 1e4
S108-A06	0.0676593	0.0682905	0.0685906	0.0689006	0.0692356	0.0697115	0.0698367	0.0705477	0.0700666	0.0708824	0.0708362	0.071519	0.07207	S108	A06	Water	MBV 1e4
S117-A06	0.0678014	0.068205	0.0686681	0.068842	0.0693418	0.0701054	0.0699408	0.0701895	0.0710573	0.0714735	0.071445	0.0716536	0.072133	S117	A06	Water	RNaseP 1e4
S116-A06	0.0672035	0.0684807	0.0683417	0.0688813	0.069733	0.0696693	0.0693978	0.0698045	0.0706926	0.071118	0.071449	0.0716334	0.071449	S116	A06	Water	YFV 1e4
S115-A06	0.067659	0.0683376	0.0686507	0.0687884	0.0694233	0.0694963	0.0698648	0.0704241	0.0711814	0.0712298	0.0712462	0.0719609	0.071974	S115	A06	Water	WNV 1e4
S118-A06	0.0655738	0.066626	0.0670738	0.0682596	0.0676331	0.0676953	0.06847	0.0688702	0.0698258	0.0695469	0.0703417	0.0700425	0.0704565	S118	A06	Water	Water 18
S119-A06	0.0672531	0.0681402	0.068278	0.06926	0.0691098	0.0689346	0.0696529	0.0698979	0.0695638	0.070334	0.0711191	0.0708139	0.0715817	S119	A06	Water	BBP1 Standard Combined e4
S120-A06	0.0663041	0.0665682	0.0672095	0.067246	0.0681964	0.0682111	0.068643	0.0689041	0.0696429	0.0697386	0.070375	0.0710239	0.0715246	S120	A06	Water	Water 24
S129-A06	0.0676479	0.0685349	0.0686967	0.0695357	0.0696343	0.0694981	0.070722	0.0701176	0.0706237	0.071457	0.0715264	0.0723222	0.0720046	S129	A06	Water	HIV1 1e3
S128-A06	0.0676375	0.0680799	0.0688089	0.0688646	0.0698776	0.0692026	0.070219	0.0699095	0.0701238	0.0709276	0.0713962	0.0715986	0.0713921	S128	A06	Water	EBOV 1e3
S127-A06	0.067453	0.0675252	0.0682584	0.068917	0.0693655	0.0693254	0.0697963	0.0704225	0.0709918	0.0709152	0.0708818	0.0721468	0.0720182	S127	A06	Water	CCHFV 1e3
S130-A06	0.0668023	0.0673923	0.0677151	0.0686586	0.0690201	0.0688383	0.0693294	0.0694286	0.0698665	0.0702524	0.0708908	0.0703317	0.0711557	S130	A06	Water	HIV2 1e3
S131-A06	0.0678284	0.0672968	0.0679848	0.0690126	0.0687422	0.068681	0.0695712	0.0702916	0.0698259	0.070562	0.0701754	0.0709171	0.0709342	S131	A06	Water	LASV 1e3
S132-A06	0.0676153	0.0680361	0.0679269	0.0693447	0.0690756	0.0692255	0.0703693	0.0699805	0.0700699	0.071047	0.071371	0.0711453	0.0716303	S132	A06	Water	MBV 1e3
S141-A06	0.0666929	0.0679923	0.0684546	0.0689306	0.0694233	0.0699344	0.0699162	0.0702192	0.0704017	0.0705795	0.0711647	0.0718396	0.0718969	S141	A06	Water	RNaseP 1e3
S140-A06	0.0674011	0.0676334	0.0686208	0.0689107	0.0693221	0.0692579	0.0699863	0.0701263	0.0695979	0.0701614	0.0706098	0.0715063	0.0715474	S140	A06	Water	YFV 1e3
S139-A06	0.0675252	0.0682362	0.068561	0.069269	0.0690089	0.069621	0.0703757	0.0706294	0.0707071	0.0708072	0.0710701	0.0714327	0.0719649	S139	A06	Water	WNV 1e3
S142-A06	0.0659352	0.0668469	0.0676801	0.0680301	0.0676915	0.0682909	0.0687402	0.0694488	0.0696239	0.06981	0.0703967	0.0706086	0.0711137	S142	A06	Water	Water 19
S143-A06	0.0677758	0.0686863	0.0689675	0.069022	0.0689877	0.0702753	0.0701703	0.0700476	0.07071	0.071336	0.0720694	0.0721966	0.0724552	S143	A06	Water	BBP1 Standard Combined e3
S144-A06	0.0662865	0.0667	0.0673038	0.0675886	0.0676258	0.0686363	0.0685924	0.0696878	0.0691682	0.0696222	0.0707331	0.0708455	0.0708777	S144	A06	Water	Water 25
S153-A06	0.0672781	0.0679425	0.0675801	0.0687005	0.0686921	0.0687784	0.0700205	0.0705807	0.070613	0.0704918	0.0707278	0.0714915	0.0720922	S153	A06	Water	HIV1 1e2
S152-A06	0.0668091	0.0682434	0.0681451	0.0688836	0.0685598	0.0690455	0.0690516	0.0696567	0.0699825	0.0707882	0.0710255	0.0711825	0.0719008	S152	A06	Water	EBOV 1e2
S151-A06	0.0668321	0.0679147	0.0678181	0.0689017	0.06867	0.0689535	0.0690576	0.0695395	0.0692442	0.0704225	0.07068	0.0710367	0.0711324	S151	A06	Water	CCHFV 1e2
S154-A06	0.0665573	0.0673973	0.0683986	0.0681431	0.0687588	0.06886	0.0693904	0.0698032	0.0699834	0.0707011	0.0707101	0.0707053	0.0712889	S154	A06	Water	HIV2 1e2
S155-A06	0.0670872	0.0671948	0.0682648	0.0684179	0.0688027	0.0689207	0.069609	0.0695606	0.0702276	0.0707107	0.0705798	0.0714456	0.0710971	S155	A06	Water	LASV 1e2
S156-A06	0.0674979	0.0676256	0.0685317	0.0691639	0.0688062	0.0691269	0.0702293	0.0700042	0.0705078	0.0707852	0.0706601	0.0716575	0.0718008	S156	A06	Water	MBV 1e2
S165-A06	0.0666825	0.0678258	0.0683374	0.0683573	0.0689964	0.0689594	0.0693897	0.0702363	0.0700382	0.0701061	0.070577	0.0710258	0.0719044	S165	A06	Water	RNaseP 1e2
S164-A06	0.066837	0.0673191	0.0681319	0.0689696	0.069262	0.0693158	0.06952	0.0699179	0.0701251	0.070024	0.0709565	0.071274	0.0718192	S164	A06	Water	YFV 1e2
S163-A06	0.0673238	0.0679536	0.0686116	0.0688558	0.0684166	0.069724	0.0700445	0.0704276	0.0710482	0.0707419	0.0706991	0.0711782	0.0718011	S163	A06	Water	WNV 1e2
S166-A06	0.0664764	0.0664656	0.0678395	0.0681843	0.0682031	0.0691481	0.0693932	0.0697649	0.0700679	0.070702	0.0705928	0.070796	0.0712861	S166	A06	Water	Water 20
S167-A06	0.0674584	0.0680376	0.0688366	0.0688132	0.0700387	0.0703765	0.0707643	0.070988	0.0713404	0.0716981	0.0721943	0.0719558	0.0717993	S167	A06	Water	BBP1 Standard Combined e2
S168-A06	0.0668988	0.0668707	0.067836	0.0678747	0.0687132	0.0689619	0.0688446	0.0695065	0.0704106	0.0700915	0.0706415	0.071113	0.0716384	S168	A06	Water	Water 26
S177-A06	0.068576	0.0685894	0.0691676	0.0693792	0.0691364	0.0702844	0.0705255	0.0704462	0.0704383	0.0712012	0.0719456	0.0719995	0.0727898	S177	A06	Water	HIV1 1e1
S176-A06	0.067629	0.0688852	0.0687941	0.0699803	0.0696873	0.0701429	0.0702739	0.071076	0.0712739	0.0713314	0.0727149	0.0719206	0.0723692	S176	A06	Water	EBOV 1e1
S175-A06	0.0675984	0.0693777	0.0691463	0.0702275	0.0700105	0.0706006	0.0707503	0.0711227	0.0712381	0.0720508	0.0720215	0.0724403	0.072555	S175	A06	Water	CCHFV 1e1
S178-A06	0.0686477	0.0695854	0.0685714	0.0702295	0.0700195	0.0704518	0.0706994	0.0709421	0.0718756	0.0718438	0.0725014	0.0721401	0.0731321	S178	A06	Water	HIV2 1e1
S179-A06	0.0686207	0.0690197	0.0700321	0.0713118	0.0719738	0.0736989	0.0740272	0.0750507	0.0758756	0.0766641	0.0781757	0.0786302	0.0799592	S179	A06	Water	LASV 1e1
S180-A06	0.06861	0.0691039	0.0690819	0.069634	0.0705574	0.0709075	0.0709574	0.0715569	0.0720015	0.0720437	0.0724153	0.0727483	0.0733011	S180	A06	Water	MBV 1e1
S189-A06	0.0687719	0.0689435	0.0691989	0.070311	0.0701777	0.0710253	0.0707356	0.0712864	0.0722837	0.0715067	0.073155	0.0727625	0.0730573	S189	A06	Water	RNaseP 1e1
S188-A06	0.0676663	0.0691868	0.0703627	0.0728162	0.0755642	0.0772208	0.0792194	0.0815006	0.0823682	0.083544	0.0853857	0.0860648	0.0871715	S188	A06	Water	YFV 1e1
S187-A06	0.0692322	0.0700364	0.0701743	0.0709388	0.0713232	0.070648	0.0711168	0.0715297	0.0725329	0.0727848	0.0732636	0.0730097	0.0732577	S187	A06	Water	WNV 1e1
S190-A06	0.068228	0.0687449	0.0692048	0.0696535	0.0697756	0.0705353	0.0710856	0.0710773	0.0717502	0.0723132	0.0725437	0.0728147	0.0730749	S190	A06	Water	Water 21
S191-A06	0.0702328	0.0695089	0.0711292	0.07133	0.0721141	0.0725542	0.072653	0.0733395	0.0736981	0.0740202	0.0742063	0.0750547	0.0744124	S191	A06	Water	BBP1 Standard Combined e1
S192-A06	0.068536	0.0701603	0.0708687	0.0713204	0.0714789	0.072036	0.0710605	0.073041	0.0722159	0.0729348	0.0728279	0.0736006	0.0738986	S192	A06	Water	No MgCl2 Control
S012-A19	0.0802645	0.0847469	0.0868531	0.0894497	0.0902514	0.0921827	0.0936907	0.0946829	0.0952851	0.0967788	0.0968152	0.0981127	0.0985846	S012	A19	WNV_3	MBV 1e8
S011-A19	1.21108	1.22518	1.22288	1.21729	1.21649	1.21516	1.21387	1.21385	1.2133	1.21401	1.2145	1.21374	1.21518	S011	A19	WNV_3	LASV 1e8
S010-A19	0.0834189	0.0875283	0.0896556	0.0908032	0.092295	0.0937607	0.0942747	0.0951365	0.0958129	0.0963698	0.0979513	0.0986587	0.0988167	S010	A19	WNV_3	HIV2 1e8
S007-A19	0.0787527	0.0837104	0.086731	0.0892643	0.092282	0.0937521	0.0952732	0.0964995	0.0967309	0.0980445	0.0991808	0.100074	0.100992	S007	A19	WNV_3	CCHFV 1e8
S008-A19	1.23339	1.2212	1.21576	1.21781	1.21783	1.21549	1.22024	1.22003	1.21503	1.21683	1.21523	1.21526	1.21823	S008	A19	WNV_3	EBOV 1e8
S009-A19	0.0843422	0.0888546	0.0917013	0.0951741	0.0979548	0.0997644	0.101686	0.104331	0.104373	0.105817	0.10637	0.107929	0.108959	S009	A19	WNV_3	HIV1 1e8
S024-A19	0.0780761	0.0823982	0.0851453	0.0884354	0.0910581	0.0926193	0.0950944	0.0967319	0.0985999	0.099376	0.101272	0.102476	0.103128	S024	A19	WNV_3	IVT Control
S023-A19	1.23088	1.21919	1.21944	1.21788	1.22134	1.2164	1.21989	1.2208	1.222	1.21919	1.21863	1.22165	1.21951	S023	A19	WNV_3	BBP1 Standard Combined e8
S022-A19	0.0879865	0.0939253	0.0986401	0.104334	0.10981	0.116441	0.122108	0.128809	0.136811	0.143794	0.151635	0.159822	0.16849	S022	A19	WNV_3	Water 14
S019-A19	1.21339	1.20697	1.20642	1.20363	1.2038	1.20729	1.20805	1.20537	1.2049	1.20837	1.20632	1.20754	1.20637	S019	A19	WNV_3	WNV 1e8
S020-A19	0.081634	0.0860389	0.0876864	0.0899457	0.0917603	0.0937926	0.0942344	0.0960052	0.0966359	0.0984055	0.098597	0.0992317	0.0996938	S020	A19	WNV_3	YFV 1e8
S021-A19	0.0781158	0.0831924	0.0860559	0.0893731	0.0916051	0.0945433	0.0954629	0.0980932	0.0993707	0.10138	0.102142	0.103396	0.104558	S021	A19	WNV_3	RNaseP 1e8
S036-A19	0.0794162	0.08399	0.0865258	0.088956	0.0914847	0.0937933	0.0946785	0.0972819	0.0975884	0.099046	0.0996559	0.101113	0.101814	S036	A19	WNV_3	MBV 1e7
S035-A19	0.566704	0.7987	0.984827	1.10255	1.16406	1.19638	1.2064	1.21442	1.2139	1.21529	1.21421	1.21346	1.21484	S035	A19	WNV_3	LASV 1e7
S034-A19	0.0798372	0.0832622	0.0863484	0.0878036	0.0896752	0.0906336	0.0926024	0.0934709	0.0947682	0.0951184	0.0960736	0.0962659	0.0976096	S034	A19	WNV_3	HIV2 1e7
S031-A19	0.0778524	0.0825812	0.0863998	0.0882962	0.0911151	0.0916931	0.0941742	0.0954054	0.0973636	0.097807	0.098788	0.0995954	0.100947	S031	A19	WNV_3	CCHFV 1e7
S032-A19	1.19464	1.21879	1.21771	1.2099	1.21064	1.20674	1.20926	1.20576	1.20726	1.20987	1.20642	1.20456	1.2106	S032	A19	WNV_3	EBOV 1e7
S033-A19	0.0817173	0.0871425	0.0907579	0.0935436	0.0959036	0.097714	0.100379	0.102143	0.104155	0.10507	0.10563	0.107009	0.108393	S033	A19	WNV_3	HIV1 1e7
S048-A19	0.0775353	0.0815909	0.0848764	0.0883068	0.0902335	0.0921596	0.0945423	0.0962708	0.0977717	0.0993161	0.0996104	0.100528	0.102058	S048	A19	WNV_3	RTPCR Control
S047-A19	1.22918	1.22035	1.21674	1.21848	1.21634	1.21816	1.21177	1.2147	1.21472	1.21387	1.21396	1.21315	1.21617	S047	A19	WNV_3	BBP1 Standard Combined e7
S046-A19	0.0842226	0.0891288	0.0951889	0.100685	0.107229	0.112333	0.118293	0.124712	0.132472	0.139985	0.14781	0.15601	0.163873	S046	A19	WNV_3	Water 15
S043-A19	1.2083	1.20436	1.19783	1.20002	1.2012	1.19696	1.20053	1.19691	1.20036	1.20126	1.20095	1.20064	1.20026	S043	A19	WNV_3	WNV 1e7
S044-A19	0.0803233	0.0827338	0.0867214	0.0877149	0.0897995	0.0906256	0.0924553	0.0941898	0.0947909	0.0963418	0.0975289	0.0973363	0.0984358	S044	A19	WNV_3	YFV 1e7
S045-A19	0.0769327	0.0810659	0.0857552	0.088006	0.0919432	0.0927455	0.0955003	0.0960562	0.0976954	0.0990833	0.100805	0.101451	0.101966	S045	A19	WNV_3	RNaseP 1e7
S060-A19	0.0774246	0.0812708	0.0849341	0.0873066	0.0909034	0.0922709	0.0937263	0.0948679	0.0959666	0.0975285	0.0985334	0.0986192	0.0995183	S060	A19	WNV_3	MBV 1e6
S059-A19	0.0760599	0.0787758	0.0805098	0.0815576	0.0831148	0.0847818	0.0852088	0.0857947	0.0865397	0.086744	0.0880914	0.0881262	0.0881652	S059	A19	WNV_3	LASV 1e6
S058-A19	0.0768465	0.0790908	0.0815794	0.0833541	0.0852099	0.0861596	0.0874119	0.088868	0.0889319	0.0900477	0.0903121	0.0911547	0.0920284	S058	A19	WNV_3	HIV2 1e6
S055-A19	0.0770827	0.08207	0.0855697	0.088185	0.0904529	0.0919907	0.0939169	0.0953814	0.0966829	0.0974589	0.0985881	0.0994069	0.100142	S055	A19	WNV_3	CCHFV 1e6
S056-A19	0.571743	0.861211	1.06276	1.1525	1.19013	1.20007	1.20436	1.20297	1.20158	1.20135	1.20336	1.20218	1.20286	S056	A19	WNV_3	EBOV 1e6
S057-A19	0.0795518	0.0846135	0.0888409	0.0923181	0.0954441	0.0974961	0.101025	0.10281	0.103622	0.105014	0.105737	0.107934	0.108768	S057	A19	WNV_3	HIV1 1e6
S072-A19	0.0796259	0.0847787	0.0898834	0.0945185	0.0992486	0.104728	0.111105	0.117019	0.122728	0.129389	0.137343	0.144092	0.152189	S072	A19	WNV_3	Water 22
S071-A19	1.22363	1.21352	1.21064	1.20924	1.20571	1.20846	1.20612	1.20477	1.21041	1.20787	1.20773	1.20863	1.21012	S071	A19	WNV_3	BBP1 Standard Combined e6
S070-A19	0.0820381	0.0881679	0.0930194	0.0988398	0.103939	0.109082	0.11614	0.122077	0.128372	0.136409	0.144009	0.151232	0.159137	S070	A19	WNV_3	Water 16
S067-A19	1.2028	1.19594	1.19622	1.19623	1.19122	1.19525	1.19445	1.19608	1.19444	1.19713	1.19637	1.19508	1.19674	S067	A19	WNV_3	WNV 1e6
S068-A19	0.0780933	0.0813503	0.0845685	0.0861667	0.0882335	0.0905436	0.0915307	0.0934923	0.0939739	0.0949569	0.096221	0.0971125	0.0974507	S068	A19	WNV_3	YFV 1e6
S069-A19	0.0770009	0.0818738	0.0846482	0.0882195	0.0907573	0.0933016	0.0948518	0.0960415	0.0979138	0.0994849	0.100414	0.101444	0.102115	S069	A19	WNV_3	RNaseP 1e6
S084-A19	0.077276	0.0820611	0.0852385	0.0878326	0.0903708	0.0923141	0.0938663	0.095647	0.0964796	0.0986305	0.0989878	0.100785	0.101067	S084	A19	WNV_3	MBV 1e5
S083-A19	0.0751411	0.0780731	0.0802963	0.0815356	0.083105	0.0834624	0.0843741	0.0855641	0.0860472	0.0864574	0.0872849	0.0879957	0.088013	S083	A19	WNV_3	LASV 1e5
S082-A19	0.0756984	0.0784186	0.080629	0.0823021	0.0835803	0.084446	0.0859384	0.0870314	0.0881338	0.0883843	0.0891401	0.0902422	0.0902471	S082	A19	WNV_3	HIV2 1e5
S079-A19	0.0754428	0.0801718	0.084051	0.0861123	0.0881029	0.0907531	0.0922876	0.0932685	0.0944999	0.095507	0.097233	0.0976046	0.0983714	S079	A19	WNV_3	CCHFV 1e5
S080-A19	0.0759152	0.0796559	0.0827319	0.085553	0.0882405	0.0897104	0.0912897	0.0930205	0.0941678	0.0949793	0.0963734	0.0973541	0.0986215	S080	A19	WNV_3	EBOV 1e5
S081-A19	0.0761966	0.080801	0.0836506	0.0865887	0.0892385	0.0919873	0.0936266	0.0950889	0.0969056	0.0982132	0.100142	0.100474	0.101652	S081	A19	WNV_3	HIV1 1e5
S096-A19	0.0773984	0.0827728	0.0867085	0.0918058	0.0970445	0.102001	0.107343	0.113647	0.119649	0.127029	0.133457	0.140257	0.146684	S096	A19	WNV_3	Water 23
S095-A19	1.19334	1.18356	1.1812	1.17964	1.17574	1.17935	1.17657	1.17497	1.177	1.17954	1.17557	1.17799	1.17888	S095	A19	WNV_3	BBP1 Standard Combined e5
S094-A19	0.080412	0.085662	0.0907945	0.0962064	0.10167	0.107666	0.113973	0.119682	0.127097	0.135132	0.141417	0.148994	0.156588	S094	A19	WNV_3	Water 17
S091-A19	1.17982	1.17031	1.16945	1.16954	1.16962	1.1704	1.16874	1.16869	1.16674	1.17035	1.17024	1.1713	1.17247	S091	A19	WNV_3	WNV 1e5
S092-A19	0.076277	0.0796191	0.0823901	0.0847721	0.0866886	0.0877649	0.0899832	0.0905297	0.0914524	0.0927578	0.093661	0.0946315	0.0950469	S092	A19	WNV_3	YFV 1e5
S093-A19	0.0748029	0.0791288	0.0821106	0.0851848	0.0875403	0.0901644	0.0925582	0.0932762	0.0939776	0.0960724	0.0969876	0.0981086	0.0992158	S093	A19	WNV_3	RNaseP 1e5
S105-A19	0.0746088	0.0783254	0.0816244	0.0835255	0.0868587	0.0891576	0.0910827	0.0930894	0.0936304	0.0950279	0.0960531	0.097676	0.0975055	S105	A19	WNV_3	HIV1 1e4
S104-A19	0.0749059	0.0789279	0.0819896	0.0844371	0.0872844	0.0890642	0.0915694	0.0929368	0.0940523	0.0959839	0.0968465	0.0985511	0.0993614	S104	A19	WNV_3	EBOV 1e4
S103-A19	0.0747993	0.0790384	0.0824613	0.0849562	0.0876883	0.0896229	0.0908831	0.0925915	0.0934617	0.0946256	0.0954924	0.0969244	0.0976592	S103	A19	WNV_3	CCHFV 1e4
S106-A19	0.074713	0.0779162	0.0806828	0.0815419	0.0839372	0.0860393	0.0870063	0.0886446	0.0892223	0.0895994	0.0915465	0.0916188	0.0928707	S106	A19	WNV_3	HIV2 1e4
S107-A19	0.0735009	0.0766513	0.0786459	0.0808798	0.0815485	0.0837252	0.0843947	0.0846317	0.0855581	0.0865728	0.0874033	0.0872324	0.0883576	S107	A19	WNV_3	LASV 1e4
S108-A19	0.0748268	0.078174	0.081642	0.0847079	0.0864014	0.0886541	0.0899322	0.0917621	0.0925937	0.0933064	0.0946531	0.0957502	0.0957693	S108	A19	WNV_3	MBV 1e4
S117-A19	0.0744862	0.0782205	0.0820071	0.0848891	0.0865766	0.0890926	0.0911418	0.0928759	0.0937286	0.0959977	0.0970235	0.0976294	0.0982312	S117	A19	WNV_3	RNaseP 1e4
S116-A19	0.0741586	0.0776754	0.0799407	0.082359	0.0839141	0.0857323	0.087485	0.0888201	0.0889169	0.0904863	0.0915724	0.0918614	0.0934547	S116	A19	WNV_3	YFV 1e4
S115-A19	1.15609	1.14818	1.14329	1.14414	1.14581	1.14551	1.1437	1.14566	1.14573	1.14373	1.14535	1.14715	1.1478	S115	A19	WNV_3	WNV 1e4
S118-A19	0.0787767	0.0835072	0.0889318	0.0947616	0.0996126	0.10526	0.111723	0.119175	0.124949	0.132534	0.139796	0.146874	0.154789	S118	A19	WNV_3	Water 18
S119-A19	1.16922	1.1582	1.15349	1.15443	1.15006	1.15602	1.15123	1.15128	1.15213	1.15071	1.15342	1.15371	1.1535	S119	A19	WNV_3	BBP1 Standard Combined e4
S120-A19	0.0770493	0.0821877	0.08684	0.0915556	0.0966907	0.101597	0.106786	0.112893	0.119597	0.126009	0.132502	0.139523	0.146243	S120	A19	WNV_3	Water 24
S129-A19	0.0748876	0.0789294	0.0828541	0.0857257	0.0880959	0.090235	0.0927865	0.0945838	0.0953693	0.0966428	0.0979367	0.0992467	0.100518	S129	A19	WNV_3	HIV1 1e3
S128-A19	0.075137	0.0786917	0.0819922	0.0851582	0.0873995	0.0894314	0.0918582	0.0933129	0.0944362	0.0959317	0.0973849	0.0980582	0.0991032	S128	A19	WNV_3	EBOV 1e3
S127-A19	0.074438	0.0787521	0.0820643	0.084912	0.0877917	0.0896368	0.0920308	0.0931892	0.094636	0.0963691	0.0967944	0.0985177	0.0997721	S127	A19	WNV_3	CCHFV 1e3
S130-A19	0.0736836	0.0777451	0.0806333	0.0827668	0.085422	0.0869837	0.0885565	0.089832	0.091454	0.0921601	0.0933113	0.0940928	0.0955053	S130	A19	WNV_3	HIV2 1e3
S131-A19	0.07272	0.0764455	0.0796874	0.0821015	0.0826999	0.0843691	0.0861664	0.0869266	0.0870437	0.088215	0.0893155	0.0896675	0.0899413	S131	A19	WNV_3	LASV 1e3
S132-A19	0.0744632	0.0788118	0.0819306	0.0855471	0.0877445	0.0895754	0.0911604	0.0929777	0.0932765	0.0943505	0.095717	0.0964315	0.0974748	S132	A19	WNV_3	MBV 1e3
S141-A19	0.0746099	0.0787769	0.0822191	0.0853116	0.0882673	0.0906031	0.0921933	0.0937572	0.095525	0.0961516	0.0975246	0.098323	0.0995342	S141	A19	WNV_3	RNaseP 1e3
S140-A19	0.0756437	0.0793778	0.0831995	0.0855667	0.0881965	0.0899833	0.0922145	0.0929683	0.0940688	0.0961883	0.0972343	0.0983037	0.0987868	S140	A19	WNV_3	YFV 1e3
S139-A19	1.17202	1.16063	1.16135	1.15791	1.16099	1.15884	1.16316	1.16194	1.16479	1.16186	1.16275	1.16728	1.16279	S139	A19	WNV_3	WNV 1e3
S142-A19	0.078831	0.0843999	0.0900621	0.0951553	0.101095	0.106676	0.114219	0.119863	0.127694	0.135292	0.14208	0.150768	0.158952	S142	A19	WNV_3	Water 19
S143-A19	1.17772	1.17175	1.17028	1.16716	1.16745	1.16901	1.16597	1.16827	1.16704	1.16752	1.16847	1.16816	1.16902	S143	A19	WNV_3	BBP1 Standard Combined e3
S144-A19	0.0761727	0.0815553	0.0862939	0.0907757	0.0958682	0.100147	0.106462	0.112945	0.118761	0.125044	0.131983	0.138648	0.146206	S144	A19	WNV_3	Water 25
S153-A19	0.0747275	0.0785506	0.0822463	0.0857814	0.0878501	0.0906096	0.092525	0.0942773	0.0951762	0.0967017	0.0975768	0.0983035	0.100439	S153	A19	WNV_3	HIV1 1e2
S152-A19	0.0749548	0.0797906	0.0830667	0.0859826	0.0883759	0.0903523	0.0924798	0.0946635	0.0959626	0.0973347	0.0979726	0.0994777	0.101095	S152	A19	WNV_3	EBOV 1e2
S151-A19	0.0743007	0.0785644	0.0823789	0.0855375	0.0871896	0.0901563	0.0918021	0.0937775	0.09482	0.0969448	0.0983896	0.100135	0.100412	S151	A19	WNV_3	CCHFV 1e2
S154-A19	0.0745217	0.0785112	0.0826578	0.0854888	0.0882231	0.0902708	0.092074	0.0935749	0.0947444	0.0960348	0.0969686	0.0982324	0.0986866	S154	A19	WNV_3	HIV2 1e2
S155-A19	0.0744548	0.0785104	0.0816848	0.0845037	0.0871743	0.0884734	0.0905624	0.0916692	0.0930525	0.0944221	0.0949761	0.0966042	0.097183	S155	A19	WNV_3	LASV 1e2
S156-A19	0.0748785	0.0789757	0.0829286	0.0857143	0.0877256	0.089004	0.0920275	0.0930134	0.0948583	0.0952381	0.0966315	0.0978399	0.0977794	S156	A19	WNV_3	MBV 1e2
S165-A19	0.0753379	0.0792471	0.0830481	0.0865824	0.0890671	0.090559	0.093092	0.0946835	0.0960343	0.0979263	0.0987475	0.0996366	0.100715	S165	A19	WNV_3	RNaseP 1e2
S164-A19	0.0765027	0.0807148	0.0838485	0.0874353	0.0898193	0.0919062	0.0935538	0.0954134	0.0967664	0.0977071	0.0994856	0.100717	0.101073	S164	A19	WNV_3	YFV 1e2
S163-A19	1.18279	1.17198	1.17373	1.17176	1.17268	1.16902	1.1712	1.16971	1.1702	1.1679	1.17141	1.17094	1.17279	S163	A19	WNV_3	WNV 1e2
S166-A19	0.0794398	0.086245	0.0915984	0.097538	0.103817	0.109778	0.117713	0.123539	0.13057	0.139206	0.146623	0.154596	0.164066	S166	A19	WNV_3	Water 20
S167-A19	0.359498	0.568894	0.777798	0.937983	1.04116	1.10436	1.13846	1.16401	1.17347	1.17851	1.17869	1.17812	1.18017	S167	A19	WNV_3	BBP1 Standard Combined e2
S168-A19	0.0770627	0.0823028	0.087142	0.0927383	0.0976836	0.102903	0.108046	0.11469	0.121046	0.128195	0.1349	0.140915	0.1495	S168	A19	WNV_3	Water 26
S177-A19	0.0764848	0.0799107	0.0832972	0.0860088	0.0888847	0.0911756	0.0929899	0.0958091	0.0966733	0.098374	0.0992156	0.10005	0.101211	S177	A19	WNV_3	HIV1 1e1
S176-A19	0.0752854	0.0801235	0.0837913	0.0871446	0.0893588	0.0915685	0.0935096	0.0953565	0.0972906	0.0980685	0.0989648	0.100499	0.101802	S176	A19	WNV_3	EBOV 1e1
S175-A19	0.0761362	0.0806872	0.0841092	0.0874891	0.0890466	0.0920429	0.0935961	0.096036	0.097028	0.0986772	0.100188	0.101065	0.102034	S175	A19	WNV_3	CCHFV 1e1
S178-A19	0.0760725	0.0809735	0.0841192	0.0876714	0.0894185	0.0921756	0.0944947	0.0959087	0.0969902	0.0986329	0.100595	0.10071	0.102019	S178	A19	WNV_3	HIV2 1e1
S179-A19	0.076296	0.0814791	0.0845079	0.0868593	0.0901702	0.0926626	0.0940067	0.0965774	0.0972838	0.0989825	0.100592	0.101199	0.101972	S179	A19	WNV_3	LASV 1e1
S180-A19	0.0770169	0.0811123	0.0850338	0.0868558	0.0903816	0.0927375	0.0941336	0.0961638	0.0978233	0.0987214	0.100565	0.101281	0.101512	S180	A19	WNV_3	MBV 1e1
S189-A19	0.0766459	0.0817271	0.0850226	0.088349	0.0909679	0.0925734	0.0948432	0.0961863	0.0987317	0.0988825	0.101153	0.10144	0.102907	S189	A19	WNV_3	RNaseP 1e1
S188-A19	0.0784009	0.0839174	0.0870694	0.0911098	0.0930581	0.0950707	0.0979549	0.0992237	0.101247	0.102329	0.104433	0.104867	0.105861	S188	A19	WNV_3	YFV 1e1
S187-A19	1.05348	1.1925	1.21318	1.21266	1.20901	1.20396	1.20133	1.20228	1.20087	1.20299	1.2064	1.20102	1.20834	S187	A19	WNV_3	WNV 1e1
S190-A19	0.0817246	0.0880753	0.0942513	0.100951	0.107179	0.113114	0.119744	0.126661	0.133698	0.141954	0.149785	0.157786	0.165949	S190	A19	WNV_3	Water 21
S191-A19	0.376786	0.591609	0.801229	0.960835	1.06515	1.13318	1.16867	1.19257	1.20608	1.21129	1.21623	1.21787	1.21998	S191	A19	WNV_3	BBP1 Standard Combined e1
S192-A19	0.0709077	0.0725877	0.0731907	0.073417	0.0744762	0.0742804	0.074772	0.0749207	0.0756027	0.075711	0.0761774	0.076156	0.0768092	S192	A19	WNV_3	No MgCl2 Control
S012-A07	0.0815472	0.0853364	0.0864426	0.0873322	0.0882437	0.0887714	0.0898804	0.0914179	0.0914056	0.0917458	0.0928942	0.0930685	0.0930905	S012	A07	EBOV_4	MBV 1e8
S011-A07	0.138422	0.166446	0.195481	0.223052	0.252851	0.279544	0.307294	0.334265	0.361317	0.387901	0.41634	0.441841	0.469003	S011	A07	EBOV_4	LASV 1e8
S010-A07	0.0789126	0.0815062	0.0833681	0.0838854	0.0858819	0.0869656	0.0867925	0.0891546	0.0894656	0.0897059	0.0905644	0.090411	0.0922926	S010	A07	EBOV_4	HIV2 1e8
S007-A07	0.0803848	0.0834847	0.085347	0.0864322	0.0876626	0.0886623	0.0893764	0.0900724	0.0903545	0.0910448	0.0915704	0.0917013	0.0927548	S007	A07	EBOV_4	CCHFV 1e8
S008-A07	1.22888	1.21871	1.22198	1.21904	1.21888	1.22247	1.22014	1.21908	1.22167	1.21936	1.21945	1.22198	1.223	S008	A07	EBOV_4	EBOV 1e8
S009-A07	0.0870213	0.0900712	0.091979	0.0937117	0.0944769	0.0955527	0.0969478	0.0980138	0.0988455	0.099597	0.0989334	0.100082	0.100663	S009	A07	EBOV_4	HIV1 1e8
S024-A07	0.0806612	0.0836089	0.0855324	0.0880495	0.0888918	0.0898749	0.0909818	0.091448	0.092668	0.0924521	0.0934954	0.0941176	0.0950725	S024	A07	EBOV_4	IVT Control
S023-A07	1.23313	1.22483	1.22022	1.22244	1.21917	1.22055	1.21884	1.22038	1.22052	1.21784	1.21666	1.22199	1.22379	S023	A07	EBOV_4	BBP1 Standard Combined e8
S022-A07	0.0998062	0.111703	0.121799	0.133362	0.143264	0.154454	0.165979	0.176199	0.187959	0.199903	0.210616	0.220823	0.233117	S022	A07	EBOV_4	Water 14
S019-A07	0.0786032	0.0822061	0.0837525	0.0854919	0.0859933	0.086908	0.0882914	0.0893785	0.0893903	0.0898314	0.090873	0.0910111	0.0919351	S019	A07	EBOV_4	WNV 1e8
S020-A07	0.0796023	0.0830255	0.0846764	0.0869169	0.0883273	0.0898825	0.0916389	0.0933638	0.0947768	0.0951913	0.0972952	0.0986248	0.0992662	S020	A07	EBOV_4	YFV 1e8
S021-A07	0.0786252	0.0822905	0.0838583	0.0857798	0.0877297	0.0889605	0.0892587	0.0905082	0.0906338	0.0915809	0.092257	0.0928991	0.0936139	S021	A07	EBOV_4	RNaseP 1e8
S036-A07	0.078665	0.0818302	0.0838544	0.0855446	0.0868388	0.0871463	0.08873	0.0887664	0.0896067	0.0900644	0.0911209	0.0903891	0.0910483	S036	A07	EBOV_4	MBV 1e7
S035-A07	0.080249	0.0837468	0.0861624	0.088908	0.0909091	0.0917364	0.09501	0.094699	0.0960069	0.0974975	0.0993918	0.0997531	0.102169	S035	A07	EBOV_4	LASV 1e7
S034-A07	0.0770746	0.080084	0.0814328	0.0824898	0.0835801	0.084196	0.0855484	0.0864729	0.0869048	0.0872727	0.0874975	0.0875661	0.0882665	S034	A07	EBOV_4	HIV2 1e7
S031-A07	0.0790638	0.0820934	0.084274	0.0848232	0.0866985	0.0872955	0.0880629	0.0884939	0.0893065	0.0898978	0.0904379	0.090579	0.0907794	S031	A07	EBOV_4	CCHFV 1e7
S032-A07	1.21555	1.21015	1.20468	1.20658	1.20963	1.20714	1.20635	1.2089	1.20872	1.21058	1.20811	1.21227	1.2111	S032	A07	EBOV_4	EBOV 1e7
S033-A07	0.0840008	0.0868338	0.089257	0.0908039	0.0927523	0.0932285	0.0940243	0.0957694	0.0965111	0.0963575	0.0974774	0.097583	0.0984583	S033	A07	EBOV_4	HIV1 1e7
S048-A07	0.0793293	0.0820574	0.0841757	0.0858988	0.0877853	0.0880523	0.089481	0.0905254	0.0914534	0.091386	0.0923077	0.0926897	0.0940679	S048	A07	EBOV_4	RTPCR Control
S047-A07	1.2294	1.22115	1.21898	1.21585	1.21482	1.21651	1.21463	1.21448	1.21675	1.21541	1.21833	1.22083	1.21779	S047	A07	EBOV_4	BBP1 Standard Combined e7
S046-A07	0.0943245	0.10598	0.1151	0.125287	0.136322	0.146548	0.156881	0.167589	0.179046	0.188858	0.200334	0.21065	0.221947	S046	A07	EBOV_4	Water 15
S043-A07	0.0790376	0.0833333	0.0850228	0.086962	0.0877402	0.0890922	0.0894793	0.0908521	0.0918111	0.092006	0.0929151	0.0928063	0.0936851	S043	A07	EBOV_4	WNV 1e7
S044-A07	0.0776168	0.0799577	0.0813722	0.0827143	0.0839161	0.0842809	0.0853362	0.0854979	0.0870899	0.087052	0.0871885	0.0876995	0.0888693	S044	A07	EBOV_4	YFV 1e7
S045-A07	0.0788307	0.0828236	0.0846082	0.0861109	0.0881488	0.0882611	0.0894905	0.0902756	0.0911548	0.0919714	0.092729	0.0940311	0.0933367	S045	A07	EBOV_4	RNaseP 1e7
S060-A07	0.0786623	0.0819104	0.0840267	0.0848914	0.0863332	0.0869318	0.0884121	0.0886918	0.0890242	0.090205	0.0903542	0.091418	0.0918634	S060	A07	EBOV_4	MBV 1e6
S059-A07	0.0776541	0.0798881	0.0822911	0.082433	0.0842573	0.0845802	0.085105	0.0861019	0.0864329	0.0872926	0.0879688	0.0883002	0.0881944	S059	A07	EBOV_4	LASV 1e6
S058-A07	0.0779773	0.0798702	0.0820821	0.0829421	0.0849755	0.0853146	0.0855833	0.0867456	0.0868745	0.0877591	0.0883299	0.0892238	0.0896078	S058	A07	EBOV_4	HIV2 1e6
S055-A07	0.078809	0.0821616	0.0841751	0.0860545	0.0875576	0.0879749	0.0889478	0.0895522	0.0901168	0.0907122	0.0907569	0.0916064	0.0924401	S055	A07	EBOV_4	CCHFV 1e6
S056-A07	1.21451	1.2036	1.20342	1.20267	1.20479	1.20504	1.20669	1.20508	1.20491	1.20825	1.20829	1.20498	1.20915	S056	A07	EBOV_4	EBOV 1e6
S057-A07	0.0829073	0.0858072	0.0894254	0.091431	0.0930046	0.0944458	0.0955705	0.0959812	0.0968502	0.0976504	0.0979221	0.0985206	0.0998191	S057	A07	EBOV_4	HIV1 1e6
S072-A07	0.0908746	0.0999242	0.108375	0.11859	0.127834	0.13748	0.146502	0.156921	0.167319	0.177441	0.187864	0.19879	0.209703	S072	A07	EBOV_4	Water 22
S071-A07	1.22815	1.21693	1.21466	1.21601	1.21029	1.21147	1.21242	1.21152	1.20995	1.21187	1.21549	1.21418	1.21562	S071	A07	EBOV_4	BBP1 Standard Combined e6
S070-A07	0.0936504	0.103445	0.11317	0.122442	0.132759	0.143902	0.154835	0.164688	0.175646	0.186017	0.197021	0.207343	0.218903	S070	A07	EBOV_4	Water 16
S067-A07	0.0811773	0.0846917	0.0870929	0.0889815	0.0902179	0.0919429	0.0929161	0.0938865	0.0940576	0.0949194	0.095418	0.0961808	0.0962335	S067	A07	EBOV_4	WNV 1e6
S068-A07	0.0774593	0.0791901	0.0809564	0.0835487	0.0841459	0.0844113	0.0855454	0.0866104	0.0864728	0.087682	0.087361	0.0882442	0.0880572	S068	A07	EBOV_4	YFV 1e6
S069-A07	0.0783835	0.0818814	0.0839486	0.0859319	0.0869617	0.0888756	0.0894737	0.0898662	0.090822	0.0912411	0.0920223	0.0930428	0.0928683	S069	A07	EBOV_4	RNaseP 1e6
S084-A07	0.0781213	0.081144	0.0825144	0.0848949	0.0856234	0.086494	0.087433	0.0887495	0.0884801	0.0892157	0.0897289	0.0907827	0.0908375	S084	A07	EBOV_4	MBV 1e5
S083-A07	0.0777784	0.0805865	0.0823445	0.0836615	0.084988	0.0856047	0.0867895	0.0872887	0.0880106	0.0885473	0.0888033	0.0902786	0.0902124	S083	A07	EBOV_4	LASV 1e5
S082-A07	0.0773313	0.0788163	0.0810859	0.0823705	0.0832837	0.0839499	0.0845331	0.085931	0.0863223	0.0866962	0.0864567	0.0872873	0.0885901	S082	A07	EBOV_4	HIV2 1e5
S079-A07	0.0783503	0.081105	0.0834122	0.0843722	0.0865783	0.0870698	0.0876995	0.0883768	0.089633	0.0896064	0.0899398	0.090676	0.0918971	S079	A07	EBOV_4	CCHFV 1e5
S080-A07	1.19367	1.18393	1.18336	1.1839	1.18086	1.18329	1.18237	1.18193	1.18093	1.18271	1.18318	1.18256	1.18405	S080	A07	EBOV_4	EBOV 1e5
S081-A07	0.0805433	0.0836077	0.0859343	0.0874227	0.0888941	0.0903671	0.0917252	0.0918246	0.0932781	0.0934141	0.0939095	0.0950541	0.0953004	S081	A07	EBOV_4	HIV1 1e5
S096-A07	0.0874289	0.0970442	0.105541	0.114142	0.123564	0.132943	0.142724	0.152717	0.162657	0.173958	0.182758	0.192928	0.203383	S096	A07	EBOV_4	Water 23
S095-A07	1.19763	1.18736	1.18475	1.18295	1.18267	1.18143	1.18105	1.18161	1.18088	1.1795	1.18163	1.17994	1.18099	S095	A07	EBOV_4	BBP1 Standard Combined e5
S094-A07	0.0908276	0.101768	0.110105	0.12042	0.130483	0.140481	0.150973	0.161299	0.1717	0.181328	0.191855	0.203149	0.212517	S094	A07	EBOV_4	Water 17
S091-A07	0.0822053	0.0864126	0.0892743	0.0912413	0.0927422	0.0940246	0.0953075	0.0970494	0.0976252	0.098422	0.099069	0.0995083	0.0996717	S091	A07	EBOV_4	WNV 1e5
S092-A07	0.0757094	0.0792113	0.08037	0.082115	0.0829618	0.0837015	0.0840146	0.0856561	0.0855447	0.0858424	0.0868171	0.0873548	0.0872358	S092	A07	EBOV_4	YFV 1e5
S093-A07	0.0774542	0.0796424	0.0824313	0.0840618	0.0856663	0.0870298	0.0869945	0.088107	0.0891627	0.0894964	0.0900076	0.090808	0.0912445	S093	A07	EBOV_4	RNaseP 1e5
S105-A07	0.077728	0.0812047	0.0830574	0.0849605	0.0861085	0.0875997	0.088047	0.0890887	0.0899421	0.0902713	0.090627	0.0915543	0.0924005	S105	A07	EBOV_4	HIV1 1e4
S104-A07	1.17149	1.16296	1.15772	1.16065	1.15893	1.15855	1.16176	1.16108	1.15982	1.16372	1.16364	1.16132	1.16434	S104	A07	EBOV_4	EBOV 1e4
S103-A07	0.0788508	0.0814073	0.0831286	0.0846564	0.0862574	0.087338	0.0878861	0.0892538	0.0892281	0.0899227	0.0902099	0.0904781	0.0910037	S103	A07	EBOV_4	CCHFV 1e4
S106-A07	0.075329	0.0782569	0.079696	0.0812306	0.0825195	0.0833526	0.0843645	0.0846711	0.0846907	0.0859031	0.0861269	0.0860627	0.087537	S106	A07	EBOV_4	HIV2 1e4
S107-A07	0.0753665	0.0781017	0.0798092	0.0813612	0.0813933	0.0828051	0.0834488	0.0841192	0.0841661	0.0847183	0.085913	0.0855584	0.086371	S107	A07	EBOV_4	LASV 1e4
S108-A07	0.0752465	0.0788248	0.0799908	0.0823529	0.0827761	0.0841753	0.0848369	0.0857739	0.0867042	0.0864749	0.0872394	0.0879428	0.0879414	S108	A07	EBOV_4	MBV 1e4
S117-A07	0.0756954	0.078922	0.0809334	0.0831246	0.0841799	0.0854048	0.0862394	0.0873247	0.0880431	0.088274	0.0890533	0.0892622	0.089601	S117	A07	EBOV_4	RNaseP 1e4
S116-A07	0.0741331	0.0763806	0.0778406	0.0798403	0.0807648	0.0817984	0.082289	0.0834861	0.0835578	0.0839406	0.0847983	0.084776	0.0853266	S116	A07	EBOV_4	YFV 1e4
S115-A07	0.0771275	0.0807621	0.0834084	0.0850223	0.0864114	0.0877213	0.0888046	0.0900993	0.090176	0.0905013	0.0907488	0.0920633	0.0924547	S115	A07	EBOV_4	WNV 1e4
S118-A07	0.0876384	0.097135	0.105602	0.115255	0.125575	0.135202	0.145874	0.155272	0.165664	0.176371	0.1854	0.197198	0.206297	S118	A07	EBOV_4	Water 18
S119-A07	1.14042	1.15145	1.1471	1.14454	1.14305	1.142	1.14123	1.14078	1.13846	1.14182	1.14025	1.14132	1.14054	S119	A07	EBOV_4	BBP1 Standard Combined e4
S120-A07	0.0865938	0.0958599	0.104304	0.113216	0.122557	0.132166	0.141409	0.151133	0.160793	0.170655	0.180526	0.190578	0.199562	S120	A07	EBOV_4	Water 24
S129-A07	0.0781688	0.0815884	0.0836283	0.0854314	0.0873425	0.0887998	0.0897237	0.0906582	0.0910295	0.0919952	0.09279	0.0930917	0.0934364	S129	A07	EBOV_4	HIV1 1e3
S128-A07	1.18132	1.17364	1.17021	1.16981	1.16718	1.16785	1.16738	1.16537	1.16703	1.16657	1.16646	1.16628	1.16916	S128	A07	EBOV_4	EBOV 1e3
S127-A07	0.0788705	0.0825814	0.0840769	0.0861644	0.0876811	0.0881897	0.0894038	0.0905324	0.0903961	0.0912078	0.0913442	0.0921646	0.0932184	S127	A07	EBOV_4	CCHFV 1e3
S130-A07	0.0761485	0.0796082	0.0815627	0.0829288	0.0846515	0.0853554	0.0867347	0.0869965	0.087689	0.0879696	0.0891066	0.0893197	0.0901067	S130	A07	EBOV_4	HIV2 1e3
S131-A07	0.0757889	0.0784247	0.0802811	0.082048	0.0830797	0.0841396	0.0850293	0.0858377	0.0860599	0.086493	0.0876757	0.0873108	0.0871898	S131	A07	EBOV_4	LASV 1e3
S132-A07	0.0752756	0.0785961	0.0811778	0.0828125	0.083526	0.084352	0.0857557	0.0857739	0.087045	0.087953	0.0879581	0.0881309	0.0886209	S132	A07	EBOV_4	MBV 1e3
S141-A07	0.0767903	0.0805554	0.0830502	0.0849214	0.0859478	0.0869691	0.0882676	0.0889159	0.0902199	0.0910039	0.0915942	0.0916526	0.0920253	S141	A07	EBOV_4	RNaseP 1e3
S140-A07	0.0752738	0.0790279	0.0816846	0.0827116	0.0836178	0.0848783	0.0862069	0.0864485	0.0869742	0.0873792	0.0890407	0.0883827	0.0888695	S140	A07	EBOV_4	YFV 1e3
S139-A07	0.0777277	0.081388	0.0835257	0.0858548	0.0870397	0.0879178	0.0895514	0.0906239	0.0903748	0.0913652	0.093011	0.0932258	0.0933178	S139	A07	EBOV_4	WNV 1e3
S142-A07	0.0888747	0.0998252	0.10889	0.119454	0.129077	0.139548	0.150475	0.160912	0.172135	0.182981	0.193523	0.204151	0.214373	S142	A07	EBOV_4	Water 19
S143-A07	0.656207	0.882547	1.06175	1.14989	1.17516	1.1812	1.17972	1.17565	1.17333	1.1748	1.1724	1.17561	1.17543	S143	A07	EBOV_4	BBP1 Standard Combined e3
S144-A07	0.0867326	0.095781	0.105027	0.113856	0.122744	0.132283	0.14233	0.151832	0.161358	0.17015	0.181767	0.190547	0.2	S144	A07	EBOV_4	Water 25
S153-A07	0.0768687	0.0805712	0.0836823	0.0859961	0.0877048	0.0883693	0.0896	0.0908174	0.0914765	0.0924185	0.0923774	0.0933699	0.0944319	S153	A07	EBOV_4	HIV1 1e2
S152-A07	0.595004	0.801095	0.983942	1.09957	1.14733	1.15915	1.16174	1.16431	1.16185	1.16221	1.15965	1.16193	1.15865	S152	A07	EBOV_4	EBOV 1e2
S151-A07	0.0779494	0.0808175	0.0832066	0.0851313	0.0862747	0.0883322	0.0890379	0.0893845	0.0907378	0.0910433	0.0918488	0.0925805	0.0929256	S151	A07	EBOV_4	CCHFV 1e2
S154-A07	0.0766949	0.0795387	0.0821885	0.0841399	0.0855427	0.086444	0.0875469	0.0882125	0.0891781	0.0893785	0.090163	0.0904029	0.0915358	S154	A07	EBOV_4	HIV2 1e2
S155-A07	0.0764316	0.0804419	0.0829443	0.0840326	0.0856304	0.0867353	0.087512	0.0882017	0.089044	0.0899729	0.090356	0.0909255	0.0914089	S155	A07	EBOV_4	LASV 1e2
S156-A07	0.0764717	0.0797272	0.0821355	0.0842156	0.0848811	0.0857576	0.0870727	0.0881548	0.0892325	0.0899068	0.0888266	0.0907926	0.0911867	S156	A07	EBOV_4	MBV 1e2
S165-A07	0.0768441	0.0805422	0.0820473	0.0843948	0.0857591	0.0865484	0.0873251	0.0888148	0.0898549	0.0898699	0.090528	0.091456	0.0917939	S165	A07	EBOV_4	RNaseP 1e2
S164-A07	0.0767844	0.0798992	0.0822568	0.0834837	0.085747	0.0867704	0.0874284	0.0880169	0.0892274	0.0900079	0.090298	0.0911634	0.0914449	S164	A07	EBOV_4	YFV 1e2
S163-A07	0.0773078	0.0805821	0.0833938	0.0851861	0.0869381	0.0881015	0.0891654	0.0897521	0.0910637	0.0914348	0.092199	0.0933975	0.092482	S163	A07	EBOV_4	WNV 1e2
S166-A07	0.0908584	0.102047	0.112649	0.123482	0.133833	0.14457	0.155455	0.167068	0.178163	0.188846	0.199293	0.210931	0.221961	S166	A07	EBOV_4	Water 20
S167-A07	0.0830338	0.0888738	0.0941023	0.0995031	0.104074	0.10984	0.114598	0.119132	0.125055	0.130375	0.13552	0.141446	0.147645	S167	A07	EBOV_4	BBP1 Standard Combined e2
S168-A07	0.0823454	0.0898611	0.0976854	0.105691	0.115045	0.124025	0.134464	0.144674	0.154973	0.167198	0.177607	0.189052	0.200367	S168	A07	EBOV_4	Water 26
S177-A07	0.0777625	0.0813692	0.084872	0.0860235	0.087482	0.0885949	0.0895738	0.0910521	0.0912524	0.0919185	0.0929998	0.0937382	0.0943039	S177	A07	EBOV_4	HIV1 1e1
S176-A07	0.111848	0.133275	0.15552	0.180129	0.20602	0.234935	0.26347	0.292323	0.321681	0.351736	0.380729	0.41168	0.441471	S176	A07	EBOV_4	EBOV 1e1
S175-A07	0.0783517	0.0821413	0.0847066	0.0872046	0.0888568	0.089601	0.0905608	0.0912858	0.0930745	0.0927582	0.0942597	0.0947322	0.0948771	S175	A07	EBOV_4	CCHFV 1e1
S178-A07	0.078102	0.0826087	0.0850138	0.0867893	0.0884786	0.0899216	0.0907806	0.0913468	0.0919637	0.0927941	0.0938689	0.0942385	0.0946374	S178	A07	EBOV_4	HIV2 1e1
S179-A07	0.0788158	0.0822805	0.0850026	0.0867521	0.0881046	0.0900953	0.0910088	0.0919094	0.0918137	0.0931319	0.0935476	0.0939728	0.0949539	S179	A07	EBOV_4	LASV 1e1
S180-A07	0.0785617	0.0818194	0.084038	0.0859173	0.0870832	0.0886035	0.0897777	0.089876	0.0901996	0.0919682	0.0926674	0.0928427	0.094192	S180	A07	EBOV_4	MBV 1e1
S189-A07	0.078872	0.0827595	0.084695	0.08646	0.0884563	0.0892612	0.0908078	0.0908853	0.0916476	0.0924309	0.0936145	0.0939187	0.0940689	S189	A07	EBOV_4	RNaseP 1e1
S188-A07	0.0796013	0.0840391	0.0865025	0.0882643	0.08944	0.0907652	0.0923769	0.0927651	0.0936528	0.0945705	0.0952665	0.0955756	0.096136	S188	A07	EBOV_4	YFV 1e1
S187-A07	0.0800788	0.0844377	0.0866276	0.0885951	0.0900948	0.0908311	0.0927481	0.0933615	0.0941924	0.0949162	0.095579	0.0963783	0.0967034	S187	A07	EBOV_4	WNV 1e1
S190-A07	0.0956706	0.108003	0.117438	0.128565	0.139661	0.15042	0.162726	0.173738	0.185607	0.196507	0.208529	0.218681	0.230251	S190	A07	EBOV_4	Water 21
S191-A07	0.0845964	0.0904775	0.0948051	0.0991564	0.103481	0.107874	0.111752	0.116614	0.119981	0.12389	0.127856	0.132151	0.135248	S191	A07	EBOV_4	BBP1 Standard Combined e1
S192-A07	0.0697521	0.0710157	0.0712357	0.0721689	0.0726651	0.072659	0.0733271	0.0726359	0.0734229	0.0743082	0.0742319	0.0746575	0.0745714	S192	A07	EBOV_4	No MgCl2 Control
S012-A18	0.071229	0.0725888	0.0720571	0.0730653	0.0734316	0.0734124	0.0742642	0.075421	0.0749855	0.0756474	0.0754676	0.0764749	0.0761828	S012	A18	Water	MBV 1e8
S011-A18	0.0695499	0.0707341	0.0715849	0.0715849	0.0717558	0.0729659	0.0730464	0.0736366	0.0741581	0.0741871	0.0746121	0.0758944	0.0754395	S011	A18	Water	LASV 1e8
S010-A18	0.0705683	0.0707753	0.0713179	0.0721184	0.0721045	0.0725323	0.072762	0.0739382	0.0741292	0.074263	0.0746449	0.0743896	0.0748633	S010	A18	Water	HIV2 1e8
S007-A18	0.0708571	0.0712976	0.0720702	0.0721832	0.0728535	0.0726604	0.0737503	0.0746595	0.074498	0.0752401	0.0758157	0.0762147	0.0761079	S007	A18	Water	CCHFV 1e8
S008-A18	0.0708996	0.0718542	0.0718308	0.0724389	0.0724498	0.0731674	0.0745179	0.0739718	0.0744909	0.0749827	0.074974	0.075767	0.0759415	S008	A18	Water	EBOV 1e8
S009-A18	0.0710221	0.0717615	0.0712526	0.0732042	0.0722444	0.0733132	0.0735719	0.073495	0.0739616	0.0747999	0.0749672	0.0754743	0.0752748	S009	A18	Water	HIV1 1e8
S024-A18	0.0701977	0.071128	0.0714906	0.071572	0.0723327	0.0718547	0.0732981	0.0730594	0.0736332	0.0739522	0.0744152	0.0745275	0.0745576	S024	A18	Water	IVT Control
S023-A18	0.0706426	0.071734	0.0716524	0.0726938	0.0725152	0.0726938	0.0737374	0.0739778	0.0740107	0.0743586	0.0748612	0.0752865	0.0756129	S023	A18	Water	BBP1 Standard Combined e8
S022-A18	0.069373	0.0693808	0.0703001	0.0705753	0.0706452	0.071271	0.0713847	0.0719809	0.0723971	0.0723195	0.0737781	0.0732142	0.0743227	S022	A18	Water	Water 14
S019-A18	0.0694755	0.0704198	0.0700302	0.0714898	0.0714803	0.071829	0.072282	0.071844	0.0721957	0.0730251	0.0732873	0.0731578	0.0737743	S019	A18	Water	WNV 1e8
S020-A18	0.0688201	0.0696285	0.0695465	0.0700529	0.0706886	0.0706121	0.0714893	0.0720173	0.0717606	0.0724752	0.0722813	0.0729304	0.0731964	S020	A18	Water	YFV 1e8
S021-A18	0.0692907	0.0695521	0.0702827	0.0701292	0.0712641	0.0711931	0.0718247	0.0721221	0.0722597	0.0733338	0.0730675	0.0733647	0.073907	S021	A18	Water	RNaseP 1e8
S036-A18	0.0701708	0.0705035	0.0706583	0.0709022	0.0713907	0.0718599	0.0727454	0.0727636	0.0730879	0.0732667	0.0731838	0.0740889	0.0738538	S036	A18	Water	MBV 1e7
S035-A18	0.0699907	0.0705285	0.0712111	0.0725774	0.0720074	0.0720637	0.0730572	0.0736078	0.0727624	0.0739752	0.0739455	0.0739133	0.0749064	S035	A18	Water	LASV 1e7
S034-A18	0.0696678	0.0703752	0.0701685	0.071438	0.0715042	0.0723706	0.0719868	0.072195	0.0730285	0.0737073	0.0736233	0.0735606	0.074466	S034	A18	Water	HIV2 1e7
S031-A18	0.0693838	0.0700956	0.0708141	0.0712584	0.0711485	0.0718161	0.0723382	0.0723795	0.0729564	0.0731581	0.0739178	0.0742182	0.0739585	S031	A18	Water	CCHFV 1e7
S032-A18	0.0700862	0.0712954	0.0716543	0.0725058	0.0716078	0.0722907	0.0731613	0.0725979	0.0728391	0.0739756	0.0738003	0.074622	0.074385	S032	A18	Water	EBOV 1e7
S033-A18	0.0692854	0.0705243	0.0701114	0.0705075	0.0714423	0.0719064	0.0721398	0.0721882	0.0730417	0.0734583	0.0740262	0.07377	0.0737318	S033	A18	Water	HIV1 1e7
S048-A18	0.0690941	0.0702136	0.0706373	0.0712727	0.0713705	0.0724601	0.0721566	0.0729016	0.0723684	0.07396	0.0735183	0.0744768	0.0743231	S048	A18	Water	RTPCR Control
S047-A18	0.0703692	0.0712143	0.0717697	0.0721643	0.0728455	0.0728599	0.0736925	0.073482	0.073129	0.0747411	0.0744878	0.0756964	0.075033	S047	A18	Water	BBP1 Standard Combined e7
S046-A18	0.06859	0.0685812	0.0694547	0.0701444	0.0707641	0.070441	0.0719108	0.0720041	0.0718001	0.0721035	0.0725368	0.0729948	0.0735075	S046	A18	Water	Water 15
S043-A18	0.0693631	0.070036	0.0698413	0.0708455	0.0707948	0.0709504	0.072305	0.0725847	0.0722536	0.0728198	0.0726746	0.0727902	0.0738128	S043	A18	Water	WNV 1e7
S044-A18	0.0692947	0.069927	0.0700621	0.0711003	0.0712463	0.071602	0.0722486	0.0723914	0.0727943	0.072733	0.0723412	0.0735524	0.0738465	S044	A18	Water	YFV 1e7
S045-A18	0.0701019	0.0706044	0.0709286	0.0711964	0.0719032	0.0724022	0.0723482	0.0723837	0.0737689	0.0742344	0.0741067	0.0752864	0.0743145	S045	A18	Water	RNaseP 1e7
S060-A18	0.0702883	0.0708965	0.071162	0.0715777	0.0714602	0.0720709	0.0728624	0.0721951	0.0737705	0.0733478	0.0734751	0.0743338	0.0740882	S060	A18	Water	MBV 1e6
S059-A18	0.069875	0.0701568	0.0711514	0.0714912	0.0718499	0.0724246	0.0725167	0.0726735	0.0728223	0.073483	0.073845	0.0741185	0.0742311	S059	A18	Water	LASV 1e6
S058-A18	0.0701765	0.0710078	0.0719854	0.0725294	0.0726803	0.0724656	0.0729305	0.0733291	0.0735044	0.0736969	0.0743085	0.0742731	0.0747119	S058	A18	Water	HIV2 1e6
S055-A18	0.0699056	0.0710753	0.0710837	0.07247	0.0719809	0.0725672	0.072725	0.0734696	0.0737037	0.0733346	0.0746315	0.0746084	0.0746998	S055	A18	Water	CCHFV 1e6
S056-A18	0.0711248	0.071367	0.071732	0.072844	0.0728967	0.0726185	0.0740764	0.0734803	0.0742464	0.0749969	0.0754272	0.0745538	0.0749813	S056	A18	Water	EBOV 1e6
S057-A18	0.0702035	0.0709155	0.0717886	0.071899	0.0720937	0.0728473	0.0734722	0.0731029	0.0737096	0.074019	0.0739478	0.073833	0.0754412	S057	A18	Water	HIV1 1e6
S072-A18	0.0689581	0.0697373	0.0702153	0.0707082	0.0715835	0.0713004	0.0716379	0.0730832	0.0730435	0.0733355	0.073423	0.0746073	0.0744397	S072	A18	Water	Water 22
S071-A18	0.0705508	0.0715419	0.0719741	0.0729128	0.0724416	0.0732322	0.0733132	0.0736008	0.0741355	0.0748216	0.0752324	0.074752	0.0756001	S071	A18	Water	BBP1 Standard Combined e6
S070-A18	0.0687131	0.0696534	0.0696241	0.0704694	0.0705321	0.0709557	0.0718678	0.0725019	0.0724002	0.0729367	0.0733538	0.0742143	0.074402	S070	A18	Water	Water 16
S067-A18	0.0697309	0.0702432	0.0703518	0.0711383	0.0717064	0.0719971	0.0717459	0.0724285	0.0732688	0.0729402	0.0738949	0.0748487	0.0748516	S067	A18	Water	WNV 1e6
S068-A18	0.0694137	0.0697772	0.070877	0.0709751	0.0706629	0.0708973	0.0714286	0.0719961	0.0726297	0.0725899	0.0728381	0.0733801	0.0734494	S068	A18	Water	YFV 1e6
S069-A18	0.0696731	0.0702767	0.070952	0.0716583	0.0716122	0.0717998	0.0718853	0.0724047	0.0729054	0.0729117	0.0734226	0.0735788	0.0734914	S069	A18	Water	RNaseP 1e6
S084-A18	0.0695584	0.0701493	0.0704259	0.07086	0.0714414	0.0717459	0.0719784	0.0726496	0.072864	0.0726527	0.0729896	0.0735944	0.0736798	S084	A18	Water	MBV 1e5
S083-A18	0.0686135	0.0698226	0.0692257	0.0700523	0.0703046	0.0708877	0.0711895	0.0716891	0.072176	0.0720877	0.0723223	0.0733614	0.0730536	S083	A18	Water	LASV 1e5
S082-A18	0.0693211	0.0700486	0.0701098	0.0706127	0.070384	0.0708713	0.0718377	0.0722202	0.0721884	0.0727981	0.073555	0.0734	0.0737788	S082	A18	Water	HIV2 1e5
S079-A18	0.0697386	0.0707083	0.0705771	0.0713568	0.0714582	0.072009	0.0722041	0.0725241	0.0728042	0.0736603	0.0741758	0.0742047	0.0742556	S079	A18	Water	CCHFV 1e5
S080-A18	0.0696673	0.0704499	0.0716388	0.0714117	0.0716861	0.0727284	0.0722785	0.0730437	0.0731548	0.0735198	0.0737773	0.07442	0.074359	S080	A18	Water	EBOV 1e5
S081-A18	0.0689999	0.0701991	0.0702731	0.0711268	0.071185	0.0715336	0.0712393	0.0721406	0.0729148	0.0727369	0.0721881	0.0734102	0.0734911	S081	A18	Water	HIV1 1e5
S096-A18	0.068114	0.0685339	0.0685065	0.0691164	0.0699247	0.0700469	0.0711558	0.0707248	0.0711477	0.0714433	0.0719499	0.0722892	0.0729738	S096	A18	Water	Water 23
S095-A18	0.0698708	0.0707029	0.0706509	0.0712676	0.0710266	0.0717718	0.0725043	0.0724577	0.0732856	0.073162	0.0730877	0.0737239	0.0744247	S095	A18	Water	BBP1 Standard Combined e5
S094-A18	0.0680427	0.0691235	0.0691074	0.069899	0.0696641	0.0705128	0.0711184	0.0712772	0.0715723	0.0716859	0.0726509	0.0728248	0.0729997	S094	A18	Water	Water 17
S091-A18	0.0690316	0.0697647	0.0696431	0.0703415	0.0704528	0.0716411	0.0718167	0.0719096	0.0719551	0.0722779	0.0727102	0.0734284	0.0732969	S091	A18	Water	WNV 1e5
S092-A18	0.068818	0.0692436	0.0700121	0.0697782	0.0703483	0.0706415	0.0707451	0.0715616	0.0711504	0.0723474	0.072207	0.0728014	0.0730911	S092	A18	Water	YFV 1e5
S093-A18	0.0689796	0.0691055	0.0702448	0.0701275	0.0704471	0.0703535	0.0711158	0.0713286	0.0720721	0.0724196	0.0728659	0.0725334	0.0729258	S093	A18	Water	RNaseP 1e5
S105-A18	0.0683129	0.0687515	0.0696998	0.0702123	0.0708109	0.0708022	0.0708979	0.0713743	0.0727902	0.0723202	0.0727807	0.0728204	0.0730948	S105	A18	Water	HIV1 1e4
S104-A18	0.0691111	0.0698358	0.0702351	0.0708302	0.0707427	0.0712299	0.071802	0.0718011	0.0726565	0.0729233	0.0731963	0.0732603	0.0732404	S104	A18	Water	EBOV 1e4
S103-A18	0.069011	0.0693635	0.0699937	0.0702287	0.0704055	0.0705862	0.0715231	0.0715686	0.0714985	0.0721423	0.0726506	0.0731284	0.0730438	S103	A18	Water	CCHFV 1e4
S106-A18	0.0684165	0.0693941	0.0688084	0.0694894	0.0700678	0.0708875	0.070862	0.0711384	0.0715031	0.0720757	0.0720312	0.0717856	0.0726543	S106	A18	Water	HIV2 1e4
S107-A18	0.0681111	0.0692569	0.0690012	0.0696535	0.0695005	0.0704266	0.0703468	0.070689	0.0711142	0.0720867	0.0721997	0.072576	0.0729991	S107	A18	Water	LASV 1e4
S108-A18	0.0685556	0.068445	0.0692463	0.0697339	0.07007	0.0698617	0.070563	0.0704774	0.0711008	0.0719065	0.0716741	0.0724283	0.0726224	S108	A18	Water	MBV 1e4
S117-A18	0.0677519	0.0681727	0.0693013	0.0691215	0.0695338	0.070113	0.0704339	0.0703812	0.0718025	0.0711613	0.0711526	0.0727357	0.0728133	S117	A18	Water	RNaseP 1e4
S116-A18	0.0673016	0.0681987	0.0689616	0.0691593	0.0689596	0.070042	0.0705084	0.0705339	0.0710329	0.071206	0.071718	0.0729094	0.0722396	S116	A18	Water	YFV 1e4
S115-A18	0.0674847	0.0679121	0.0687909	0.0688653	0.0692115	0.0694842	0.0698366	0.0706428	0.0709869	0.0707111	0.0710602	0.0716461	0.0718229	S115	A18	Water	WNV 1e4
S118-A18	0.0668927	0.0670188	0.0679811	0.0681305	0.0685987	0.0691733	0.0692774	0.0692759	0.0702007	0.0708722	0.0711782	0.0710974	0.0716423	S118	A18	Water	Water 18
S119-A18	0.0685116	0.0687293	0.0693827	0.069528	0.0705464	0.0704353	0.0706168	0.0710973	0.0713233	0.0723692	0.0720045	0.0725627	0.0725306	S119	A18	Water	BBP1 Standard Combined e4
S120-A18	0.0666235	0.0670144	0.0675743	0.0684378	0.0685464	0.068907	0.0698868	0.0700615	0.0705506	0.0708858	0.0707278	0.0715358	0.0720324	S120	A18	Water	Water 24
S129-A18	0.0686291	0.0688275	0.0697847	0.0696649	0.0705788	0.0703838	0.0715147	0.070964	0.0716265	0.0719192	0.0723094	0.0725947	0.0735464	S129	A18	Water	HIV1 1e3
S128-A18	0.0688696	0.0698122	0.0701645	0.0712087	0.0711359	0.0712534	0.0713268	0.0715427	0.0723677	0.07272	0.0725723	0.0730969	0.0739635	S128	A18	Water	EBOV 1e3
S127-A18	0.0689044	0.0691459	0.0701744	0.0700462	0.0704579	0.0707823	0.0709374	0.0716745	0.0719206	0.0721472	0.0722663	0.0729508	0.0739439	S127	A18	Water	CCHFV 1e3
S130-A18	0.067573	0.0689458	0.0689714	0.0693473	0.070497	0.0697474	0.0706106	0.0706268	0.0711403	0.0709674	0.0714244	0.0716475	0.0723136	S130	A18	Water	HIV2 1e3
S131-A18	0.0667852	0.0680844	0.0684313	0.0690805	0.0694987	0.0693901	0.0697259	0.0701936	0.0706059	0.0710824	0.0705699	0.0709244	0.0717709	S131	A18	Water	LASV 1e3
S132-A18	0.0676887	0.0684575	0.0686524	0.069442	0.0696702	0.0696199	0.070264	0.0708295	0.0709749	0.0718741	0.0717162	0.0717835	0.0726773	S132	A18	Water	MBV 1e3
S141-A18	0.0685151	0.0686979	0.0693262	0.0698342	0.0702941	0.0702731	0.0713711	0.0710505	0.0717081	0.0723718	0.072269	0.0723844	0.0732596	S141	A18	Water	RNaseP 1e3
S140-A18	0.0680394	0.0686474	0.0686753	0.0694485	0.0699569	0.070154	0.070979	0.0708901	0.0714202	0.0717127	0.0722222	0.0723329	0.0721975	S140	A18	Water	YFV 1e3
S139-A18	0.06847	0.0689675	0.0693913	0.0700755	0.071283	0.0707171	0.0714327	0.0716749	0.0722047	0.07228	0.0734924	0.0731879	0.073248	S139	A18	Water	WNV 1e3
S142-A18	0.0669218	0.0684314	0.0679622	0.068971	0.0693691	0.0691948	0.0697439	0.0704653	0.0707092	0.0712878	0.0711581	0.0721308	0.0720226	S142	A18	Water	Water 19
S143-A18	0.0685462	0.0697674	0.069589	0.0707474	0.0705243	0.0710714	0.0716079	0.0719326	0.0726532	0.0729379	0.0726223	0.0732748	0.073244	S143	A18	Water	BBP1 Standard Combined e3
S144-A18	0.0664259	0.06689	0.0672461	0.0681749	0.0688478	0.0686984	0.0694104	0.06965	0.0700455	0.0706947	0.0708259	0.0709252	0.0716661	S144	A18	Water	Water 25
S153-A18	0.0678637	0.0679715	0.0688414	0.069609	0.0702472	0.0698294	0.070086	0.0705554	0.0713264	0.0713478	0.0721128	0.0724906	0.0726384	S153	A18	Water	HIV1 1e2
S152-A18	0.0679027	0.0687602	0.0692492	0.0697144	0.0703267	0.0706165	0.0705094	0.0713195	0.0716179	0.0722239	0.0716943	0.0728164	0.0731462	S152	A18	Water	EBOV 1e2
S151-A18	0.0683179	0.0684426	0.0689635	0.0699935	0.0701012	0.0704184	0.0705064	0.0706445	0.0712891	0.0717879	0.072242	0.0720769	0.073039	S151	A18	Water	CCHFV 1e2
S154-A18	0.0684883	0.0683983	0.0690452	0.0696308	0.0695533	0.0697232	0.0702976	0.07057	0.0712071	0.0715779	0.0713431	0.0717486	0.0724394	S154	A18	Water	HIV2 1e2
S155-A18	0.0674646	0.0686677	0.0689429	0.0691816	0.0698356	0.0700066	0.0707392	0.0702405	0.0712526	0.0716262	0.0713556	0.0719044	0.0725283	S155	A18	Water	LASV 1e2
S156-A18	0.0675578	0.0688948	0.0696394	0.0697829	0.0696999	0.06979	0.0705175	0.0712679	0.0714634	0.0717636	0.0723163	0.0726519	0.0732348	S156	A18	Water	MBV 1e2
S165-A18	0.0679904	0.0684824	0.0693206	0.0694562	0.0697534	0.070455	0.0705733	0.0709572	0.0717492	0.0716715	0.0720141	0.0721361	0.0728123	S165	A18	Water	RNaseP 1e2
S164-A18	0.0680149	0.0689552	0.0688364	0.0696328	0.0697001	0.0700448	0.0704183	0.0712249	0.0714372	0.0714416	0.0719529	0.0721831	0.0728356	S164	A18	Water	YFV 1e2
S163-A18	0.0684271	0.0688159	0.0683215	0.0692345	0.0697787	0.0699449	0.0703286	0.0716713	0.0712246	0.0716158	0.0720414	0.0721989	0.0728138	S163	A18	Water	WNV 1e2
S166-A18	0.0676145	0.0678402	0.0688091	0.0690158	0.0695769	0.0698315	0.0699454	0.0709587	0.0709467	0.0714326	0.0719028	0.0727805	0.0731405	S166	A18	Water	Water 20
S167-A18	0.0684796	0.0687847	0.0695561	0.0704827	0.0699734	0.070489	0.0709665	0.0711268	0.0722042	0.0729498	0.072308	0.0728373	0.0732653	S167	A18	Water	BBP1 Standard Combined e2
S168-A18	0.0672916	0.0677483	0.0683705	0.0686744	0.0688298	0.069731	0.0700022	0.0699259	0.0706951	0.0718898	0.0715253	0.0719156	0.0721253	S168	A18	Water	Water 26
S177-A18	0.0685043	0.0687492	0.0700277	0.0700257	0.0706861	0.0715865	0.0713428	0.0720258	0.0723189	0.0723847	0.0731955	0.0728103	0.0730001	S177	A18	Water	HIV1 1e1
S176-A18	0.0682273	0.0697282	0.0703052	0.0704217	0.0708686	0.0708592	0.0716217	0.0718778	0.072296	0.0725654	0.0727628	0.0733985	0.0739405	S176	A18	Water	EBOV 1e1
S175-A18	0.0687754	0.0699161	0.0700545	0.0702723	0.0717881	0.0715681	0.0720817	0.0722474	0.0733957	0.0728719	0.0734288	0.0740341	0.0743671	S175	A18	Water	CCHFV 1e1
S178-A18	0.0689919	0.0697571	0.0701766	0.0706206	0.0716389	0.0720559	0.0719959	0.0724851	0.0729922	0.0727039	0.0739407	0.0741123	0.073955	S178	A18	Water	HIV2 1e1
S179-A18	0.0694946	0.0702139	0.0706368	0.0713825	0.0715395	0.0718161	0.0729922	0.0722766	0.0731865	0.0735743	0.0742259	0.0742452	0.074428	S179	A18	Water	LASV 1e1
S180-A18	0.0692427	0.0699015	0.0705852	0.0715401	0.0718466	0.0710941	0.0727095	0.0727047	0.073233	0.073083	0.0734678	0.0743872	0.0747853	S180	A18	Water	MBV 1e1
S189-A18	0.0701329	0.070764	0.0711662	0.07202	0.0715224	0.0722884	0.0722892	0.0731402	0.0736217	0.0739199	0.0743485	0.0740423	0.0737336	S189	A18	Water	RNaseP 1e1
S188-A18	0.0698653	0.0709694	0.0713441	0.0718748	0.07195	0.0726865	0.0731353	0.0732514	0.0743561	0.0744469	0.074521	0.0748525	0.0752389	S188	A18	Water	YFV 1e1
S187-A18	0.0696352	0.0706707	0.070877	0.0722204	0.0723658	0.0723018	0.0728769	0.0736079	0.0734072	0.074079	0.0746515	0.0753008	0.0750745	S187	A18	Water	WNV 1e1
S190-A18	0.0689983	0.0698396	0.0702036	0.0713859	0.0707113	0.0717789	0.0716211	0.0724499	0.0733022	0.0737985	0.0734209	0.0739784	0.07497	S190	A18	Water	Water 21
S191-A18	0.0709539	0.0709387	0.0712461	0.0723994	0.0733338	0.0735195	0.0746481	0.0749712	0.0749611	0.0746036	0.0756999	0.0767402	0.0764106	S191	A18	Water	BBP1 Standard Combined e1
S192-A18	0.0700381	0.0717637	0.0713183	0.0722858	0.0723331	0.0724277	0.0732585	0.0733854	0.0737309	0.0742756	0.0742838	0.0750222	0.0746409	S192	A18	Water	No MgCl2 Control
S012-A09	0.0713664	0.0722883	0.0726006	0.0736888	0.0741146	0.0744998	0.0750566	0.0753971	0.0755835	0.0761968	0.0765961	0.0768666	0.0772561	S012	A09	Water	MBV 1e8
S011-A09	0.0703432	0.0705832	0.0714592	0.0721095	0.0715871	0.0723124	0.0733793	0.0738828	0.0738824	0.0745677	0.0745355	0.0755383	0.0748108	S011	A09	Water	LASV 1e8
S010-A09	0.0700772	0.0707393	0.0711709	0.0712766	0.0713527	0.0723105	0.0727493	0.0738479	0.0732906	0.0738494	0.0738442	0.0746141	0.0744924	S010	A09	Water	HIV2 1e8
S007-A09	0.0704952	0.0711976	0.0714925	0.0716752	0.0723566	0.0725751	0.073505	0.0740048	0.0743796	0.0746902	0.0744851	0.0747631	0.0759025	S007	A09	Water	CCHFV 1e8
S008-A09	0.0700035	0.0710014	0.0718617	0.0716578	0.0719319	0.0726612	0.0738283	0.0738175	0.0739261	0.0741338	0.0743419	0.0751071	0.074935	S008	A09	Water	EBOV 1e8
S009-A09	0.0697114	0.0711234	0.07099	0.0722433	0.0718737	0.0726895	0.0731302	0.0731081	0.0740457	0.0739918	0.0747038	0.0746882	0.0748067	S009	A09	Water	HIV1 1e8
S024-A09	0.0696801	0.0701966	0.0710974	0.0714766	0.0719978	0.0723258	0.0724569	0.0729188	0.0736699	0.0741268	0.0737872	0.0746147	0.074383	S024	A09	Water	IVT Control
S023-A09	0.0703514	0.0705521	0.0707946	0.0719523	0.0723115	0.0725154	0.0727959	0.0731087	0.073893	0.0738112	0.0740766	0.0752518	0.0749154	S023	A09	Water	BBP1 Standard Combined e8
S022-A09	0.0682825	0.0688615	0.0702252	0.0703991	0.0705911	0.0709789	0.0713536	0.0716051	0.0722988	0.0722638	0.0727025	0.0738101	0.0741384	S022	A09	Water	Water 14
S019-A09	0.0688564	0.0694252	0.0694417	0.0703125	0.0699403	0.07131	0.0715186	0.0721285	0.0723333	0.0729786	0.0737617	0.0738614	0.0739352	S019	A09	Water	WNV 1e8
S020-A09	0.0680563	0.0693824	0.0694197	0.0702449	0.0704523	0.0705882	0.071018	0.0717459	0.0719591	0.0723147	0.0725061	0.0727032	0.072936	S020	A09	Water	YFV 1e8
S021-A09	0.0693638	0.0696152	0.0697996	0.070403	0.070172	0.0715802	0.0714902	0.0720541	0.0717843	0.0725447	0.0734452	0.073729	0.0735284	S021	A09	Water	RNaseP 1e8
S036-A09	0.0702667	0.0697226	0.0706134	0.0709746	0.0713616	0.0713664	0.0720751	0.0726746	0.0729328	0.0730345	0.073802	0.074129	0.074109	S036	A09	Water	MBV 1e7
S035-A09	0.0698077	0.0705601	0.0708903	0.0716724	0.0717675	0.0713714	0.0724493	0.0727456	0.0729062	0.073174	0.0739894	0.0741339	0.0744924	S035	A09	Water	LASV 1e7
S034-A09	0.0697289	0.0699987	0.0709258	0.0712431	0.0715	0.0718136	0.0714095	0.0721911	0.0731186	0.0729961	0.0744018	0.0735353	0.0745508	S034	A09	Water	HIV2 1e7
S031-A09	0.0692402	0.070314	0.0711045	0.0712617	0.0710574	0.0717959	0.0724959	0.0725575	0.0729841	0.07246	0.0736084	0.0738167	0.0745219	S031	A09	Water	CCHFV 1e7
S032-A09	0.0691661	0.0706065	0.0709243	0.0716186	0.0708406	0.0718185	0.0722139	0.0727178	0.073443	0.0732646	0.0733281	0.0738781	0.0745057	S032	A09	Water	EBOV 1e7
S033-A09	0.0696566	0.0703382	0.0703725	0.0704798	0.0709536	0.0716227	0.0721269	0.0725587	0.073147	0.0735084	0.0735466	0.0739583	0.0742891	S033	A09	Water	HIV1 1e7
S048-A09	0.0694713	0.0702279	0.0704736	0.0712229	0.0719118	0.0719081	0.0719118	0.0726029	0.0727536	0.0734072	0.0736935	0.0742143	0.0741465	S048	A09	Water	RTPCR Control
S047-A09	0.0698946	0.0713017	0.0713108	0.071405	0.0721383	0.0727827	0.0725924	0.0729665	0.0740396	0.0736618	0.0740124	0.0749666	0.0747295	S047	A09	Water	BBP1 Standard Combined e7
S046-A09	0.0686286	0.0698449	0.0695043	0.0700432	0.0704144	0.0713751	0.0719109	0.0718038	0.0723205	0.0725499	0.0732666	0.0735133	0.073817	S046	A09	Water	Water 15
S043-A09	0.0692313	0.0695418	0.0702679	0.0704278	0.0716803	0.0713341	0.0716266	0.0720045	0.0722099	0.0724116	0.0738816	0.0739849	0.0736161	S043	A09	Water	WNV 1e7
S044-A09	0.069125	0.0696601	0.0702993	0.0707432	0.0710523	0.0711273	0.0715944	0.0716442	0.0722831	0.0720619	0.0734438	0.0736855	0.0733047	S044	A09	Water	YFV 1e7
S045-A09	0.0698479	0.0703228	0.0710698	0.0716711	0.0715998	0.0720499	0.07322	0.0731384	0.0725939	0.0730625	0.0737269	0.0740506	0.0745173	S045	A09	Water	RNaseP 1e7
S060-A09	0.0703796	0.0708886	0.0708105	0.0716199	0.0720312	0.0722915	0.0727366	0.0725399	0.0734275	0.0734398	0.0737484	0.074231	0.0742978	S060	A09	Water	MBV 1e6
S059-A09	0.0695194	0.0701084	0.0713882	0.071469	0.0715813	0.0722603	0.0723742	0.0721643	0.0733219	0.073495	0.0737783	0.0744991	0.0741446	S059	A09	Water	LASV 1e6
S058-A09	0.0702662	0.0710737	0.071541	0.0723584	0.0721206	0.0721187	0.0728586	0.0727607	0.0738204	0.073313	0.0738272	0.0743355	0.074533	S058	A09	Water	HIV2 1e6
S055-A09	0.0697973	0.0703545	0.0708193	0.0720029	0.0711567	0.0721231	0.0721243	0.0728575	0.0724816	0.0729895	0.073808	0.0740098	0.0742445	S055	A09	Water	CCHFV 1e6
S056-A09	0.070372	0.0709031	0.0713577	0.072795	0.0719786	0.0729536	0.0730963	0.072708	0.0739723	0.0738083	0.0741551	0.0746241	0.0748044	S056	A09	Water	EBOV 1e6
S057-A09	0.0700491	0.0715216	0.0718459	0.0718727	0.0720962	0.0728596	0.0725741	0.0735046	0.0742014	0.0743988	0.0747476	0.0751724	0.0751965	S057	A09	Water	HIV1 1e6
S072-A09	0.06875	0.0701211	0.0705408	0.0705998	0.0709146	0.0711169	0.0718066	0.0722332	0.0730027	0.0732015	0.0739585	0.0742751	0.0742794	S072	A09	Water	Water 22
S071-A09	0.070239	0.070212	0.0708046	0.0721624	0.0718511	0.072652	0.0727981	0.0738334	0.0730546	0.0742605	0.0738647	0.0747576	0.0748926	S071	A09	Water	BBP1 Standard Combined e6
S070-A09	0.0687874	0.0698388	0.0696168	0.0706277	0.0704342	0.0709372	0.0714994	0.0727665	0.0727413	0.0730576	0.0736342	0.0742626	0.0740598	S070	A09	Water	Water 16
S067-A09	0.0699322	0.0698525	0.0704647	0.0710172	0.0709559	0.0719951	0.0726212	0.0724958	0.0726725	0.0726443	0.074081	0.0737928	0.074553	S067	A09	Water	WNV 1e6
S068-A09	0.0699928	0.0697242	0.070442	0.0709378	0.0710923	0.071183	0.0723445	0.071857	0.0725401	0.0724462	0.07264	0.073224	0.0738381	S068	A09	Water	YFV 1e6
S069-A09	0.0706943	0.0702521	0.0705671	0.0709007	0.0714243	0.0715921	0.0722172	0.0726646	0.0730055	0.073187	0.072923	0.0736498	0.0737392	S069	A09	Water	RNaseP 1e6
S084-A09	0.0694964	0.0704692	0.0710327	0.0715018	0.071351	0.0719307	0.0720901	0.0726843	0.0733811	0.0731351	0.0732137	0.074223	0.0739566	S084	A09	Water	MBV 1e5
S083-A09	0.0693604	0.070648	0.070377	0.0704724	0.0703584	0.0717983	0.0715145	0.0715706	0.0722004	0.0723067	0.0727789	0.0733567	0.0736976	S083	A09	Water	LASV 1e5
S082-A09	0.0696699	0.0703167	0.0710529	0.0706466	0.0709581	0.0718272	0.0718315	0.0720082	0.0724986	0.0726439	0.0738753	0.0737458	0.0740853	S082	A09	Water	HIV2 1e5
S079-A09	0.0693991	0.0706014	0.0705159	0.0708484	0.0709743	0.0715008	0.0722368	0.0717475	0.0723503	0.0733588	0.0736325	0.073803	0.0738364	S079	A09	Water	CCHFV 1e5
S080-A09	0.0693287	0.0704961	0.0705994	0.0712285	0.0711429	0.0719751	0.0724612	0.0719326	0.0728699	0.0729048	0.0733714	0.0741008	0.0744169	S080	A09	Water	EBOV 1e5
S081-A09	0.0688187	0.0697579	0.0701661	0.0703143	0.0701817	0.0708993	0.0720427	0.0715514	0.0718577	0.072116	0.0726742	0.0730575	0.0735636	S081	A09	Water	HIV1 1e5
S096-A09	0.0674583	0.06867	0.0689298	0.0691352	0.0693918	0.0699221	0.0706855	0.0712504	0.0710824	0.071622	0.0723588	0.0721918	0.0726059	S096	A09	Water	Water 23
S095-A09	0.068912	0.0695818	0.0698007	0.0709466	0.0712228	0.0711673	0.0712314	0.07142	0.0721718	0.0720954	0.0727108	0.0727086	0.0735837	S095	A09	Water	BBP1 Standard Combined e5
S094-A09	0.0682218	0.0686768	0.0688647	0.0695472	0.0701698	0.0705173	0.0705719	0.0712339	0.0718524	0.0719863	0.0722795	0.0727244	0.0727467	S094	A09	Water	Water 17
S091-A09	0.0693808	0.0698219	0.0696719	0.0705758	0.070194	0.0707136	0.071437	0.0717828	0.0717077	0.0724328	0.0722884	0.0735381	0.0730797	S091	A09	Water	WNV 1e5
S092-A09	0.0688186	0.0691196	0.0702583	0.0706534	0.0702646	0.070677	0.0709775	0.0719597	0.0719273	0.0722092	0.0722814	0.0723812	0.0726044	S092	A09	Water	YFV 1e5
S093-A09	0.0688784	0.069442	0.0705516	0.0710794	0.0707949	0.0710705	0.0716141	0.0716562	0.0721698	0.0723754	0.0727004	0.0727284	0.0732156	S093	A09	Water	RNaseP 1e5
S105-A09	0.0688867	0.0694721	0.0699613	0.0707314	0.0704275	0.0708638	0.0715381	0.0715254	0.0723525	0.0727693	0.0730031	0.0729222	0.0728932	S105	A09	Water	HIV1 1e4
S104-A09	0.0687639	0.0693951	0.0699663	0.0708321	0.0704431	0.070355	0.0713783	0.0715081	0.0720536	0.0718433	0.0725906	0.072997	0.0732913	S104	A09	Water	EBOV 1e4
S103-A09	0.0681608	0.0682798	0.0698372	0.0701714	0.0697459	0.0706386	0.0712047	0.0712047	0.0714493	0.0722429	0.0726891	0.0728735	0.0726583	S103	A09	Water	CCHFV 1e4
S106-A09	0.068379	0.069059	0.0689456	0.0698106	0.0696515	0.0708474	0.0706115	0.0704413	0.0712458	0.0721812	0.0721216	0.0721613	0.072408	S106	A09	Water	HIV2 1e4
S107-A09	0.0685138	0.0691406	0.0688656	0.0694178	0.0695703	0.0706718	0.0703202	0.0712163	0.0711456	0.0717961	0.0718629	0.0716831	0.0730337	S107	A09	Water	LASV 1e4
S108-A09	0.0680643	0.0687724	0.0692754	0.0701021	0.0698621	0.0700081	0.0700804	0.0712369	0.0714244	0.071658	0.0716166	0.0723287	0.0727368	S108	A09	Water	MBV 1e4
S117-A09	0.0682924	0.0682671	0.0695969	0.0691508	0.0697284	0.0702405	0.0703383	0.0706831	0.071549	0.0716153	0.0714577	0.0722856	0.0730727	S117	A09	Water	RNaseP 1e4
S116-A09	0.0684868	0.0685744	0.0689715	0.0694043	0.0696868	0.0698185	0.0703378	0.0702812	0.0712916	0.0711584	0.0716491	0.0725534	0.0725534	S116	A09	Water	YFV 1e4
S115-A09	0.0673297	0.0684807	0.0691544	0.0694897	0.0695573	0.0696166	0.0700849	0.0705504	0.0709592	0.0714039	0.0718076	0.0723225	0.0718781	S115	A09	Water	WNV 1e4
S118-A09	0.0665227	0.0675233	0.0677575	0.0680757	0.0681385	0.0684156	0.0693359	0.0692248	0.0696235	0.0703455	0.0705597	0.0710891	0.0713327	S118	A09	Water	Water 18
S119-A09	0.0684893	0.0687049	0.068623	0.0691742	0.0692722	0.0696328	0.0704425	0.0706577	0.0711519	0.0717703	0.0713593	0.0720082	0.0720783	S119	A09	Water	BBP1 Standard Combined e4
S120-A09	0.0676631	0.0681977	0.0674472	0.0687977	0.0687146	0.069142	0.0697476	0.0701746	0.0703666	0.0705711	0.0709209	0.0712775	0.0718355	S120	A09	Water	Water 24
S129-A09	0.0676337	0.0688152	0.0692631	0.0694845	0.0699015	0.0702119	0.0711152	0.0708789	0.0716025	0.071652	0.0719475	0.0723948	0.0728839	S129	A09	Water	HIV1 1e3
S128-A09	0.0677531	0.068942	0.0694998	0.0693493	0.0698391	0.0702165	0.070622	0.0704758	0.0710523	0.0721881	0.0721845	0.0721555	0.0735896	S128	A09	Water	EBOV 1e3
S127-A09	0.0687758	0.0685603	0.0696728	0.069846	0.0703071	0.0704889	0.0706769	0.0711362	0.0716177	0.0721924	0.0722752	0.0723426	0.0738511	S127	A09	Water	CCHFV 1e3
S130-A09	0.0680528	0.0688124	0.0694597	0.0697594	0.0700209	0.0694154	0.0710259	0.0707218	0.070619	0.0711961	0.0715286	0.0719613	0.0721776	S130	A09	Water	HIV2 1e3
S131-A09	0.067836	0.0681936	0.0687956	0.0689555	0.0699517	0.0693524	0.0694598	0.0704792	0.0707065	0.0713283	0.0706598	0.0717374	0.0718805	S131	A09	Water	LASV 1e3
S132-A09	0.0671738	0.0681593	0.0678363	0.0688325	0.0686849	0.0691761	0.0697087	0.0698125	0.0704657	0.0702034	0.0712981	0.0707672	0.0714497	S132	A09	Water	MBV 1e3
S141-A09	0.0680811	0.0687076	0.0696986	0.0694355	0.0700344	0.0709195	0.0706068	0.070845	0.0711402	0.0718342	0.0720446	0.0718183	0.0725361	S141	A09	Water	RNaseP 1e3
S140-A09	0.0684322	0.0690719	0.0693196	0.0699321	0.0707544	0.0697879	0.0711602	0.0710469	0.071517	0.0715884	0.0723304	0.0726198	0.0729634	S140	A09	Water	YFV 1e3
S139-A09	0.0685976	0.0691688	0.0694388	0.0696721	0.0709087	0.0710292	0.0711169	0.0705792	0.071576	0.0723048	0.0720066	0.0725811	0.0729512	S139	A09	Water	WNV 1e3
S142-A09	0.0670872	0.0677858	0.0682486	0.0686185	0.0695233	0.0693388	0.0693515	0.0701105	0.0707076	0.0710327	0.0718621	0.0715937	0.0714286	S142	A09	Water	Water 19
S143-A09	0.0679112	0.0685202	0.069085	0.0690275	0.0702849	0.0699658	0.070206	0.0712179	0.0713338	0.0718773	0.0721762	0.0723373	0.0723461	S143	A09	Water	BBP1 Standard Combined e3
S144-A09	0.066745	0.0677248	0.0684405	0.0682353	0.0689726	0.0690735	0.0697555	0.0699157	0.0703711	0.0716789	0.0712296	0.0715682	0.0722792	S144	A09	Water	Water 25
S153-A09	0.0680292	0.0684753	0.069023	0.0697383	0.0703797	0.070788	0.071292	0.0709338	0.0717709	0.0717069	0.0728879	0.0725865	0.0732133	S153	A09	Water	HIV1 1e2
S152-A09	0.0678385	0.0687229	0.0685785	0.0694313	0.0698306	0.0695739	0.0706933	0.0702118	0.0708694	0.0709758	0.0713989	0.0728029	0.0725974	S152	A09	Water	EBOV 1e2
S151-A09	0.0677019	0.0690669	0.0689045	0.0690797	0.0698445	0.0705708	0.0706245	0.070482	0.071628	0.0711955	0.0714455	0.0726569	0.073194	S151	A09	Water	CCHFV 1e2
S154-A09	0.0679005	0.0685517	0.0689902	0.0692597	0.0702645	0.0709971	0.0708256	0.0710903	0.0718358	0.071146	0.0715872	0.0718793	0.072884	S154	A09	Water	HIV2 1e2
S155-A09	0.0680321	0.068503	0.069075	0.0695626	0.0702914	0.0704437	0.0710458	0.0705669	0.0710106	0.0715105	0.071929	0.0721812	0.0735276	S155	A09	Water	LASV 1e2
S156-A09	0.0681527	0.0690641	0.069616	0.0698639	0.0702848	0.0703976	0.0703336	0.0711351	0.0717398	0.0722068	0.0720887	0.0726656	0.07339	S156	A09	Water	MBV 1e2
S165-A09	0.06785	0.0693512	0.069166	0.0698253	0.0703566	0.0703496	0.0716376	0.0711672	0.0719468	0.072071	0.0724292	0.0722943	0.0733472	S165	A09	Water	RNaseP 1e2
S164-A09	0.0684341	0.0689969	0.0696022	0.0694419	0.0701424	0.0698496	0.0712279	0.0713632	0.071586	0.0714548	0.0722035	0.0724877	0.0729627	S164	A09	Water	YFV 1e2
S163-A09	0.0685056	0.0690887	0.0689007	0.0698581	0.0699471	0.0704859	0.0706342	0.0711016	0.0711929	0.0722117	0.0719231	0.0727929	0.0734373	S163	A09	Water	WNV 1e2
S166-A09	0.0677201	0.0685672	0.0688099	0.0692974	0.0692643	0.0702292	0.0703746	0.0712866	0.0713718	0.0718025	0.0722007	0.073082	0.0731777	S166	A09	Water	Water 20
S167-A09	0.068523	0.0691499	0.0695214	0.0705868	0.0701063	0.0713169	0.0712585	0.0713166	0.0726474	0.073068	0.0731139	0.0728944	0.0735841	S167	A09	Water	BBP1 Standard Combined e2
S168-A09	0.0675916	0.0677207	0.0682444	0.068602	0.0694362	0.0697561	0.0698382	0.06977	0.0702773	0.0712457	0.0721571	0.0720383	0.0724078	S168	A09	Water	Water 26
S177-A09	0.0691116	0.0694112	0.0695339	0.0698145	0.0704734	0.0712061	0.0716059	0.0717281	0.072557	0.072326	0.0724998	0.072524	0.0740385	S177	A09	Water	HIV1 1e1
S176-A09	0.0687791	0.0697207	0.0703046	0.0702805	0.0708344	0.0713925	0.0716408	0.0723418	0.0720983	0.0732017	0.0732961	0.073211	0.0744931	S176	A09	Water	EBOV 1e1
S175-A09	0.0691792	0.0700114	0.0702809	0.0705591	0.0719863	0.0721295	0.0721433	0.0728629	0.0734741	0.0739153	0.0733593	0.07424	0.0742163	S175	A09	Water	CCHFV 1e1
S178-A09	0.069573	0.0704525	0.070311	0.0707547	0.0722549	0.0715582	0.0723671	0.0727355	0.0728017	0.0726799	0.0735342	0.0740789	0.0743995	S178	A09	Water	HIV2 1e1
S179-A09	0.0692716	0.0698789	0.0705745	0.0711586	0.0714332	0.0714844	0.0734593	0.0723641	0.0735573	0.0735361	0.0740449	0.0739427	0.0748688	S179	A09	Water	LASV 1e1
S180-A09	0.0694408	0.0697129	0.0707745	0.0710361	0.07163	0.0722197	0.0727225	0.0724208	0.0727992	0.0735643	0.0735585	0.0739297	0.0740201	S180	A09	Water	MBV 1e1
S189-A09	0.0692394	0.0701294	0.0705844	0.0714662	0.0721833	0.072578	0.0725337	0.0732824	0.0737966	0.0738995	0.073924	0.0742614	0.0746606	S189	A09	Water	RNaseP 1e1
S188-A09	0.0700152	0.0705921	0.0712867	0.0720212	0.0722868	0.072593	0.0729922	0.0735343	0.0744056	0.0746309	0.0747995	0.0750903	0.0752071	S188	A09	Water	YFV 1e1
S187-A09	0.0695406	0.0711551	0.0712115	0.0717729	0.0719258	0.0723754	0.072708	0.0739533	0.0742637	0.0746179	0.0751638	0.074805	0.0754263	S187	A09	Water	WNV 1e1
S190-A09	0.0692035	0.0698627	0.0707661	0.071235	0.0712132	0.0716398	0.0722746	0.0728064	0.0728934	0.0738564	0.0745402	0.0745428	0.0743792	S190	A09	Water	Water 21
S191-A09	0.0704102	0.0719021	0.0721636	0.0731012	0.0733578	0.0737744	0.0741547	0.0743013	0.0750767	0.0753415	0.0758385	0.0764279	0.0767599	S191	A09	Water	BBP1 Standard Combined e1
S192-A09	0.0704713	0.0713567	0.0720559	0.072277	0.07236	0.0733662	0.0732899	0.0738263	0.0737055	0.0742761	0.0744286	0.0744866	0.0750817	S192	A09	Water	No MgCl2 Control
S012-A16	0.103805	0.112342	0.121813	0.129677	0.13803	0.144714	0.150333	0.15681	0.160573	0.164738	0.167556	0.170072	0.172181	S012	A16	HIV1_3	MBV 1e8
S011-A16	0.0977335	0.102503	0.106043	0.108237	0.110072	0.111521	0.112369	0.113651	0.114893	0.115077	0.115987	0.116855	0.117226	S011	A16	HIV1_3	LASV 1e8
S010-A16	0.0885082	0.0929453	0.0950717	0.09839	0.101124	0.103243	0.104946	0.106834	0.107888	0.108736	0.109473	0.111223	0.112088	S010	A16	HIV1_3	HIV2 1e8
S007-A16	0.0985604	0.106377	0.113321	0.120094	0.126034	0.129411	0.133793	0.136582	0.138196	0.139655	0.141088	0.141301	0.142777	S007	A16	HIV1_3	CCHFV 1e8
S008-A16	0.100694	0.108665	0.114014	0.119918	0.124356	0.129793	0.132843	0.135737	0.138513	0.140498	0.143273	0.143739	0.146383	S008	A16	HIV1_3	EBOV 1e8
S009-A16	0.128041	0.142119	0.155517	0.168565	0.182098	0.193646	0.204368	0.212285	0.21884	0.225528	0.230704	0.235514	0.239407	S009	A16	HIV1_3	HIV1 1e8
S024-A16	0.101552	0.111247	0.123747	0.13664	0.148694	0.159995	0.169083	0.176966	0.183169	0.189023	0.194725	0.198133	0.201031	S024	A16	HIV1_3	IVT Control
S023-A16	0.0981189	0.105463	0.110819	0.115685	0.119864	0.124202	0.126648	0.128992	0.131971	0.133421	0.134808	0.136769	0.137486	S023	A16	HIV1_3	BBP1 Standard Combined e8
S022-A16	0.106992	0.114137	0.118948	0.122505	0.126702	0.129767	0.1332	0.136014	0.138305	0.141561	0.143537	0.145617	0.148348	S022	A16	HIV1_3	Water 14
S019-A16	0.0936897	0.100286	0.106374	0.112467	0.117726	0.12363	0.128957	0.132101	0.135592	0.138954	0.141285	0.144039	0.144193	S019	A16	HIV1_3	WNV 1e8
S020-A16	0.0918293	0.0984678	0.105581	0.112157	0.11893	0.124153	0.128923	0.132671	0.136327	0.139513	0.142238	0.14406	0.146227	S020	A16	HIV1_3	YFV 1e8
S021-A16	0.10122	0.110346	0.12297	0.135169	0.146594	0.156125	0.165236	0.172835	0.179296	0.184172	0.1881	0.192724	0.196596	S021	A16	HIV1_3	RNaseP 1e8
S036-A16	0.0979157	0.106137	0.114866	0.123767	0.132608	0.139817	0.146396	0.150688	0.156246	0.15926	0.162277	0.164437	0.166768	S036	A16	HIV1_3	MBV 1e7
S035-A16	0.0959328	0.101703	0.104818	0.107071	0.109357	0.110023	0.111569	0.112939	0.11399	0.115314	0.115799	0.116039	0.116279	S035	A16	HIV1_3	LASV 1e7
S034-A16	0.0869855	0.0912418	0.0940416	0.0971703	0.0984722	0.100227	0.101412	0.102296	0.103956	0.105147	0.105814	0.106967	0.107035	S034	A16	HIV1_3	HIV2 1e7
S031-A16	0.095771	0.103383	0.109478	0.115274	0.120522	0.124502	0.127687	0.129828	0.131689	0.13263	0.134314	0.135572	0.136223	S031	A16	HIV1_3	CCHFV 1e7
S032-A16	0.101239	0.109755	0.118524	0.126443	0.133794	0.141298	0.147368	0.153005	0.157206	0.160894	0.164153	0.165934	0.168365	S032	A16	HIV1_3	EBOV 1e7
S033-A16	0.102991	0.112861	0.12509	0.136705	0.148199	0.158304	0.166732	0.17407	0.179511	0.184193	0.188859	0.192765	0.195868	S033	A16	HIV1_3	HIV1 1e7
S048-A16	0.0992376	0.108862	0.121071	0.134051	0.146914	0.156755	0.166381	0.175152	0.182199	0.187599	0.192261	0.196593	0.199809	S048	A16	HIV1_3	RTPCR Control
S047-A16	0.0968276	0.103225	0.109179	0.115402	0.119878	0.124535	0.127463	0.13042	0.133067	0.134709	0.136266	0.137996	0.138854	S047	A16	HIV1_3	BBP1 Standard Combined e7
S046-A16	0.102175	0.10953	0.114497	0.117954	0.122539	0.125029	0.128174	0.130669	0.133895	0.135542	0.138372	0.14075	0.143389	S046	A16	HIV1_3	Water 15
S043-A16	0.0940063	0.101893	0.108139	0.115894	0.123111	0.129796	0.135435	0.141451	0.144833	0.148252	0.152276	0.154754	0.15584	S043	A16	HIV1_3	WNV 1e7
S044-A16	0.0929705	0.0996291	0.107606	0.115217	0.121275	0.128062	0.131913	0.136004	0.139185	0.142006	0.144817	0.146733	0.148388	S044	A16	HIV1_3	YFV 1e7
S045-A16	0.0989163	0.10892	0.120141	0.13165	0.141583	0.151632	0.159484	0.166307	0.172346	0.176101	0.18028	0.183527	0.18642	S045	A16	HIV1_3	RNaseP 1e7
S060-A16	0.0978949	0.105636	0.114083	0.124344	0.133697	0.141502	0.148877	0.154396	0.159287	0.16362	0.166291	0.16914	0.171244	S060	A16	HIV1_3	MBV 1e6
S059-A16	0.0940938	0.0996475	0.10292	0.105606	0.107202	0.109564	0.110464	0.111837	0.112056	0.112994	0.113772	0.113918	0.114966	S059	A16	HIV1_3	LASV 1e6
S058-A16	0.0883588	0.0921011	0.0954956	0.0974183	0.0997767	0.100739	0.103318	0.10416	0.104604	0.10664	0.105888	0.107779	0.108041	S058	A16	HIV1_3	HIV2 1e6
S055-A16	0.0940674	0.100333	0.10764	0.11476	0.117622	0.12193	0.124984	0.127473	0.128752	0.131134	0.131623	0.13335	0.133796	S055	A16	HIV1_3	CCHFV 1e6
S056-A16	0.101388	0.111857	0.122904	0.132956	0.14218	0.151504	0.158652	0.164382	0.170582	0.174808	0.178115	0.181818	0.184268	S056	A16	HIV1_3	EBOV 1e6
S057-A16	0.1001	0.110362	0.121841	0.13353	0.144696	0.154895	0.163127	0.170115	0.176678	0.181394	0.185639	0.189839	0.192607	S057	A16	HIV1_3	HIV1 1e6
S072-A16	0.0991943	0.105609	0.110676	0.114109	0.117593	0.121273	0.123385	0.126145	0.129279	0.131324	0.132922	0.135657	0.137371	S072	A16	HIV1_3	Water 22
S071-A16	0.0949215	0.101997	0.108424	0.113565	0.118905	0.122725	0.127246	0.129778	0.131411	0.132841	0.134668	0.135759	0.137341	S071	A16	HIV1_3	BBP1 Standard Combined e6
S070-A16	0.100358	0.107691	0.112614	0.116255	0.120493	0.123222	0.126769	0.129496	0.131677	0.133326	0.135579	0.13871	0.140106	S070	A16	HIV1_3	Water 16
S067-A16	0.0959139	0.104063	0.113902	0.122764	0.131622	0.139707	0.147666	0.152439	0.158429	0.16181	0.166739	0.169559	0.172731	S067	A16	HIV1_3	WNV 1e6
S068-A16	0.0926384	0.0990105	0.106431	0.112826	0.118934	0.124075	0.128502	0.132212	0.135232	0.138063	0.140247	0.141943	0.143745	S068	A16	HIV1_3	YFV 1e6
S069-A16	0.0984269	0.107012	0.118153	0.128081	0.138114	0.146592	0.153818	0.160169	0.164415	0.169734	0.172627	0.175338	0.178017	S069	A16	HIV1_3	RNaseP 1e6
S084-A16	0.095351	0.10329	0.113265	0.120702	0.130128	0.137746	0.144542	0.150246	0.154522	0.158821	0.161672	0.164749	0.166085	S084	A16	HIV1_3	MBV 1e5
S083-A16	0.0928627	0.0987862	0.102387	0.105064	0.107692	0.10934	0.110248	0.110783	0.112072	0.113381	0.113423	0.114801	0.114867	S083	A16	HIV1_3	LASV 1e5
S082-A16	0.0871007	0.0913343	0.0949142	0.0974492	0.100006	0.102126	0.103601	0.104197	0.105525	0.106667	0.107507	0.108986	0.109443	S082	A16	HIV1_3	HIV2 1e5
S079-A16	0.0937761	0.0999763	0.107223	0.112817	0.118219	0.121809	0.125434	0.12713	0.129784	0.130688	0.131796	0.132989	0.134444	S079	A16	HIV1_3	CCHFV 1e5
S080-A16	0.0977197	0.108049	0.118551	0.129157	0.13964	0.148365	0.15706	0.163679	0.170067	0.174761	0.178046	0.182053	0.186184	S080	A16	HIV1_3	EBOV 1e5
S081-A16	0.0965838	0.105917	0.117113	0.128316	0.138882	0.14739	0.155803	0.163219	0.167734	0.173155	0.17766	0.180362	0.183841	S081	A16	HIV1_3	HIV1 1e5
S096-A16	0.0968281	0.103224	0.107314	0.111047	0.114633	0.116998	0.121245	0.123305	0.124777	0.127047	0.129364	0.131586	0.132717	S096	A16	HIV1_3	Water 23
S095-A16	0.0931822	0.100526	0.106504	0.112629	0.117707	0.121289	0.124827	0.127642	0.130561	0.132577	0.133765	0.134993	0.136548	S095	A16	HIV1_3	BBP1 Standard Combined e5
S094-A16	0.0989561	0.10543	0.110226	0.114551	0.117344	0.120251	0.123423	0.12594	0.128145	0.130549	0.132676	0.135651	0.137124	S094	A16	HIV1_3	Water 17
S091-A16	0.0952044	0.104353	0.115237	0.126061	0.136275	0.145191	0.152269	0.15909	0.164635	0.169084	0.17216	0.176149	0.17841	S091	A16	HIV1_3	WNV 1e5
S092-A16	0.090925	0.0973235	0.104608	0.111656	0.117561	0.122027	0.126869	0.130983	0.133711	0.136607	0.138475	0.140961	0.142528	S092	A16	HIV1_3	YFV 1e5
S093-A16	0.0965094	0.105127	0.115301	0.127586	0.137073	0.146965	0.154628	0.161856	0.166795	0.171898	0.17608	0.179942	0.182564	S093	A16	HIV1_3	RNaseP 1e5
S105-A16	0.0965124	0.10586	0.11617	0.128326	0.138586	0.147947	0.155936	0.163246	0.16868	0.173648	0.177773	0.181161	0.183706	S105	A16	HIV1_3	HIV1 1e4
S104-A16	0.0970402	0.106048	0.116805	0.127928	0.139757	0.148233	0.156854	0.163289	0.168815	0.17391	0.178972	0.181315	0.184017	S104	A16	HIV1_3	EBOV 1e4
S103-A16	0.0932775	0.0996641	0.10701	0.113688	0.118953	0.123246	0.126399	0.129036	0.130849	0.131728	0.132869	0.134846	0.135983	S103	A16	HIV1_3	CCHFV 1e4
S106-A16	0.0886179	0.0935402	0.0978381	0.102305	0.105434	0.108751	0.110743	0.111732	0.114021	0.115524	0.1171	0.117939	0.118635	S106	A16	HIV1_3	HIV2 1e4
S107-A16	0.0920478	0.0985293	0.102598	0.106039	0.108872	0.11167	0.113128	0.114229	0.115019	0.1168	0.116884	0.117526	0.118126	S107	A16	HIV1_3	LASV 1e4
S108-A16	0.0922291	0.100312	0.10982	0.119492	0.128473	0.13669	0.142832	0.149401	0.15346	0.157901	0.160084	0.163671	0.165544	S108	A16	HIV1_3	MBV 1e4
S117-A16	0.0953709	0.104312	0.115353	0.126535	0.136701	0.144116	0.152207	0.158748	0.163751	0.168673	0.172713	0.176172	0.17883	S117	A16	HIV1_3	RNaseP 1e4
S116-A16	0.0924079	0.0996901	0.106946	0.114715	0.121313	0.127111	0.132533	0.136782	0.139935	0.143239	0.145969	0.148314	0.149635	S116	A16	HIV1_3	YFV 1e4
S115-A16	0.0931844	0.102437	0.112595	0.123576	0.13352	0.142005	0.149504	0.156158	0.160897	0.165727	0.170394	0.173055	0.176047	S115	A16	HIV1_3	WNV 1e4
S118-A16	0.0979021	0.104348	0.110153	0.114191	0.117799	0.120045	0.122866	0.126252	0.127829	0.130324	0.133192	0.134852	0.136581	S118	A16	HIV1_3	Water 18
S119-A16	0.0941545	0.101449	0.108955	0.115525	0.121805	0.126019	0.130703	0.133707	0.136205	0.138712	0.140147	0.141905	0.143062	S119	A16	HIV1_3	BBP1 Standard Combined e4
S120-A16	0.0952693	0.101495	0.10625	0.110106	0.113826	0.116265	0.119212	0.121935	0.123954	0.126262	0.127976	0.130224	0.132224	S120	A16	HIV1_3	Water 24
S129-A16	0.0966605	0.105715	0.117593	0.129421	0.140303	0.151222	0.1586	0.165787	0.171513	0.177311	0.181045	0.184838	0.188685	S129	A16	HIV1_3	HIV1 1e3
S128-A16	0.0956317	0.104264	0.114389	0.125896	0.135785	0.144435	0.15219	0.159652	0.164449	0.168842	0.171735	0.176307	0.179078	S128	A16	HIV1_3	EBOV 1e3
S127-A16	0.0946793	0.10293	0.112298	0.120659	0.128569	0.135555	0.141671	0.145782	0.148688	0.152101	0.153606	0.156196	0.158575	S127	A16	HIV1_3	CCHFV 1e3
S130-A16	0.093939	0.10106	0.108802	0.114723	0.119446	0.124679	0.127988	0.131046	0.133793	0.135808	0.138248	0.139956	0.141209	S130	A16	HIV1_3	HIV2 1e3
S131-A16	0.0938302	0.10061	0.10724	0.113115	0.116816	0.120564	0.123465	0.125958	0.128007	0.129106	0.129852	0.131121	0.131704	S131	A16	HIV1_3	LASV 1e3
S132-A16	0.0937924	0.101238	0.111235	0.121735	0.130542	0.138612	0.14478	0.150374	0.155718	0.159354	0.162628	0.165355	0.167576	S132	A16	HIV1_3	MBV 1e3
S141-A16	0.0964871	0.10562	0.117127	0.128586	0.139255	0.149496	0.156463	0.162766	0.168802	0.173197	0.177534	0.181036	0.183711	S141	A16	HIV1_3	RNaseP 1e3
S140-A16	0.0960632	0.10379	0.113674	0.122929	0.131089	0.139362	0.145545	0.149879	0.155491	0.158833	0.161724	0.165667	0.167866	S140	A16	HIV1_3	YFV 1e3
S139-A16	0.0961979	0.105837	0.116805	0.12872	0.140271	0.149765	0.15796	0.164869	0.171086	0.177115	0.180704	0.184144	0.187533	S139	A16	HIV1_3	WNV 1e3
S142-A16	0.100242	0.106946	0.112989	0.115944	0.120058	0.122982	0.125828	0.129084	0.131633	0.134018	0.136796	0.13829	0.140467	S142	A16	HIV1_3	Water 19
S143-A16	0.0966437	0.105159	0.115357	0.124925	0.134129	0.141476	0.147878	0.153548	0.159085	0.16269	0.164875	0.166424	0.168702	S143	A16	HIV1_3	BBP1 Standard Combined e3
S144-A16	0.0955489	0.10254	0.107341	0.110837	0.11482	0.116308	0.119686	0.122143	0.124386	0.127256	0.129011	0.131471	0.133823	S144	A16	HIV1_3	Water 25
S153-A16	0.0985646	0.108601	0.120442	0.132473	0.144244	0.154768	0.163516	0.171277	0.177397	0.182305	0.1877	0.190892	0.193163	S153	A16	HIV1_3	HIV1 1e2
S152-A16	0.0977978	0.107351	0.118168	0.130017	0.139821	0.149312	0.1574	0.164567	0.170865	0.174847	0.178865	0.184385	0.184874	S152	A16	HIV1_3	EBOV 1e2
S151-A16	0.0964366	0.106027	0.116657	0.126939	0.137169	0.144662	0.152882	0.158694	0.163715	0.167703	0.172385	0.175668	0.177939	S151	A16	HIV1_3	CCHFV 1e2
S154-A16	0.0967587	0.106405	0.116521	0.127999	0.137622	0.145852	0.153684	0.159705	0.164935	0.169299	0.173947	0.176367	0.179788	S154	A16	HIV1_3	HIV2 1e2
S155-A16	0.0968538	0.105241	0.115241	0.125008	0.134202	0.141217	0.147525	0.152213	0.157333	0.160328	0.163522	0.165858	0.168643	S155	A16	HIV1_3	LASV 1e2
S156-A16	0.0976704	0.106502	0.117466	0.128492	0.138809	0.147618	0.155901	0.162187	0.166935	0.172527	0.174647	0.179707	0.181131	S156	A16	HIV1_3	MBV 1e2
S165-A16	0.098979	0.108118	0.120436	0.130313	0.141475	0.149847	0.158567	0.164165	0.169511	0.174354	0.179072	0.182754	0.184647	S165	A16	HIV1_3	RNaseP 1e2
S164-A16	0.0970921	0.106435	0.117786	0.128617	0.139092	0.147424	0.157265	0.162887	0.168223	0.173589	0.177004	0.180343	0.183655	S164	A16	HIV1_3	YFV 1e2
S163-A16	0.0984996	0.108292	0.118634	0.131123	0.141574	0.151502	0.159524	0.165583	0.172479	0.176619	0.180562	0.184804	0.187431	S163	A16	HIV1_3	WNV 1e2
S166-A16	0.100901	0.108038	0.112903	0.117831	0.121456	0.125142	0.128099	0.130276	0.133159	0.135971	0.137499	0.140002	0.142589	S166	A16	HIV1_3	Water 20
S167-A16	0.101569	0.111368	0.123201	0.136158	0.146156	0.156956	0.165807	0.172394	0.178261	0.184239	0.188565	0.191834	0.19412	S167	A16	HIV1_3	BBP1 Standard Combined e2
S168-A16	0.0980626	0.105334	0.109752	0.113737	0.117503	0.120091	0.122564	0.126327	0.127599	0.13087	0.132974	0.134939	0.136927	S168	A16	HIV1_3	Water 26
S177-A16	0.100089	0.110927	0.122103	0.135292	0.147616	0.157276	0.167254	0.175011	0.18076	0.186024	0.190984	0.194243	0.198893	S177	A16	HIV1_3	HIV1 1e1
S176-A16	0.0991401	0.109593	0.121218	0.132532	0.143591	0.15346	0.162224	0.168152	0.176092	0.180734	0.184783	0.187898	0.19071	S176	A16	HIV1_3	EBOV 1e1
S175-A16	0.0998216	0.11075	0.12255	0.135251	0.145916	0.154776	0.163503	0.170694	0.177158	0.181322	0.185759	0.1907	0.19282	S175	A16	HIV1_3	CCHFV 1e1
S178-A16	0.100799	0.110476	0.121301	0.133572	0.143898	0.153129	0.162777	0.167918	0.172389	0.179207	0.182056	0.185969	0.189967	S178	A16	HIV1_3	HIV2 1e1
S179-A16	0.101436	0.111104	0.122149	0.134051	0.144305	0.152978	0.161764	0.16849	0.173956	0.178147	0.183062	0.186222	0.190007	S179	A16	HIV1_3	LASV 1e1
S180-A16	0.100092	0.110767	0.122132	0.133849	0.144605	0.154523	0.164419	0.171468	0.17624	0.181589	0.185865	0.188141	0.192715	S180	A16	HIV1_3	MBV 1e1
S189-A16	0.101181	0.111811	0.12304	0.134745	0.14503	0.155563	0.163719	0.171631	0.176435	0.181776	0.186014	0.189455	0.192506	S189	A16	HIV1_3	RNaseP 1e1
S188-A16	0.102075	0.112599	0.12433	0.135896	0.146895	0.15693	0.164197	0.172009	0.177891	0.184012	0.188307	0.191574	0.195366	S188	A16	HIV1_3	YFV 1e1
S187-A16	0.103199	0.113191	0.124615	0.136884	0.148655	0.159083	0.167921	0.175928	0.181371	0.186387	0.191476	0.194604	0.197455	S187	A16	HIV1_3	WNV 1e1
S190-A16	0.105757	0.114016	0.12021	0.124109	0.127632	0.131365	0.134005	0.137011	0.140062	0.142813	0.145439	0.146176	0.14869	S190	A16	HIV1_3	Water 21
S191-A16	0.104839	0.116153	0.1294	0.14271	0.154768	0.165055	0.173793	0.181623	0.18791	0.193783	0.198117	0.20068	0.204692	S191	A16	HIV1_3	BBP1 Standard Combined e1
S192-A16	0.0712429	0.0721439	0.0732673	0.0727706	0.0734059	0.0734636	0.0739165	0.074412	0.0746413	0.0750682	0.074598	0.0754824	0.0752094	S192	A16	HIV1_3	No MgCl2 Control
S012-A10	0.0744076	0.075268	0.0766326	0.0771797	0.0785173	0.0788632	0.0789923	0.0800387	0.0803665	0.0803998	0.0811557	0.0808565	0.0821466	S012	A10	HIV2_1	MBV 1e8
S011-A10	0.0726111	0.0741171	0.0747602	0.0753905	0.0760561	0.0766314	0.0767267	0.0775352	0.0770692	0.0779411	0.0784486	0.0786969	0.0790882	S011	A10	HIV2_1	LASV 1e8
S010-A10	1.2256	1.21924	1.22051	1.2149	1.21068	1.21675	1.21322	1.21629	1.21485	1.21481	1.21591	1.21663	1.21872	S010	A10	HIV2_1	HIV2 1e8
S007-A10	0.0784628	0.0806969	0.0808095	0.0826054	0.0835372	0.0837946	0.0844853	0.0849434	0.0847004	0.0860676	0.0865608	0.0860647	0.0869442	S007	A10	HIV2_1	CCHFV 1e8
S008-A10	0.0727066	0.0736536	0.0750817	0.0756584	0.0764844	0.0771917	0.0778055	0.0787857	0.0790956	0.0802315	0.0804836	0.0807249	0.0812263	S008	A10	HIV2_1	EBOV 1e8
S009-A10	0.0740245	0.0755965	0.0773294	0.0787151	0.0799463	0.0803357	0.0811518	0.0825305	0.0832978	0.083298	0.0843493	0.0856493	0.0853754	S009	A10	HIV2_1	HIV1 1e8
S024-A10	0.0730152	0.0743359	0.0754445	0.0767432	0.0772092	0.0776612	0.0785207	0.0786548	0.0788983	0.0799475	0.0805402	0.0808752	0.0813566	S024	A10	HIV2_1	IVT Control
S023-A10	1.12827	1.20737	1.21569	1.21573	1.21588	1.2152	1.21339	1.21025	1.20919	1.20704	1.20988	1.21133	1.21227	S023	A10	HIV2_1	BBP1 Standard Combined e8
S022-A10	0.0831926	0.0870678	0.0900839	0.0915	0.0932288	0.0944685	0.0969116	0.0984008	0.0993041	0.100339	0.101398	0.102266	0.103522	S022	A10	HIV2_1	Water 14
S019-A10	0.072	0.0725378	0.0725915	0.0737048	0.0746218	0.0751636	0.0754526	0.0765016	0.076372	0.076996	0.0779661	0.0774347	0.0782981	S019	A10	HIV2_1	WNV 1e8
S020-A10	0.0703558	0.071419	0.0718731	0.0735166	0.0731135	0.0737908	0.0744124	0.0744124	0.0754489	0.0757331	0.0760738	0.0770581	0.0765234	S020	A10	HIV2_1	YFV 1e8
S021-A10	0.0718165	0.0735048	0.0747889	0.0759409	0.0777666	0.0771717	0.0782702	0.0784182	0.0794389	0.0799056	0.0799487	0.0805873	0.080944	S021	A10	HIV2_1	RNaseP 1e8
S036-A10	0.0722673	0.0737364	0.074725	0.076225	0.0773061	0.0766124	0.0778092	0.0779133	0.0780534	0.0788869	0.0794241	0.0798186	0.0799783	S036	A10	HIV2_1	MBV 1e7
S035-A10	0.0729286	0.0736643	0.074364	0.075044	0.0755853	0.075891	0.0762176	0.0760198	0.0773668	0.0775763	0.0778382	0.0779857	0.0785743	S035	A10	HIV2_1	LASV 1e7
S034-A10	1.22695	1.21369	1.21327	1.21252	1.20972	1.20987	1.20945	1.20915	1.2088	1.21055	1.21095	1.21047	1.21172	S034	A10	HIV2_1	HIV2 1e7
S031-A10	0.0762834	0.078178	0.079123	0.0802016	0.0810882	0.0818164	0.0816206	0.0824342	0.0829599	0.0832069	0.083708	0.0843525	0.0843373	S031	A10	HIV2_1	CCHFV 1e7
S032-A10	0.0732108	0.0750949	0.0765896	0.0785977	0.0798419	0.0805007	0.0814038	0.082124	0.084182	0.0841381	0.0848141	0.0848141	0.0856783	S032	A10	HIV2_1	EBOV 1e7
S033-A10	0.0727643	0.0742662	0.0755424	0.0761134	0.0764369	0.0779067	0.0784353	0.0783395	0.0790101	0.0793388	0.0803205	0.0805001	0.081056	S033	A10	HIV2_1	HIV1 1e7
S048-A10	0.0731381	0.0742574	0.0755233	0.0762663	0.077227	0.0778989	0.0785554	0.078875	0.0795826	0.0797719	0.0808042	0.0808677	0.0815737	S048	A10	HIV2_1	RTPCR Control
S047-A10	1.07744	1.1936	1.2194	1.22102	1.2221	1.22084	1.22028	1.22087	1.21984	1.21986	1.21775	1.2236	1.21925	S047	A10	HIV2_1	BBP1 Standard Combined e7
S046-A10	0.0803718	0.0839998	0.0865503	0.0889887	0.0911754	0.0927044	0.0944836	0.0957416	0.0965962	0.0980035	0.0994654	0.100805	0.101988	S046	A10	HIV2_1	Water 15
S043-A10	0.073118	0.0742007	0.0749507	0.0754107	0.0767955	0.0774527	0.0776098	0.0783448	0.078102	0.0787859	0.0794787	0.0797566	0.0803411	S043	A10	HIV2_1	WNV 1e7
S044-A10	0.0715472	0.0722777	0.0736594	0.0738477	0.0745983	0.0749056	0.0754802	0.076263	0.0766279	0.0763016	0.0770856	0.077309	0.0781481	S044	A10	HIV2_1	YFV 1e7
S045-A10	0.0727908	0.07457	0.0762922	0.0766684	0.0778279	0.0786438	0.0784539	0.0797903	0.0806627	0.0804906	0.0815085	0.0811123	0.0820924	S045	A10	HIV2_1	RNaseP 1e7
S060-A10	0.0732193	0.0739504	0.0751739	0.0760219	0.0767344	0.0774343	0.0775439	0.0791567	0.0794565	0.0788658	0.0799198	0.0797952	0.080953	S060	A10	HIV2_1	MBV 1e6
S059-A10	0.0723509	0.0732263	0.0737851	0.0749603	0.0749254	0.0753276	0.0760655	0.0770163	0.0762852	0.0771737	0.0776649	0.0778955	0.0784865	S059	A10	HIV2_1	LASV 1e6
S058-A10	1.23911	1.22921	1.22438	1.22496	1.22377	1.22234	1.22556	1.22272	1.22301	1.22472	1.22123	1.22314	1.22229	S058	A10	HIV2_1	HIV2 1e6
S055-A10	0.0759138	0.0763967	0.0785844	0.0783494	0.0796123	0.0799374	0.0802002	0.080874	0.0812437	0.0820013	0.081959	0.0831865	0.0836118	S055	A10	HIV2_1	CCHFV 1e6
S056-A10	0.0748389	0.0767601	0.0796377	0.080375	0.0823426	0.0839972	0.0847904	0.0864732	0.0880487	0.0880428	0.0892689	0.0894949	0.0897404	S056	A10	HIV2_1	EBOV 1e6
S057-A10	0.0736716	0.074928	0.0762903	0.0768698	0.0787055	0.078508	0.0789806	0.0796918	0.0801163	0.0800405	0.0810162	0.0811238	0.0816702	S057	A10	HIV2_1	HIV1 1e6
S072-A10	0.0776784	0.0806443	0.0828916	0.0849362	0.0873233	0.0880869	0.089459	0.090944	0.091647	0.0923389	0.0941766	0.0949106	0.0960715	S072	A10	HIV2_1	Water 22
S071-A10	1.06904	1.18848	1.2086	1.21281	1.21293	1.21235	1.20879	1.21321	1.20899	1.21162	1.20766	1.21022	1.2096	S071	A10	HIV2_1	BBP1 Standard Combined e6
S070-A10	0.0792271	0.0822554	0.0853726	0.0875451	0.0896674	0.0905709	0.0914032	0.0934693	0.0951402	0.0964619	0.0976532	0.0986323	0.099694	S070	A10	HIV2_1	Water 16
S067-A10	0.0757659	0.0770975	0.0781989	0.079535	0.080101	0.0805576	0.081381	0.081508	0.0814356	0.0826006	0.0830647	0.083654	0.0839794	S067	A10	HIV2_1	WNV 1e6
S068-A10	0.0709155	0.0721242	0.0730669	0.0736521	0.0741735	0.0745038	0.0752918	0.0753148	0.0753182	0.0760098	0.0766218	0.0764843	0.0771166	S068	A10	HIV2_1	YFV 1e6
S069-A10	0.0724752	0.073533	0.0753007	0.0761001	0.0768813	0.0776223	0.0780103	0.0788321	0.0791629	0.0795192	0.079752	0.0802093	0.0805283	S069	A10	HIV2_1	RNaseP 1e6
S084-A10	0.0726243	0.074011	0.0751111	0.0761638	0.0762428	0.0771247	0.0771108	0.0777785	0.078304	0.0790441	0.0793008	0.0803242	0.0803659	S084	A10	HIV2_1	MBV 1e5
S083-A10	0.0720431	0.0727547	0.0734948	0.0737849	0.0742601	0.0749198	0.0751168	0.0760109	0.0764645	0.0762676	0.0772744	0.0772323	0.0777405	S083	A10	HIV2_1	LASV 1e5
S082-A10	1.21259	1.20676	1.19823	1.20264	1.19659	1.19542	1.19697	1.1958	1.19501	1.19342	1.19773	1.19601	1.20071	S082	A10	HIV2_1	HIV2 1e5
S079-A10	0.0737917	0.0749686	0.0759577	0.0768214	0.0766737	0.077695	0.0788174	0.0783263	0.0789759	0.0798116	0.0796668	0.079925	0.080565	S079	A10	HIV2_1	CCHFV 1e5
S080-A10	0.0731795	0.0753003	0.0772684	0.0790545	0.0803437	0.0822993	0.0830529	0.0841751	0.0846825	0.0858297	0.0866526	0.0874789	0.087156	S080	A10	HIV2_1	EBOV 1e5
S081-A10	0.0714755	0.0728256	0.0737983	0.0755821	0.0761051	0.076638	0.0774151	0.0776711	0.0782984	0.079074	0.0790359	0.080149	0.0795837	S081	A10	HIV2_1	HIV1 1e5
S096-A10	0.0750052	0.0777472	0.0805052	0.0825177	0.0840371	0.0854161	0.0867248	0.0877449	0.0890361	0.0904767	0.0911703	0.0929697	0.0933006	S096	A10	HIV2_1	Water 23
S095-A10	0.983729	1.13936	1.17951	1.18749	1.18468	1.1857	1.18506	1.18406	1.18392	1.18362	1.18611	1.18509	1.18406	S095	A10	HIV2_1	BBP1 Standard Combined e5
S094-A10	0.078043	0.0806563	0.0833511	0.0857509	0.0867058	0.0885316	0.0899411	0.0917789	0.0930071	0.0941284	0.0951209	0.0963158	0.0979887	S094	A10	HIV2_1	Water 17
S091-A10	0.0728375	0.0749081	0.0752784	0.076672	0.0774706	0.0781343	0.0781138	0.0789239	0.0800453	0.0805874	0.0808889	0.0815204	0.0822345	S091	A10	HIV2_1	WNV 1e5
S092-A10	0.0698922	0.0708949	0.0719166	0.0733361	0.0729044	0.073047	0.0742164	0.0742144	0.0748029	0.0752344	0.0752427	0.0761289	0.0759591	S092	A10	HIV2_1	YFV 1e5
S093-A10	0.0707802	0.0719896	0.0733918	0.0750192	0.0753843	0.0756342	0.0763567	0.0771978	0.0776016	0.0781315	0.0784173	0.0791251	0.0781623	S093	A10	HIV2_1	RNaseP 1e5
S105-A10	0.0703809	0.0720222	0.0731736	0.0742999	0.0752816	0.0750535	0.0760366	0.0770743	0.07728	0.0780578	0.0781493	0.0792694	0.0789961	S105	A10	HIV2_1	HIV1 1e4
S104-A10	0.0710859	0.0738106	0.0751009	0.076451	0.0778977	0.0783751	0.0797582	0.0804557	0.0819113	0.0826917	0.082416	0.0835494	0.0841061	S104	A10	HIV2_1	EBOV 1e4
S103-A10	0.0710909	0.0723241	0.0729367	0.0739621	0.0741625	0.0752187	0.0756337	0.075854	0.076603	0.077144	0.0772208	0.0770363	0.0780901	S103	A10	HIV2_1	CCHFV 1e4
S106-A10	1.17591	1.17449	1.16959	1.16552	1.16561	1.16488	1.16259	1.16383	1.16426	1.16454	1.16571	1.16189	1.16918	S106	A10	HIV2_1	HIV2 1e4
S107-A10	0.0721656	0.0729586	0.0734641	0.0750659	0.0753898	0.0759702	0.0764451	0.0762313	0.0762757	0.0774888	0.0778563	0.0775025	0.078517	S107	A10	HIV2_1	LASV 1e4
S108-A10	0.0707602	0.0719156	0.0734368	0.0735097	0.0748891	0.0753457	0.0757381	0.0766434	0.0769411	0.0772668	0.0784764	0.0777031	0.0780413	S108	A10	HIV2_1	MBV 1e4
S117-A10	0.070462	0.0721171	0.0729474	0.0742358	0.0751442	0.0750875	0.0754112	0.0763791	0.0770402	0.0779601	0.0778149	0.0782762	0.0780994	S117	A10	HIV2_1	RNaseP 1e4
S116-A10	0.06951	0.0704853	0.0717388	0.0720506	0.0722303	0.0728797	0.073556	0.0744463	0.0743227	0.0748685	0.0758738	0.0756376	0.0760978	S116	A10	HIV2_1	YFV 1e4
S115-A10	0.0700391	0.0719853	0.0725377	0.0740486	0.0746226	0.0755108	0.0759669	0.0768476	0.0765235	0.0778021	0.0783882	0.0783325	0.0783586	S115	A10	HIV2_1	WNV 1e4
S118-A10	0.0756891	0.0779684	0.080512	0.0825736	0.0846018	0.0864926	0.0879469	0.0892978	0.0905316	0.0918473	0.0934482	0.093958	0.0945434	S118	A10	HIV2_1	Water 18
S119-A10	0.700614	0.931591	1.05536	1.10994	1.13761	1.14588	1.15375	1.15548	1.15538	1.15664	1.1581	1.16066	1.15976	S119	A10	HIV2_1	BBP1 Standard Combined e4
S120-A10	0.0760897	0.0794124	0.0813103	0.0838139	0.0854523	0.0873752	0.088274	0.0898808	0.0913613	0.0931049	0.0936769	0.0951946	0.0961871	S120	A10	HIV2_1	Water 24
S129-A10	0.0712252	0.0724042	0.0738788	0.0745385	0.0755736	0.0764802	0.0771693	0.0775902	0.0783076	0.0784726	0.0792473	0.079238	0.0800421	S129	A10	HIV2_1	HIV1 1e3
S128-A10	0.070555	0.0721868	0.0732268	0.0748272	0.0760318	0.0765232	0.0766965	0.0779461	0.0779596	0.0786914	0.0797127	0.079708	0.0808052	S128	A10	HIV2_1	EBOV 1e3
S127-A10	0.0716312	0.0730428	0.073903	0.0746977	0.0756191	0.0764907	0.0768203	0.0775401	0.077783	0.0783185	0.0794039	0.0791023	0.0787755	S127	A10	HIV2_1	CCHFV 1e3
S130-A10	1.06635	1.17236	1.18651	1.18545	1.18385	1.17938	1.18237	1.18233	1.18002	1.17747	1.17871	1.17888	1.18109	S130	A10	HIV2_1	HIV2 1e3
S131-A10	0.0720466	0.0734569	0.0743612	0.0755038	0.0756159	0.0761299	0.0762797	0.0776096	0.0776951	0.0786444	0.0787728	0.0785884	0.0792173	S131	A10	HIV2_1	LASV 1e3
S132-A10	0.0698415	0.0707071	0.0722523	0.0732512	0.073427	0.0737458	0.0746189	0.0754304	0.0762244	0.0760289	0.0763934	0.076754	0.0768454	S132	A10	HIV2_1	MBV 1e3
S141-A10	0.0717396	0.0731808	0.0747444	0.0753671	0.0756095	0.0773813	0.077186	0.0779459	0.0785009	0.0794365	0.0796471	0.0798576	0.080468	S141	A10	HIV2_1	RNaseP 1e3
S140-A10	0.071615	0.0728901	0.0740521	0.0745611	0.0750223	0.0761808	0.0765567	0.0773866	0.0776896	0.0774051	0.0781996	0.0786355	0.0789836	S140	A10	HIV2_1	YFV 1e3
S139-A10	0.0711752	0.0726106	0.0743889	0.0749985	0.0756024	0.0763033	0.0773926	0.07753	0.0776814	0.0789019	0.0788612	0.0794295	0.0797396	S139	A10	HIV2_1	WNV 1e3
S142-A10	0.0760171	0.0800367	0.0823828	0.0844865	0.0859907	0.087628	0.0898742	0.0910371	0.0929551	0.0940972	0.0958042	0.0969951	0.0977105	S142	A10	HIV2_1	Water 19
S143-A10	0.301777	0.45715	0.595562	0.708358	0.794162	0.862971	0.91495	0.953337	0.985534	1.01055	1.03083	1.0478	1.0576	S143	A10	HIV2_1	BBP1 Standard Combined e3
S144-A10	0.0755583	0.078688	0.0810811	0.0838147	0.0844925	0.0868486	0.0886501	0.0899959	0.0908903	0.0930245	0.0935915	0.0948678	0.0968494	S144	A10	HIV2_1	Water 25
S153-A10	0.0719308	0.0728636	0.0743514	0.0755283	0.0761653	0.0768953	0.0776283	0.0775769	0.0790347	0.0795214	0.0797386	0.0803971	0.0807517	S153	A10	HIV2_1	HIV1 1e2
S152-A10	0.0707179	0.0724827	0.0743295	0.074994	0.0754358	0.0763628	0.0775073	0.0776001	0.0784666	0.0790011	0.0789821	0.08	0.0795727	S152	A10	HIV2_1	EBOV 1e2
S151-A10	0.071471	0.0732575	0.0749391	0.0758189	0.076671	0.0775097	0.0776485	0.0776803	0.0799569	0.0803732	0.080275	0.0810908	0.081235	S151	A10	HIV2_1	CCHFV 1e2
S154-A10	0.197232	0.28831	0.372047	0.445202	0.509006	0.563769	0.61361	0.65838	0.698642	0.732957	0.764339	0.793807	0.817044	S154	A10	HIV2_1	HIV2 1e2
S155-A10	0.0714807	0.0737199	0.0751852	0.0759732	0.0774143	0.078165	0.0786154	0.078867	0.0798142	0.0798997	0.0801714	0.0814402	0.0811589	S155	A10	HIV2_1	LASV 1e2
S156-A10	0.0718496	0.0733729	0.0745168	0.0756193	0.0765936	0.0772764	0.0782495	0.0778987	0.0796753	0.0795455	0.0795653	0.0802496	0.0808479	S156	A10	HIV2_1	MBV 1e2
[truncated: 2,610 more rows]

## Sheet: Fig2B
Fig2B
Chamber ID	t1	t2	t3	t4	t5	t6	t7	t8	t9	t10	t11	t12	t13	sampleID	assayID	assay	sample
S012-A02	0.0860088	0.088524	0.0897414	0.0917245	0.0916645	0.0932247	0.0936253	0.0942078	0.0943862	0.0954251	0.0955018	0.0963639	0.0959548	S012	A02	MK21_CHI_3	Zika Virus (Zika) 1e8
S011-A02	0.0873849	0.0907919	0.0943533	0.0967221	0.099668	0.100252	0.100679	0.102502	0.103544	0.105336	0.107012	0.107825	0.109121	S011	A02	MK21_CHI_3	Rift Valley Fever Virus (RVFV) 1e8
S010-A02	0.0838247	0.0866698	0.0882236	0.0899046	0.0905754	0.090531	0.0904591	0.0920368	0.0918979	0.0924471	0.0932414	0.0933525	0.0931742	S010	A02	MK21_CHI_3	Rabies lyssavirus (RBV) 1e8
S007-A02	0.0872039	0.0901601	0.0912204	0.0940745	0.0938183	0.0957405	0.0958808	0.0971482	0.0965776	0.097368	0.0975705	0.0985264	0.0987276	S007	A02	MK21_CHI_3	Dengue Virus (4 targets, DENV) 1e8
S008-A02	1.36532	1.35736	1.35952	1.36391	1.36056	1.35547	1.35709	1.35609	1.35803	1.35454	1.35731	1.35583	1.3556	S008	A02	MK21_CHI_3	Chikungunya (CHI) 1e8
S009-A02	0.0965215	0.0988042	0.101012	0.102324	0.104223	0.105134	0.106035	0.106905	0.107429	0.10802	0.107803	0.10899	0.108932	S009	A02	MK21_CHI_3	Measles morbillivirus (MMV) 1e8
S024-A02	0.0845176	0.0879898	0.089149	0.0899164	0.090957	0.0925688	0.0925326	0.093717	0.0949712	0.0943881	0.0959267	0.0964294	0.0965879	S024	A02	MK21_CHI_3	IVT Control
S023-A02	1.33593	1.35824	1.36197	1.36529	1.36389	1.36382	1.36021	1.36045	1.3585	1.36348	1.36174	1.36351	1.36111	S023	A02	MK21_CHI_3	BBP Combined 1e8
S022-A02	0.0945168	0.0978836	0.0998257	0.101435	0.102835	0.104995	0.105251	0.105508	0.106347	0.106531	0.106769	0.107257	0.107705	S022	A02	MK21_CHI_3	RNaseP 1e8
S019-A02	0.0850702	0.0876597	0.0887802	0.0900428	0.0913743	0.0926876	0.092561	0.0935289	0.0935568	0.0946419	0.0948154	0.0954369	0.0956437	S019	A02	MK21_CHI_3	Hepatitis C Virus (HCV) 1e8
S020-A02	0.0837669	0.086053	0.0868356	0.0890295	0.0904874	0.0912774	0.0910566	0.0926844	0.0925159	0.0938171	0.0938679	0.0946206	0.0941534	S020	A02	MK21_CHI_3	HTV_2 1e8
S021-A02	0.0837107	0.0855378	0.0869312	0.0879603	0.0893315	0.0904438	0.0912294	0.0918293	0.0922693	0.0923925	0.093688	0.0937592	0.0939023	S021	A02	MK21_CHI_3	NPV_3 1e8
S036-A02	0.0836753	0.0862765	0.0872858	0.0877206	0.0892923	0.0900111	0.0905869	0.0920614	0.0918028	0.0918103	0.0933066	0.0925899	0.0936015	S036	A02	MK21_CHI_3	Zika Virus (Zika) 1e7
S035-A02	0.0818671	0.0841424	0.0855107	0.0874352	0.0877863	0.0886625	0.089726	0.0905669	0.0905335	0.0906585	0.0919064	0.0911002	0.0918345	S035	A02	MK21_CHI_3	Rift Valley Fever Virus (RVFV) 1e7
S034-A02	0.0838621	0.085667	0.0869628	0.0890366	0.0897334	0.0900268	0.0906048	0.0912327	0.0914252	0.0922472	0.0931047	0.0934675	0.0935762	S034	A02	MK21_CHI_3	Rabies lyssavirus (RBV) 1e7
S031-A02	0.0866994	0.0896542	0.0914143	0.0929185	0.0935714	0.0951459	0.0957508	0.0953134	0.0967765	0.0973961	0.0977152	0.0983146	0.0988117	S031	A02	MK21_CHI_3	Dengue Virus (4 targets, DENV) 1e7
S032-A02	1.37589	1.36686	1.36518	1.36235	1.36608	1.36063	1.35822	1.36196	1.36286	1.36395	1.35924	1.36246	1.36102	S032	A02	MK21_CHI_3	Chikungunya (CHI) 1e7
S033-A02	0.0934526	0.0977781	0.0992143	0.0998715	0.102292	0.103295	0.104759	0.10475	0.105638	0.106104	0.106334	0.107302	0.107798	S033	A02	MK21_CHI_3	Measles morbillivirus (MMV) 1e7
S048-A02	0.0845465	0.087675	0.0885131	0.0901988	0.0908842	0.0920022	0.0918893	0.0934123	0.0935777	0.0944242	0.0953366	0.0949883	0.0959956	S048	A02	MK21_CHI_3	RTPCR Control
S047-A02	1.37261	1.36207	1.35531	1.35624	1.3511	1.35287	1.35595	1.35543	1.34762	1.35067	1.35218	1.35177	1.35177	S047	A02	MK21_CHI_3	BBP Combined 1e7
S046-A02	0.0926287	0.0961792	0.0976815	0.0986347	0.100917	0.101582	0.102261	0.10339	0.103695	0.103973	0.105274	0.105078	0.105736	S046	A02	MK21_CHI_3	RNaseP 1e7
S043-A02	0.0849298	0.0878505	0.0891371	0.0900458	0.0919197	0.0925654	0.0930703	0.0943331	0.0942895	0.0948487	0.0951414	0.0966727	0.0959154	S043	A02	MK21_CHI_3	Hepatitis C Virus (HCV) 1e7
S044-A02	0.084655	0.0871087	0.0891484	0.0898097	0.0919255	0.0925016	0.0928924	0.0927856	0.0940827	0.0949666	0.095483	0.0955091	0.096266	S044	A02	MK21_CHI_3	HTV_2 1e7
S045-A02	0.0839537	0.0859859	0.0880847	0.0887136	0.0893623	0.0897498	0.0911746	0.0910481	0.0919205	0.0917942	0.0931352	0.0931997	0.0932115	S045	A02	MK21_CHI_3	NPV_3 1e7
S060-A02	0.0838134	0.086668	0.0877217	0.0892574	0.08989	0.0904575	0.091229	0.0917761	0.0927871	0.0921153	0.093041	0.0933241	0.0942626	S060	A02	MK21_CHI_3	Zika Virus (Zika) 1e6
S059-A02	0.0821734	0.0855698	0.0863989	0.0888407	0.0888483	0.0901517	0.091082	0.0908967	0.0926052	0.092911	0.0931961	0.0933388	0.0938352	S059	A02	MK21_CHI_3	Rift Valley Fever Virus (RVFV) 1e6
S058-A02	0.0838848	0.0867638	0.0880263	0.0892821	0.090664	0.091253	0.0924108	0.0922101	0.0921506	0.09319	0.0939638	0.0940715	0.094526	S058	A02	MK21_CHI_3	Rabies lyssavirus (RBV) 1e6
S055-A02	0.0870508	0.0904304	0.0913879	0.0931415	0.0950244	0.0960647	0.0966651	0.0968895	0.0974674	0.0987253	0.098855	0.0992894	0.0995688	S055	A02	MK21_CHI_3	Dengue Virus (4 targets, DENV) 1e6
S056-A02	1.34048	1.33692	1.33344	1.33478	1.33176	1.33022	1.33342	1.332	1.33157	1.33007	1.329	1.33038	1.33013	S056	A02	MK21_CHI_3	Chikungunya (CHI) 1e6
S057-A02	0.0929245	0.0952887	0.0979091	0.10006	0.101227	0.102672	0.102622	0.103317	0.103534	0.104252	0.104614	0.104949	0.105975	S057	A02	MK21_CHI_3	Measles morbillivirus (MMV) 1e6
S072-A02	0.0837315	0.0867079	0.0896431	0.0916174	0.0933122	0.0959557	0.0966022	0.0986064	0.100587	0.102673	0.104359	0.105408	0.107889	S072	A02	MK21_CHI_3	Water 42
S071-A02	1.3266	1.33185	1.32852	1.32399	1.32337	1.3194	1.31879	1.32384	1.31692	1.31785	1.31442	1.31787	1.31924	S071	A02	MK21_CHI_3	BBP Combined 1e6
S070-A02	0.0896178	0.0920858	0.0939597	0.0963145	0.0975594	0.0986646	0.0992982	0.100065	0.100091	0.101464	0.101848	0.101792	0.102311	S070	A02	MK21_CHI_3	RNaseP 1e6
S067-A02	0.08424	0.0865109	0.0887797	0.0902916	0.0924429	0.0918766	0.0929605	0.0937782	0.0940767	0.0947925	0.0953577	0.0957976	0.0967179	S067	A02	MK21_CHI_3	Hepatitis C Virus (HCV) 1e6
S068-A02	0.0842357	0.0866191	0.0887102	0.0896818	0.0907017	0.0912958	0.0921688	0.0927258	0.0938874	0.0940809	0.0946798	0.0949209	0.0954543	S068	A02	MK21_CHI_3	HTV_2 1e6
S069-A02	0.0828552	0.0855678	0.0866015	0.0874791	0.0889441	0.0896191	0.0902415	0.0907504	0.0920322	0.0921192	0.0931759	0.0927919	0.0933859	S069	A02	MK21_CHI_3	NPV_3 1e6
S084-A02	0.0837233	0.0861086	0.0875436	0.0892302	0.0899828	0.0905148	0.0915533	0.0918843	0.0919151	0.0929059	0.0921506	0.0935939	0.0947423	S084	A02	MK21_CHI_3	Zika Virus (Zika) 1e5
S083-A02	0.0830838	0.0860812	0.0872231	0.0882703	0.0894156	0.0905549	0.0911036	0.0921334	0.0922621	0.0920597	0.0933468	0.0940657	0.0938884	S083	A02	MK21_CHI_3	Rift Valley Fever Virus (RVFV) 1e5
S082-A02	0.0846269	0.0872148	0.0879769	0.0895363	0.0908292	0.0917149	0.0932492	0.0927303	0.0932305	0.0936041	0.0945946	0.0949431	0.0955603	S082	A02	MK21_CHI_3	Rabies lyssavirus (RBV) 1e5
S079-A02	0.0846757	0.087032	0.0896376	0.0899639	0.0922551	0.0926851	0.0933682	0.0936661	0.0943538	0.0942464	0.0949791	0.0951278	0.0964022	S079	A02	MK21_CHI_3	Dengue Virus (4 targets, DENV) 1e5
S080-A02	1.29613	1.29323	1.29104	1.28709	1.28228	1.28542	1.2851	1.28505	1.28294	1.28579	1.28194	1.2833	1.28244	S080	A02	MK21_CHI_3	Chikungunya (CHI) 1e5
S081-A02	0.0891272	0.0920613	0.0942567	0.0957546	0.096676	0.0980356	0.0990957	0.10065	0.100506	0.101357	0.1016	0.101872	0.10208	S081	A02	MK21_CHI_3	Measles morbillivirus (MMV) 1e5
S096-A02	0.0824484	0.0857749	0.0873732	0.0897873	0.0923008	0.0935892	0.0949296	0.0973184	0.0987786	0.100912	0.10252	0.104469	0.106142	S096	A02	MK21_CHI_3	Water 43
S095-A02	1.22166	1.2712	1.28408	1.28815	1.28711	1.28269	1.28362	1.28567	1.28482	1.28425	1.28112	1.28064	1.282	S095	A02	MK21_CHI_3	BBP Combined 1e5
S094-A02	0.086707	0.090419	0.0921255	0.093975	0.0948366	0.09508	0.097157	0.0964079	0.0982226	0.0980792	0.0986456	0.0992078	0.099442	S094	A02	MK21_CHI_3	RNaseP 1e5
S091-A02	0.0834192	0.086494	0.0875593	0.0888618	0.0902205	0.0904986	0.0910979	0.0920287	0.0924756	0.0933423	0.0936387	0.0935912	0.0945399	S091	A02	MK21_CHI_3	Hepatitis C Virus (HCV) 1e5
S092-A02	0.0828799	0.0857073	0.0873816	0.0885176	0.0901609	0.0905874	0.0910701	0.0908424	0.0924622	0.0933023	0.0927083	0.093263	0.0941111	S092	A02	MK21_CHI_3	HTV_2 1e5
S093-A02	0.0834291	0.0858322	0.0875144	0.0891549	0.0903706	0.0907534	0.0925869	0.0918743	0.0923586	0.0929179	0.0941784	0.0936731	0.0945705	S093	A02	MK21_CHI_3	NPV_3 1e5
S105-A02	0.085468	0.0875568	0.0899927	0.0907379	0.092961	0.0935326	0.0947439	0.0943638	0.0959013	0.0961903	0.0969066	0.0968888	0.0981162	S105	A02	MK21_CHI_3	Measles morbillivirus (MMV) 1e4
S104-A02	1.26912	1.27439	1.27362	1.27338	1.26948	1.26771	1.26791	1.26856	1.26627	1.26707	1.2655	1.26653	1.26574	S104	A02	MK21_CHI_3	Chikungunya (CHI) 1e4
S103-A02	0.0858674	0.0888366	0.0892274	0.0924645	0.0923413	0.0940612	0.0944954	0.0947657	0.0953885	0.0957551	0.0960858	0.0967999	0.0973975	S103	A02	MK21_CHI_3	Dengue Virus (4 targets, DENV) 1e4
S106-A02	0.0832474	0.0863086	0.087319	0.0888186	0.0897006	0.0901544	0.090737	0.0918542	0.0919878	0.0927266	0.0932712	0.0942318	0.0946378	S106	A02	MK21_CHI_3	Rabies lyssavirus (RBV) 1e4
S107-A02	0.0819447	0.0841765	0.085692	0.087434	0.0884472	0.0887699	0.0891095	0.0899885	0.0910134	0.0913275	0.0922175	0.0923989	0.0923989	S107	A02	MK21_CHI_3	Rift Valley Fever Virus (RVFV) 1e4
S108-A02	0.0836333	0.0870124	0.0882912	0.0891806	0.0902842	0.0905577	0.0915683	0.0926932	0.093224	0.0933547	0.0935278	0.0949762	0.0944794	S108	A02	MK21_CHI_3	Zika Virus (Zika) 1e4
S117-A02	0.0833234	0.085851	0.0871074	0.0882883	0.0890304	0.0903455	0.0909694	0.0915773	0.0914524	0.0919158	0.0925915	0.0935343	0.0930261	S117	A02	MK21_CHI_3	NPV_3 1e4
S116-A02	0.0819682	0.0841232	0.0856634	0.0869048	0.0880881	0.0887309	0.0893925	0.0901052	0.0903002	0.0910834	0.0915358	0.0908439	0.091912	S116	A02	MK21_CHI_3	HTV_2 1e4
S115-A02	0.082532	0.0847758	0.0858565	0.0875007	0.0885376	0.0889404	0.0904496	0.0904056	0.0907952	0.0920605	0.0915876	0.0924645	0.092535	S115	A02	MK21_CHI_3	Hepatitis C Virus (HCV) 1e4
S118-A02	0.082393	0.085874	0.0875037	0.0894965	0.0902073	0.0907797	0.0917311	0.0925265	0.0933309	0.0941127	0.09437	0.0946163	0.0945882	S118	A02	MK21_CHI_3	RNaseP 1e4
S119-A02	0.806729	0.948143	1.04497	1.10819	1.1564	1.18809	1.21222	1.22292	1.23514	1.24311	1.24494	1.24799	1.2504	S119	A02	MK21_CHI_3	BBP Combined 1e4
S120-A02	0.0806175	0.0838149	0.0870384	0.0886129	0.0914609	0.0929465	0.0942507	0.0966272	0.0983417	0.0995378	0.101839	0.103423	0.10515	S120	A02	MK21_CHI_3	Water 44
S129-A02	0.0830543	0.0858372	0.0867647	0.0889795	0.0894405	0.0909522	0.0908499	0.0926212	0.0938817	0.0928614	0.0933667	0.094091	0.0943948	S129	A02	MK21_CHI_3	Measles morbillivirus (MMV) 1e3
S128-A02	0.573191	0.707624	0.814599	0.896323	0.964001	1.0233	1.06546	1.09927	1.12691	1.14585	1.16673	1.18124	1.19354	S128	A02	MK21_CHI_3	Chikungunya (CHI) 1e3
S127-A02	0.0821223	0.0849198	0.0865513	0.0884582	0.089182	0.0899668	0.0908509	0.0918266	0.0922709	0.0927006	0.0928738	0.0935294	0.0940226	S127	A02	MK21_CHI_3	Dengue Virus (4 targets, DENV) 1e3
S130-A02	0.0811856	0.0835339	0.0852279	0.0862181	0.0871695	0.0880076	0.0884177	0.0889823	0.0895805	0.0901104	0.0910763	0.0915903	0.0917103	S130	A02	MK21_CHI_3	Rabies lyssavirus (RBV) 1e3
S131-A02	0.0810226	0.0832699	0.0853128	0.0872736	0.0873689	0.0892193	0.0891037	0.0897974	0.0895178	0.0902256	0.0900864	0.0917344	0.0920405	S131	A02	MK21_CHI_3	Rift Valley Fever Virus (RVFV) 1e3
S132-A02	0.0817356	0.0838377	0.0863669	0.0871404	0.087712	0.0897788	0.0896593	0.0898358	0.091051	0.0902179	0.0916512	0.0916191	0.092626	S132	A02	MK21_CHI_3	Zika Virus (Zika) 1e3
S141-A02	0.0811449	0.0826393	0.0853456	0.0859718	0.0865824	0.0875275	0.0876577	0.0890093	0.0889525	0.0891397	0.0900669	0.0901968	0.0903877	S141	A02	MK21_CHI_3	NPV_3 1e3
S140-A02	0.0810795	0.0831666	0.0851491	0.0867117	0.0876985	0.0877994	0.0893059	0.0887342	0.090141	0.0909579	0.0906597	0.0913258	0.0915279	S140	A02	MK21_CHI_3	HTV_2 1e3
S139-A02	0.0808841	0.0823397	0.0848265	0.0854247	0.0868217	0.0873386	0.0882582	0.0878346	0.0880925	0.0901935	0.0902594	0.0905701	0.090674	S139	A02	MK21_CHI_3	Hepatitis C Virus (HCV) 1e3
S142-A02	0.081195	0.0827045	0.0850266	0.0857507	0.0872357	0.0887509	0.0890432	0.0902452	0.0899842	0.0915428	0.0919519	0.0917033	0.0927059	S142	A02	MK21_CHI_3	RNaseP 1e3
S143-A02	0.165856	0.202739	0.238403	0.271761	0.301846	0.332102	0.359971	0.386409	0.409427	0.433343	0.458371	0.477034	0.496621	S143	A02	MK21_CHI_3	BBP Combined 1e3
S144-A02	0.0784345	0.0815402	0.0842122	0.0866428	0.0887368	0.0902541	0.0921409	0.0933991	0.0962939	0.097842	0.0998642	0.100495	0.103218	S144	A02	MK21_CHI_3	Water 45
S153-A02	0.0804048	0.083482	0.0857848	0.0870399	0.0879881	0.0889398	0.0897189	0.0896338	0.0913614	0.0912543	0.0909827	0.0917826	0.0929363	S153	A02	MK21_CHI_3	Measles morbillivirus (MMV) 1e2
S152-A02	0.149286	0.183246	0.21716	0.247571	0.276118	0.302592	0.32823	0.352396	0.376504	0.395975	0.416475	0.43551	0.452709	S152	A02	MK21_CHI_3	Chikungunya (CHI) 1e2
S151-A02	0.0815987	0.0840025	0.0860036	0.0877117	0.0884846	0.0897914	0.0900509	0.0910282	0.091533	0.0926053	0.0931918	0.0932701	0.0935526	S151	A02	MK21_CHI_3	Dengue Virus (4 targets, DENV) 1e2
S154-A02	0.0808407	0.0833489	0.0852674	0.08646	0.0872399	0.0879467	0.0887366	0.0890148	0.0902957	0.0899401	0.0909091	0.0911968	0.0914958	S154	A02	MK21_CHI_3	Rabies lyssavirus (RBV) 1e2
S155-A02	0.0803923	0.0825176	0.0851158	0.0870634	0.0873266	0.0885397	0.0878975	0.0886724	0.0898442	0.0902883	0.0905701	0.0909668	0.0913294	S155	A02	MK21_CHI_3	Rift Valley Fever Virus (RVFV) 1e2
S156-A02	0.0802855	0.0832163	0.0855078	0.0869147	0.0871183	0.0892605	0.0893283	0.0888416	0.090417	0.091443	0.0919881	0.093109	0.0919236	S156	A02	MK21_CHI_3	Zika Virus (Zika) 1e2
S165-A02	0.0797317	0.0819786	0.0840694	0.0856252	0.0864528	0.0873527	0.0883555	0.088177	0.0896591	0.0898108	0.0899545	0.0913002	0.0910375	S165	A02	MK21_CHI_3	NPV_3 1e2
S164-A02	0.0808301	0.0831945	0.0841768	0.0857914	0.0868279	0.087708	0.0882448	0.0891006	0.0896806	0.0906618	0.0901321	0.0918367	0.0913982	S164	A02	MK21_CHI_3	HTV_2 1e2
S163-A02	0.081266	0.083564	0.0856849	0.0872453	0.0875395	0.0897386	0.0894934	0.0897618	0.0908502	0.0906382	0.091795	0.0921087	0.092813	S163	A02	MK21_CHI_3	Hepatitis C Virus (HCV) 1e2
S166-A02	0.080321	0.082346	0.0845983	0.0860462	0.0868821	0.0887033	0.0880941	0.0889065	0.0895109	0.0896597	0.0898995	0.0905718	0.0912522	S166	A02	MK21_CHI_3	RNaseP 1e2
S167-A02	0.0901618	0.0979086	0.105504	0.110491	0.116871	0.121106	0.127515	0.132153	0.136619	0.14115	0.145908	0.15004	0.152955	S167	A02	MK21_CHI_3	BBP Combined 1e2
S168-A02	0.0782593	0.0815609	0.083612	0.0862505	0.0878681	0.0898929	0.0922542	0.0930233	0.0948189	0.0960492	0.0987479	0.100917	0.102711	S168	A02	MK21_CHI_3	Water 46
S177-A02	0.0806152	0.0831606	0.0845655	0.0865662	0.0870206	0.0877888	0.0899521	0.0892737	0.0898301	0.0913202	0.0904485	0.091688	0.0921266	S177	A02	MK21_CHI_3	Measles morbillivirus (MMV) 1e1
S176-A02	0.0843599	0.0888784	0.0927335	0.0959385	0.0989294	0.101794	0.104407	0.105769	0.108148	0.110658	0.112011	0.114451	0.115712	S176	A02	MK21_CHI_3	Chikungunya (CHI) 1e1
S175-A02	0.0799759	0.0833165	0.0845958	0.086186	0.0868654	0.0874831	0.0885004	0.0892445	0.0894915	0.0900102	0.0907732	0.0916005	0.0916451	S175	A02	MK21_CHI_3	Dengue Virus (4 targets, DENV) 1e1
S178-A02	0.0799463	0.0828837	0.0840983	0.0853543	0.086444	0.0882972	0.0884757	0.0886532	0.0896368	0.0906361	0.0901036	0.0901897	0.091649	S178	A02	MK21_CHI_3	Rabies lyssavirus (RBV) 1e1
S179-A02	0.0801851	0.0834132	0.0850158	0.0862271	0.0866066	0.087396	0.0886006	0.088849	0.0895852	0.0905566	0.0902308	0.091658	0.0915571	S179	A02	MK21_CHI_3	Rift Valley Fever Virus (RVFV) 1e1
S180-A02	0.080087	0.0834681	0.0853168	0.0863533	0.0875266	0.0880998	0.0890941	0.0900306	0.0896351	0.0904244	0.0920333	0.0918295	0.0909868	S180	A02	MK21_CHI_3	Zika Virus (Zika) 1e1
S189-A02	0.0803584	0.0830376	0.0849673	0.0871886	0.0876131	0.0888873	0.089338	0.0895533	0.0900694	0.0909417	0.0917372	0.0914822	0.0926152	S189	A02	MK21_CHI_3	NPV_3 1e1
S188-A02	0.0805383	0.0833811	0.0852424	0.086553	0.0876574	0.0890283	0.0892188	0.0898966	0.0895361	0.0909288	0.0919565	0.0916335	0.0912839	S188	A02	MK21_CHI_3	HTV_2 1e1
S187-A02	0.0815658	0.0839826	0.0862069	0.0874587	0.0881762	0.0888011	0.0902883	0.0905758	0.0910468	0.0912374	0.0922099	0.0923823	0.0924097	S187	A02	MK21_CHI_3	Hepatitis C Virus (HCV) 1e1
S190-A02	0.0825837	0.0859531	0.0875685	0.0884419	0.0905848	0.0914571	0.0911725	0.0929088	0.0930181	0.093414	0.0946299	0.0938131	0.0944752	S190	A02	MK21_CHI_3	RNaseP 1e1
S191-A02	0.0831963	0.086963	0.0890076	0.0911824	0.0924351	0.0941772	0.0944579	0.0960841	0.0962207	0.0985446	0.0981078	0.0990279	0.100198	S191	A02	MK21_CHI_3	BBP Combined 1e1
S192-A02	0.0740299	0.0760176	0.076287	0.0770103	0.0774784	0.0782179	0.0782108	0.0793587	0.0784629	0.0794045	0.0789597	0.0794875	0.0798981	S192	A02	MK21_CHI_3	No MgCl2 Control
S012-A23	0.305803	0.35263	0.374484	0.388119	0.400062	0.407237	0.414844	0.416968	0.424235	0.425808	0.429255	0.431247	0.432094	S012	A23	NPV_3	Zika Virus (Zika) 1e8
S011-A23	0.286917	0.332992	0.35587	0.370014	0.381559	0.388052	0.393109	0.397549	0.402462	0.406142	0.409192	0.410918	0.41415	S011	A23	NPV_3	Rift Valley Fever Virus (RVFV) 1e8
S010-A23	0.274149	0.314406	0.33343	0.345101	0.35381	0.359726	0.365701	0.368114	0.370676	0.373776	0.375595	0.376858	0.377964	S010	A23	NPV_3	Rabies lyssavirus (RBV) 1e8
S007-A23	0.284701	0.330846	0.352865	0.367587	0.379779	0.38731	0.394245	0.399741	0.405493	0.408556	0.411948	0.415267	0.417751	S007	A23	NPV_3	Dengue Virus (4 targets, DENV) 1e8
S008-A23	0.277853	0.321215	0.343741	0.359929	0.369843	0.377458	0.383681	0.390422	0.39242	0.396369	0.39868	0.400976	0.405971	S008	A23	NPV_3	Chikungunya (CHI) 1e8
S009-A23	0.272909	0.315475	0.340039	0.355106	0.364481	0.373315	0.377711	0.384191	0.389176	0.393752	0.394269	0.397825	0.399914	S009	A23	NPV_3	Measles morbillivirus (MMV) 1e8
S024-A23	0.275367	0.318366	0.342148	0.356552	0.367689	0.376405	0.383366	0.38655	0.392947	0.395826	0.398874	0.402693	0.405215	S024	A23	NPV_3	IVT Control
S023-A23	0.330187	0.422514	0.482873	0.527173	0.561532	0.588273	0.612083	0.6299	0.645872	0.662497	0.674885	0.684072	0.69269	S023	A23	NPV_3	BBP Combined 1e8
S022-A23	0.278463	0.325076	0.34736	0.363546	0.372118	0.381448	0.388668	0.394802	0.40027	0.400782	0.406055	0.408761	0.40978	S022	A23	NPV_3	RNaseP 1e8
S019-A23	0.264402	0.308356	0.330176	0.343135	0.354328	0.362267	0.368374	0.374817	0.380578	0.382525	0.385814	0.388808	0.391232	S019	A23	NPV_3	Hepatitis C Virus (HCV) 1e8
S020-A23	0.266221	0.311137	0.333379	0.347581	0.359286	0.365574	0.374336	0.379735	0.385068	0.387816	0.390429	0.394675	0.396287	S020	A23	NPV_3	HTV_2 1e8
S021-A23	0.810248	0.971056	1.02936	1.0658	1.08537	1.10126	1.11869	1.13314	1.14189	1.15089	1.15953	1.16973	1.17448	S021	A23	NPV_3	NPV_3 1e8
S036-A23	0.271143	0.313275	0.335446	0.350439	0.361452	0.372432	0.377633	0.383392	0.388145	0.390873	0.394817	0.396437	0.399429	S036	A23	NPV_3	Zika Virus (Zika) 1e7
S035-A23	0.274623	0.317598	0.340755	0.355895	0.36389	0.373486	0.37915	0.385366	0.388809	0.391455	0.397716	0.399192	0.400177	S035	A23	NPV_3	Rift Valley Fever Virus (RVFV) 1e7
S034-A23	0.269082	0.310586	0.330496	0.343831	0.351266	0.356049	0.362327	0.364377	0.368991	0.372015	0.37405	0.373527	0.375576	S034	A23	NPV_3	Rabies lyssavirus (RBV) 1e7
S031-A23	0.28016	0.326517	0.348268	0.364272	0.376333	0.384192	0.390159	0.397234	0.402668	0.406028	0.408917	0.411604	0.416404	S031	A23	NPV_3	Dengue Virus (4 targets, DENV) 1e7
S032-A23	0.278315	0.323896	0.346871	0.361848	0.374201	0.382947	0.388473	0.393505	0.397871	0.403466	0.40616	0.409029	0.412321	S032	A23	NPV_3	Chikungunya (CHI) 1e7
S033-A23	0.279205	0.322496	0.344818	0.360559	0.371464	0.380234	0.386658	0.391657	0.396356	0.399018	0.403173	0.405066	0.407906	S033	A23	NPV_3	Measles morbillivirus (MMV) 1e7
S048-A23	0.270799	0.312435	0.336235	0.351098	0.361057	0.370765	0.37749	0.383967	0.38791	0.39071	0.393529	0.396582	0.40042	S048	A23	NPV_3	RTPCR Control
S047-A23	0.312458	0.389912	0.436459	0.470328	0.497483	0.519648	0.53796	0.553993	0.569773	0.583137	0.592993	0.603746	0.614032	S047	A23	NPV_3	BBP Combined 1e7
S046-A23	0.27746	0.323935	0.345106	0.361384	0.373893	0.38192	0.387896	0.393794	0.400334	0.402566	0.404592	0.40934	0.411268	S046	A23	NPV_3	RNaseP 1e7
S043-A23	0.27408	0.319333	0.34036	0.356629	0.367011	0.375091	0.384677	0.388342	0.393861	0.398521	0.401921	0.404874	0.405116	S043	A23	NPV_3	Hepatitis C Virus (HCV) 1e7
S044-A23	0.273179	0.320115	0.341666	0.355297	0.367218	0.375845	0.38318	0.389123	0.393301	0.397994	0.400435	0.403882	0.406196	S044	A23	NPV_3	HTV_2 1e7
S045-A23	0.611516	0.765678	0.838993	0.885748	0.918842	0.944448	0.963957	0.981883	0.998745	1.01083	1.02135	1.0324	1.03848	S045	A23	NPV_3	NPV_3 1e7
S060-A23	0.264856	0.309779	0.333114	0.347013	0.357279	0.366963	0.37225	0.378287	0.384727	0.386502	0.389655	0.391661	0.394326	S060	A23	NPV_3	Zika Virus (Zika) 1e6
S059-A23	0.27006	0.315166	0.335756	0.34906	0.360469	0.370394	0.376883	0.381763	0.387431	0.39089	0.394301	0.39489	0.39904	S059	A23	NPV_3	Rift Valley Fever Virus (RVFV) 1e6
S058-A23	0.265945	0.309287	0.329422	0.342112	0.353093	0.360424	0.364815	0.36962	0.371938	0.376516	0.379241	0.381481	0.382764	S058	A23	NPV_3	Rabies lyssavirus (RBV) 1e6
S055-A23	0.268214	0.313755	0.335715	0.351952	0.362612	0.371636	0.379177	0.386975	0.38973	0.393611	0.39732	0.399974	0.403668	S055	A23	NPV_3	Dengue Virus (4 targets, DENV) 1e6
S056-A23	0.266144	0.310562	0.333056	0.347679	0.357906	0.366556	0.373717	0.379003	0.383322	0.387217	0.391526	0.393522	0.395973	S056	A23	NPV_3	Chikungunya (CHI) 1e6
S057-A23	0.272832	0.317928	0.340144	0.356693	0.367841	0.375201	0.3839	0.388472	0.392123	0.396223	0.400376	0.402487	0.406007	S057	A23	NPV_3	Measles morbillivirus (MMV) 1e6
S072-A23	0.351218	0.414748	0.453101	0.488434	0.522355	0.557719	0.592513	0.626657	0.664011	0.699107	0.734584	0.771517	0.803375	S072	A23	NPV_3	Water 42
S071-A23	0.304877	0.365559	0.403418	0.432024	0.454586	0.472277	0.487992	0.500412	0.51374	0.526333	0.535687	0.547104	0.5532	S071	A23	NPV_3	BBP Combined 1e6
S070-A23	0.271336	0.315638	0.338592	0.354395	0.366009	0.376009	0.383006	0.38892	0.392652	0.397711	0.400481	0.402708	0.406529	S070	A23	NPV_3	RNaseP 1e6
S067-A23	0.268815	0.313033	0.334475	0.350125	0.36206	0.369644	0.377697	0.382615	0.388391	0.391833	0.3942	0.398012	0.400025	S067	A23	NPV_3	Hepatitis C Virus (HCV) 1e6
S068-A23	0.266663	0.311442	0.33358	0.349954	0.361921	0.369238	0.376547	0.383355	0.387207	0.390444	0.394113	0.397908	0.401931	S068	A23	NPV_3	HTV_2 1e6
S069-A23	0.480589	0.599592	0.669756	0.714372	0.746661	0.777624	0.799601	0.818764	0.8362	0.848896	0.863038	0.872098	0.886317	S069	A23	NPV_3	NPV_3 1e6
S084-A23	0.263841	0.304533	0.328085	0.342326	0.352279	0.362066	0.369712	0.375803	0.378766	0.382849	0.386662	0.389225	0.391451	S084	A23	NPV_3	Zika Virus (Zika) 1e5
S083-A23	0.260109	0.303423	0.324201	0.339933	0.351738	0.359993	0.366549	0.371357	0.377914	0.381034	0.383701	0.386933	0.389127	S083	A23	NPV_3	Rift Valley Fever Virus (RVFV) 1e5
S082-A23	0.258214	0.299878	0.321864	0.33608	0.346729	0.355877	0.361547	0.367724	0.371027	0.375245	0.378294	0.382726	0.383717	S082	A23	NPV_3	Rabies lyssavirus (RBV) 1e5
S079-A23	0.259455	0.302198	0.323598	0.338061	0.350078	0.359018	0.366274	0.371629	0.375831	0.380779	0.38314	0.385658	0.388798	S079	A23	NPV_3	Dengue Virus (4 targets, DENV) 1e5
S080-A23	0.262702	0.305708	0.327272	0.341419	0.352392	0.361633	0.369058	0.37622	0.379103	0.383682	0.385783	0.389449	0.391238	S080	A23	NPV_3	Chikungunya (CHI) 1e5
S081-A23	0.264279	0.308754	0.329481	0.345932	0.35532	0.365472	0.372218	0.378515	0.382843	0.38711	0.389725	0.392963	0.393672	S081	A23	NPV_3	Measles morbillivirus (MMV) 1e5
S096-A23	0.338927	0.402473	0.44083	0.475681	0.509413	0.544739	0.580723	0.613787	0.650865	0.686221	0.719889	0.757265	0.790235	S096	A23	NPV_3	Water 43
S095-A23	0.280116	0.332703	0.360628	0.383356	0.399681	0.413683	0.427012	0.437771	0.447704	0.455318	0.464113	0.471128	0.477602	S095	A23	NPV_3	BBP Combined 1e5
S094-A23	0.25887	0.303722	0.324846	0.340005	0.351542	0.359072	0.366522	0.372919	0.377014	0.381693	0.383576	0.387712	0.389718	S094	A23	NPV_3	RNaseP 1e5
S091-A23	0.258833	0.300977	0.322645	0.33835	0.349133	0.358705	0.364991	0.370537	0.374889	0.377324	0.382558	0.385935	0.388652	S091	A23	NPV_3	Hepatitis C Virus (HCV) 1e5
S092-A23	0.256856	0.300584	0.322637	0.335633	0.348191	0.356888	0.364176	0.369232	0.372282	0.378103	0.380287	0.384004	0.386451	S092	A23	NPV_3	HTV_2 1e5
S093-A23	0.353164	0.440576	0.496819	0.536584	0.56849	0.594378	0.617888	0.640009	0.655315	0.673995	0.687034	0.700379	0.713436	S093	A23	NPV_3	NPV_3 1e5
S105-A23	0.258323	0.300746	0.322682	0.337371	0.349935	0.35802	0.363908	0.368764	0.374338	0.378724	0.382242	0.384779	0.385852	S105	A23	NPV_3	Measles morbillivirus (MMV) 1e4
S104-A23	0.254031	0.296073	0.317913	0.332037	0.344334	0.353294	0.360754	0.364789	0.369403	0.371954	0.376285	0.380249	0.380398	S104	A23	NPV_3	Chikungunya (CHI) 1e4
S103-A23	0.255572	0.298245	0.318525	0.332425	0.344033	0.351945	0.359567	0.365627	0.36903	0.371867	0.376467	0.379725	0.381242	S103	A23	NPV_3	Dengue Virus (4 targets, DENV) 1e4
S106-A23	0.255758	0.299977	0.318904	0.334936	0.346696	0.354331	0.36035	0.367763	0.371292	0.374381	0.377936	0.38009	0.382828	S106	A23	NPV_3	Rabies lyssavirus (RBV) 1e4
S107-A23	0.256046	0.299443	0.321082	0.335001	0.346409	0.3545	0.361299	0.367031	0.370364	0.374189	0.377208	0.381029	0.384995	S107	A23	NPV_3	Rift Valley Fever Virus (RVFV) 1e4
S108-A23	0.256127	0.297845	0.319387	0.333488	0.345798	0.352023	0.360769	0.365214	0.368931	0.373778	0.376786	0.378336	0.382113	S108	A23	NPV_3	Zika Virus (Zika) 1e4
S117-A23	0.285649	0.348717	0.388876	0.417137	0.442347	0.461864	0.478258	0.493051	0.504102	0.515703	0.528001	0.537642	0.543694	S117	A23	NPV_3	NPV_3 1e4
S116-A23	0.2539	0.296501	0.317732	0.332036	0.343915	0.350189	0.358663	0.36395	0.367683	0.372607	0.375613	0.378453	0.380801	S116	A23	NPV_3	HTV_2 1e4
S115-A23	0.256721	0.29967	0.31995	0.336186	0.346292	0.353697	0.362689	0.366836	0.37145	0.376363	0.378528	0.382297	0.384668	S115	A23	NPV_3	Hepatitis C Virus (HCV) 1e4
S118-A23	0.253655	0.294889	0.316386	0.332953	0.341115	0.352344	0.358946	0.364246	0.367704	0.371309	0.375316	0.378528	0.381246	S118	A23	NPV_3	RNaseP 1e4
S119-A23	0.260847	0.30631	0.328497	0.345803	0.356943	0.367027	0.375887	0.382375	0.38728	0.392462	0.396865	0.401034	0.40285	S119	A23	NPV_3	BBP Combined 1e4
S120-A23	0.328097	0.389455	0.427232	0.459702	0.492758	0.527871	0.559958	0.595316	0.630462	0.664695	0.698918	0.734289	0.768837	S120	A23	NPV_3	Water 44
S129-A23	0.257683	0.299791	0.321558	0.338012	0.346342	0.355733	0.363331	0.368451	0.373816	0.377255	0.380253	0.384077	0.385902	S129	A23	NPV_3	Measles morbillivirus (MMV) 1e3
S128-A23	0.25359	0.296058	0.317215	0.331633	0.342029	0.352149	0.358923	0.363947	0.36943	0.373459	0.376341	0.378398	0.381151	S128	A23	NPV_3	Chikungunya (CHI) 1e3
S127-A23	0.255604	0.297421	0.317282	0.333146	0.344436	0.352981	0.357742	0.365294	0.368837	0.372276	0.375643	0.377926	0.380796	S127	A23	NPV_3	Dengue Virus (4 targets, DENV) 1e3
S130-A23	0.254839	0.294408	0.317219	0.332972	0.343976	0.351115	0.35826	0.364725	0.368412	0.373753	0.374349	0.378422	0.38251	S130	A23	NPV_3	Rabies lyssavirus (RBV) 1e3
S131-A23	0.25284	0.295009	0.316462	0.331079	0.340851	0.350131	0.355035	0.362602	0.365923	0.369906	0.372238	0.375967	0.379425	S131	A23	NPV_3	Rift Valley Fever Virus (RVFV) 1e3
S132-A23	0.256139	0.297367	0.320234	0.334156	0.345231	0.352782	0.360349	0.365268	0.370005	0.374145	0.376496	0.380442	0.381921	S132	A23	NPV_3	Zika Virus (Zika) 1e3
S141-A23	0.256753	0.30136	0.326482	0.34182	0.35595	0.365171	0.375345	0.382433	0.388511	0.393771	0.398495	0.402926	0.405509	S141	A23	NPV_3	NPV_3 1e3
S140-A23	0.251907	0.292216	0.313664	0.326793	0.339655	0.348367	0.353244	0.359775	0.36489	0.368824	0.372493	0.374856	0.376167	S140	A23	NPV_3	HTV_2 1e3
S139-A23	0.254919	0.295996	0.316341	0.333045	0.343106	0.350415	0.357848	0.363305	0.367656	0.371818	0.376073	0.377983	0.378882	S139	A23	NPV_3	Hepatitis C Virus (HCV) 1e3
S142-A23	0.250291	0.290842	0.312452	0.326364	0.337985	0.345921	0.35214	0.357353	0.363385	0.366025	0.370259	0.372088	0.374653	S142	A23	NPV_3	RNaseP 1e3
S143-A23	0.255307	0.297021	0.319317	0.333953	0.344948	0.354052	0.360419	0.366004	0.372924	0.374446	0.377298	0.382439	0.383863	S143	A23	NPV_3	BBP Combined 1e3
S144-A23	0.328035	0.38529	0.423435	0.456418	0.488435	0.522106	0.556898	0.590053	0.624766	0.660182	0.693463	0.727448	0.761193	S144	A23	NPV_3	Water 45
S153-A23	0.252202	0.293522	0.315063	0.329097	0.339183	0.349636	0.356655	0.362432	0.368988	0.370648	0.374002	0.377336	0.38033	S153	A23	NPV_3	Measles morbillivirus (MMV) 1e2
S152-A23	0.250586	0.291836	0.312423	0.326981	0.335873	0.345529	0.352354	0.358307	0.361577	0.366483	0.369343	0.370709	0.374836	S152	A23	NPV_3	Chikungunya (CHI) 1e2
S151-A23	0.247974	0.289291	0.310143	0.324672	0.335505	0.343232	0.351302	0.355948	0.360506	0.364963	0.366757	0.370933	0.371788	S151	A23	NPV_3	Dengue Virus (4 targets, DENV) 1e2
S154-A23	0.252297	0.292513	0.315055	0.328322	0.338782	0.347774	0.355087	0.360245	0.364902	0.368085	0.370743	0.374834	0.37614	S154	A23	NPV_3	Rabies lyssavirus (RBV) 1e2
S155-A23	0.252058	0.293384	0.314272	0.328597	0.33894	0.347006	0.353577	0.361056	0.363854	0.368232	0.370435	0.373739	0.375638	S155	A23	NPV_3	Rift Valley Fever Virus (RVFV) 1e2
S156-A23	0.252125	0.293099	0.31472	0.32895	0.340405	0.346399	0.354151	0.360171	0.364667	0.367975	0.371271	0.371894	0.377172	S156	A23	NPV_3	Zika Virus (Zika) 1e2
S165-A23	0.248375	0.287608	0.311271	0.325121	0.336058	0.344574	0.350612	0.355196	0.360627	0.364613	0.365024	0.372682	0.374075	S165	A23	NPV_3	NPV_3 1e2
S164-A23	0.251706	0.292383	0.315235	0.326362	0.340505	0.348018	0.353972	0.360505	0.365577	0.369472	0.372043	0.377027	0.378031	S164	A23	NPV_3	HTV_2 1e2
S163-A23	0.252915	0.29292	0.315125	0.329154	0.340065	0.348123	0.353822	0.361822	0.36625	0.368893	0.373104	0.374621	0.377977	S163	A23	NPV_3	Hepatitis C Virus (HCV) 1e2
S166-A23	0.253894	0.29442	0.31486	0.330806	0.340814	0.349685	0.356326	0.361359	0.367367	0.370512	0.373973	0.374914	0.378147	S166	A23	NPV_3	RNaseP 1e2
S167-A23	0.253757	0.294718	0.316785	0.330593	0.341771	0.350453	0.357433	0.362873	0.367721	0.371627	0.374729	0.376457	0.379368	S167	A23	NPV_3	BBP Combined 1e2
S168-A23	0.330978	0.392398	0.429707	0.46496	0.497417	0.531624	0.564033	0.601013	0.634263	0.670421	0.703439	0.735481	0.769924	S168	A23	NPV_3	Water 46
S177-A23	0.250048	0.291653	0.31511	0.327893	0.339881	0.348354	0.354565	0.360196	0.365671	0.368374	0.372758	0.37421	0.376641	S177	A23	NPV_3	Measles morbillivirus (MMV) 1e1
S176-A23	0.249332	0.289351	0.310294	0.325692	0.33545	0.343158	0.349762	0.355504	0.362411	0.365212	0.368955	0.368903	0.374062	S176	A23	NPV_3	Chikungunya (CHI) 1e1
S175-A23	0.253855	0.29399	0.317029	0.329661	0.341346	0.350582	0.356605	0.362598	0.367942	0.370676	0.375186	0.378083	0.380983	S175	A23	NPV_3	Dengue Virus (4 targets, DENV) 1e1
S178-A23	0.2568	0.298279	0.319354	0.332969	0.344474	0.353476	0.360748	0.365115	0.369479	0.373993	0.377306	0.379642	0.382554	S178	A23	NPV_3	Rabies lyssavirus (RBV) 1e1
S179-A23	0.257595	0.297933	0.319873	0.335107	0.344241	0.353757	0.358956	0.36539	0.370692	0.374069	0.376813	0.379768	0.382969	S179	A23	NPV_3	Rift Valley Fever Virus (RVFV) 1e1
S180-A23	0.26064	0.302045	0.323159	0.338874	0.349294	0.357914	0.363436	0.369687	0.375092	0.378548	0.382969	0.385668	0.388241	S180	A23	NPV_3	Zika Virus (Zika) 1e1
S189-A23	0.258821	0.302439	0.323365	0.338521	0.348209	0.356536	0.363223	0.369063	0.373985	0.377231	0.381554	0.384678	0.387436	S189	A23	NPV_3	NPV_3 1e1
S188-A23	0.263119	0.305924	0.327919	0.343773	0.352664	0.362562	0.36723	0.373639	0.377988	0.382205	0.38424	0.388365	0.390095	S188	A23	NPV_3	HTV_2 1e1
S187-A23	0.26739	0.30964	0.332219	0.346857	0.355829	0.365945	0.371453	0.378275	0.382856	0.386756	0.389802	0.391641	0.393739	S187	A23	NPV_3	Hepatitis C Virus (HCV) 1e1
S190-A23	0.271143	0.314585	0.337106	0.351851	0.362523	0.370868	0.378246	0.382094	0.387899	0.391809	0.393348	0.395865	0.397926	S190	A23	NPV_3	RNaseP 1e1
S191-A23	0.273726	0.318081	0.34005	0.354009	0.365811	0.373196	0.380195	0.38454	0.389294	0.393133	0.395048	0.397085	0.401452	S191	A23	NPV_3	BBP Combined 1e1
S192-A23	0.0758587	0.0770403	0.0770262	0.0778436	0.0782253	0.0783737	0.0786558	0.0785347	0.0786827	0.0803314	0.0793943	0.0800883	0.0800588	S192	A23	NPV_3	No MgCl2 Control
S012-A05	0.196059	0.218349	0.229248	0.237056	0.242718	0.245896	0.250055	0.252539	0.255254	0.257233	0.257781	0.259691	0.260751	S012	A05	MK20_DENV_1 Combined	Zika Virus (Zika) 1e8
S011-A05	0.203164	0.22675	0.23964	0.247115	0.253204	0.257704	0.260815	0.263317	0.263103	0.267226	0.268667	0.26944	0.270795	S011	A05	MK20_DENV_1 Combined	Rift Valley Fever Virus (RVFV) 1e8
S010-A05	0.198902	0.223324	0.237118	0.244014	0.250314	0.255068	0.258509	0.258815	0.262269	0.263755	0.263404	0.266774	0.265915	S010	A05	MK20_DENV_1 Combined	Rabies lyssavirus (RBV) 1e8
S007-A05	1.38497	1.40357	1.40066	1.3949	1.39272	1.39344	1.39103	1.39548	1.3939	1.3879	1.38952	1.39142	1.39432	S007	A05	MK20_DENV_1 Combined	Dengue Virus (4 targets, DENV) 1e8
S008-A05	0.188364	0.209708	0.221151	0.228059	0.235424	0.237785	0.241571	0.243069	0.245083	0.247071	0.249705	0.251753	0.251531	S008	A05	MK20_DENV_1 Combined	Chikungunya (CHI) 1e8
S009-A05	0.207679	0.235262	0.252435	0.266045	0.279305	0.289162	0.298329	0.307241	0.312586	0.319275	0.326007	0.331925	0.336882	S009	A05	MK20_DENV_1 Combined	Measles morbillivirus (MMV) 1e8
S024-A05	0.181806	0.205683	0.217825	0.225598	0.231062	0.234084	0.238784	0.241935	0.243884	0.245656	0.248068	0.249142	0.250342	S024	A05	MK20_DENV_1 Combined	IVT Control
S023-A05	0.453007	0.735043	1.05326	1.2659	1.36438	1.3917	1.4004	1.39812	1.40195	1.39582	1.39777	1.39372	1.39852	S023	A05	MK20_DENV_1 Combined	BBP Combined 1e8
S022-A05	0.188477	0.213171	0.22544	0.234868	0.24224	0.247537	0.251212	0.255049	0.255442	0.258156	0.259893	0.260519	0.263278	S022	A05	MK20_DENV_1 Combined	RNaseP 1e8
S019-A05	0.18276	0.205372	0.215881	0.223906	0.230247	0.23305	0.236814	0.240106	0.241585	0.244131	0.246125	0.248146	0.248909	S019	A05	MK20_DENV_1 Combined	Hepatitis C Virus (HCV) 1e8
S020-A05	0.180336	0.20389	0.214924	0.222552	0.226914	0.231689	0.23533	0.239344	0.241494	0.243107	0.24345	0.245407	0.247197	S020	A05	MK20_DENV_1 Combined	HTV_2 1e8
S021-A05	0.192238	0.216161	0.227506	0.234572	0.23994	0.243651	0.246902	0.249677	0.251867	0.253349	0.254626	0.256361	0.258212	S021	A05	MK20_DENV_1 Combined	NPV_3 1e8
S036-A05	0.178173	0.198393	0.208111	0.216841	0.222343	0.22647	0.228967	0.232656	0.23342	0.236422	0.23676	0.239127	0.241787	S036	A05	MK20_DENV_1 Combined	Zika Virus (Zika) 1e7
S035-A05	0.198972	0.221503	0.233594	0.241719	0.249345	0.251327	0.256616	0.258724	0.260359	0.263576	0.264331	0.26551	0.267072	S035	A05	MK20_DENV_1 Combined	Rift Valley Fever Virus (RVFV) 1e7
S034-A05	0.195286	0.218942	0.231985	0.240348	0.245731	0.250319	0.254039	0.255018	0.258848	0.259444	0.260179	0.260911	0.263862	S034	A05	MK20_DENV_1 Combined	Rabies lyssavirus (RBV) 1e7
S031-A05	1.36405	1.43734	1.43441	1.43194	1.42745	1.42695	1.42235	1.41957	1.42439	1.42034	1.42212	1.42134	1.42223	S031	A05	MK20_DENV_1 Combined	Dengue Virus (4 targets, DENV) 1e7
S032-A05	0.19241	0.216533	0.226056	0.234187	0.239276	0.243352	0.246823	0.251226	0.251881	0.255473	0.256569	0.257765	0.258134	S032	A05	MK20_DENV_1 Combined	Chikungunya (CHI) 1e7
S033-A05	0.210237	0.236865	0.247932	0.257726	0.263004	0.268367	0.273674	0.276465	0.278179	0.278929	0.281964	0.283467	0.285025	S033	A05	MK20_DENV_1 Combined	Measles morbillivirus (MMV) 1e7
S048-A05	0.181644	0.203848	0.214985	0.222827	0.228256	0.233535	0.235858	0.239185	0.239796	0.244238	0.245215	0.247368	0.247485	S048	A05	MK20_DENV_1 Combined	RTPCR Control
S047-A05	0.596434	0.947694	1.26737	1.40785	1.44058	1.43651	1.43436	1.43336	1.43272	1.42969	1.42786	1.42799	1.428	S047	A05	MK20_DENV_1 Combined	BBP Combined 1e7
S046-A05	0.189792	0.215162	0.226038	0.234105	0.240395	0.246141	0.250905	0.253083	0.255162	0.257642	0.259477	0.261939	0.26313	S046	A05	MK20_DENV_1 Combined	RNaseP 1e7
S043-A05	0.18664	0.208827	0.220263	0.228395	0.235098	0.23945	0.244385	0.246644	0.24936	0.249951	0.252217	0.253776	0.255531	S043	A05	MK20_DENV_1 Combined	Hepatitis C Virus (HCV) 1e7
S044-A05	0.18491	0.207023	0.218566	0.22638	0.232514	0.237518	0.2409	0.24379	0.245884	0.247164	0.250342	0.25216	0.253885	S044	A05	MK20_DENV_1 Combined	HTV_2 1e7
S045-A05	0.1867	0.210533	0.22272	0.229518	0.2356	0.240662	0.244906	0.247123	0.250409	0.250457	0.252566	0.254444	0.255556	S045	A05	MK20_DENV_1 Combined	NPV_3 1e7
S060-A05	0.177331	0.197763	0.208142	0.216141	0.221257	0.225036	0.228003	0.232511	0.235137	0.236034	0.237471	0.238826	0.240269	S060	A05	MK20_DENV_1 Combined	Zika Virus (Zika) 1e6
S059-A05	0.193865	0.215971	0.228952	0.237145	0.24258	0.247898	0.249968	0.253391	0.25624	0.259044	0.260049	0.261368	0.262185	S059	A05	MK20_DENV_1 Combined	Rift Valley Fever Virus (RVFV) 1e6
S058-A05	0.188883	0.212889	0.224394	0.232037	0.237847	0.242859	0.245088	0.247721	0.250064	0.25184	0.253728	0.255845	0.256367	S058	A05	MK20_DENV_1 Combined	Rabies lyssavirus (RBV) 1e6
S055-A05	1.15474	1.3924	1.43423	1.43546	1.42789	1.42808	1.42116	1.4213	1.41868	1.42145	1.42226	1.42369	1.42258	S055	A05	MK20_DENV_1 Combined	Dengue Virus (4 targets, DENV) 1e6
S056-A05	0.184439	0.207042	0.218689	0.225695	0.231661	0.235602	0.239499	0.242374	0.243899	0.246116	0.247601	0.249191	0.24965	S056	A05	MK20_DENV_1 Combined	Chikungunya (CHI) 1e6
S057-A05	0.21004	0.237693	0.250994	0.259072	0.265719	0.27195	0.275565	0.277774	0.281012	0.283561	0.284025	0.286787	0.287598	S057	A05	MK20_DENV_1 Combined	Measles morbillivirus (MMV) 1e6
S072-A05	0.207336	0.236309	0.253834	0.2707	0.287654	0.302283	0.316233	0.329353	0.342483	0.35465	0.36799	0.381274	0.392282	S072	A05	MK20_DENV_1 Combined	Water 42
S071-A05	0.406879	0.641658	0.946371	1.19835	1.34325	1.39791	1.41642	1.41739	1.41663	1.41089	1.41075	1.41117	1.41033	S071	A05	MK20_DENV_1 Combined	BBP Combined 1e6
S070-A05	0.185598	0.207988	0.220254	0.228559	0.23491	0.240511	0.244716	0.246831	0.248595	0.251403	0.252871	0.254647	0.255688	S070	A05	MK20_DENV_1 Combined	RNaseP 1e6
S067-A05	0.182882	0.203291	0.215236	0.223037	0.228082	0.233585	0.237882	0.240278	0.241887	0.2446	0.245562	0.248424	0.249198	S067	A05	MK20_DENV_1 Combined	Hepatitis C Virus (HCV) 1e6
S068-A05	0.181187	0.20285	0.215135	0.221596	0.227728	0.232944	0.234919	0.239427	0.241207	0.243184	0.245471	0.246442	0.247936	S068	A05	MK20_DENV_1 Combined	HTV_2 1e6
S069-A05	0.179116	0.200353	0.213154	0.219746	0.22539	0.229174	0.233458	0.235179	0.238208	0.240324	0.241657	0.242349	0.244186	S069	A05	MK20_DENV_1 Combined	NPV_3 1e6
S084-A05	0.17365	0.19435	0.205153	0.211904	0.218354	0.222751	0.226355	0.229481	0.231179	0.233154	0.234958	0.235301	0.236807	S084	A05	MK20_DENV_1 Combined	Zika Virus (Zika) 1e5
S083-A05	0.181354	0.204073	0.215205	0.22195	0.228937	0.232077	0.236394	0.23948	0.242629	0.244403	0.245991	0.247342	0.248798	S083	A05	MK20_DENV_1 Combined	Rift Valley Fever Virus (RVFV) 1e5
S082-A05	0.178599	0.19994	0.210906	0.218548	0.226363	0.22993	0.232541	0.236324	0.237394	0.240104	0.24106	0.243124	0.243986	S082	A05	MK20_DENV_1 Combined	Rabies lyssavirus (RBV) 1e5
S079-A05	0.575838	0.887113	1.18628	1.34225	1.39257	1.39721	1.39622	1.39023	1.39105	1.38721	1.39074	1.38668	1.38911	S079	A05	MK20_DENV_1 Combined	Dengue Virus (4 targets, DENV) 1e5
S080-A05	0.178473	0.198935	0.210422	0.218752	0.223463	0.229021	0.232726	0.235433	0.23816	0.239408	0.24139	0.242435	0.243882	S080	A05	MK20_DENV_1 Combined	Chikungunya (CHI) 1e5
S081-A05	0.200899	0.227651	0.238802	0.249794	0.255722	0.260687	0.264659	0.268122	0.270716	0.272145	0.273644	0.275479	0.277083	S081	A05	MK20_DENV_1 Combined	Measles morbillivirus (MMV) 1e5
S096-A05	0.197804	0.226225	0.243428	0.259955	0.273938	0.287933	0.301533	0.313955	0.327728	0.339411	0.352021	0.362103	0.374332	S096	A05	MK20_DENV_1 Combined	Water 43
S095-A05	0.234058	0.315418	0.426756	0.557539	0.696186	0.829559	0.9529	1.05361	1.13921	1.20656	1.25772	1.29486	1.32315	S095	A05	MK20_DENV_1 Combined	BBP Combined 1e5
S094-A05	0.178289	0.200173	0.212308	0.220725	0.22684	0.231872	0.235172	0.238846	0.240765	0.243893	0.246475	0.246687	0.248561	S094	A05	MK20_DENV_1 Combined	RNaseP 1e5
S091-A05	0.174345	0.196009	0.207431	0.215041	0.22121	0.224858	0.228552	0.232123	0.234699	0.235338	0.238241	0.23914	0.240325	S091	A05	MK20_DENV_1 Combined	Hepatitis C Virus (HCV) 1e5
S092-A05	0.173846	0.19499	0.205676	0.214126	0.218464	0.223031	0.226418	0.229559	0.231887	0.233698	0.235952	0.236596	0.237179	S092	A05	MK20_DENV_1 Combined	HTV_2 1e5
S093-A05	0.172768	0.193765	0.204956	0.2114	0.217896	0.221946	0.225264	0.228137	0.230651	0.231932	0.234291	0.235204	0.237064	S093	A05	MK20_DENV_1 Combined	NPV_3 1e5
S105-A05	0.193411	0.217627	0.229932	0.239206	0.245642	0.249757	0.254753	0.255994	0.259832	0.259881	0.262392	0.264984	0.2656	S105	A05	MK20_DENV_1 Combined	Measles morbillivirus (MMV) 1e4
S104-A05	0.172443	0.194073	0.205599	0.213282	0.219166	0.222058	0.226355	0.229235	0.23252	0.232045	0.235022	0.23606	0.23748	S104	A05	MK20_DENV_1 Combined	Chikungunya (CHI) 1e4
S103-A05	0.222763	0.297507	0.389873	0.494399	0.604185	0.710336	0.806037	0.896932	0.974365	1.04641	1.10206	1.15275	1.19355	S103	A05	MK20_DENV_1 Combined	Dengue Virus (4 targets, DENV) 1e4
S106-A05	0.173864	0.196142	0.207827	0.215805	0.22157	0.225358	0.22962	0.232729	0.233649	0.236439	0.238545	0.240709	0.241462	S106	A05	MK20_DENV_1 Combined	Rabies lyssavirus (RBV) 1e4
S107-A05	0.174028	0.195041	0.204519	0.212369	0.219213	0.222612	0.225801	0.229273	0.230983	0.233721	0.234849	0.235465	0.237395	S107	A05	MK20_DENV_1 Combined	Rift Valley Fever Virus (RVFV) 1e4
S108-A05	0.171898	0.191738	0.203156	0.209429	0.215854	0.21969	0.224546	0.226449	0.227656	0.231361	0.231867	0.234468	0.233914	S108	A05	MK20_DENV_1 Combined	Zika Virus (Zika) 1e4
S117-A05	0.171654	0.192697	0.203778	0.211261	0.217082	0.22173	0.224456	0.228499	0.228459	0.231089	0.234152	0.235092	0.235446	S117	A05	MK20_DENV_1 Combined	NPV_3 1e4
S116-A05	0.187678	0.211409	0.224736	0.233794	0.240425	0.247156	0.25	0.254299	0.256154	0.258455	0.261305	0.262484	0.263963	S116	A05	MK20_DENV_1 Combined	HTV_2 1e4
S115-A05	0.172345	0.193706	0.204716	0.212332	0.218259	0.222136	0.226129	0.228426	0.230516	0.232124	0.235248	0.235989	0.23681	S115	A05	MK20_DENV_1 Combined	Hepatitis C Virus (HCV) 1e4
S118-A05	0.171753	0.193574	0.203332	0.21154	0.217646	0.222696	0.225453	0.227776	0.230298	0.23266	0.233684	0.236551	0.236391	S118	A05	MK20_DENV_1 Combined	RNaseP 1e4
S119-A05	0.1842	0.213422	0.238577	0.263816	0.286807	0.310946	0.332792	0.356815	0.378406	0.399406	0.421266	0.43899	0.459169	S119	A05	MK20_DENV_1 Combined	BBP Combined 1e4
S120-A05	0.192366	0.219442	0.237639	0.255384	0.268478	0.283146	0.295449	0.309571	0.321727	0.33486	0.347385	0.360742	0.370993	S120	A05	MK20_DENV_1 Combined	Water 44
S129-A05	0.179341	0.201049	0.212875	0.221892	0.226573	0.231028	0.234468	0.237686	0.239948	0.240919	0.243061	0.244482	0.245651	S129	A05	MK20_DENV_1 Combined	Measles morbillivirus (MMV) 1e3
S128-A05	0.173814	0.19423	0.205887	0.213507	0.218795	0.222931	0.225984	0.228848	0.230476	0.23356	0.235238	0.2362	0.237921	S128	A05	MK20_DENV_1 Combined	Chikungunya (CHI) 1e3
S127-A05	0.173748	0.196564	0.209049	0.218774	0.225815	0.233619	0.240415	0.245183	0.250544	0.255683	0.259392	0.264381	0.267356	S127	A05	MK20_DENV_1 Combined	Dengue Virus (4 targets, DENV) 1e3
S130-A05	0.174418	0.196896	0.208481	0.215423	0.220074	0.225069	0.228183	0.231928	0.233729	0.235543	0.236902	0.238956	0.239477	S130	A05	MK20_DENV_1 Combined	Rabies lyssavirus (RBV) 1e3
S131-A05	0.172749	0.194552	0.20649	0.212029	0.217712	0.222322	0.224905	0.229069	0.229524	0.232578	0.234009	0.234858	0.236991	S131	A05	MK20_DENV_1 Combined	Rift Valley Fever Virus (RVFV) 1e3
S132-A05	0.179924	0.20377	0.214201	0.224002	0.229912	0.233307	0.237862	0.24068	0.242452	0.244933	0.248127	0.248941	0.250872	S132	A05	MK20_DENV_1 Combined	Zika Virus (Zika) 1e3
S141-A05	0.172225	0.193835	0.205259	0.212628	0.21975	0.222203	0.225948	0.227954	0.230528	0.231635	0.233548	0.235102	0.237141	S141	A05	MK20_DENV_1 Combined	NPV_3 1e3
S140-A05	0.173541	0.194645	0.206458	0.213178	0.218947	0.224312	0.226864	0.22902	0.231422	0.232723	0.23505	0.237123	0.238068	S140	A05	MK20_DENV_1 Combined	HTV_2 1e3
S139-A05	0.175276	0.196628	0.20761	0.215522	0.220189	0.223821	0.228098	0.231222	0.233434	0.235371	0.236765	0.239259	0.23983	S139	A05	MK20_DENV_1 Combined	Hepatitis C Virus (HCV) 1e3
S142-A05	0.173131	0.194051	0.205282	0.212712	0.217454	0.221683	0.22558	0.227726	0.231876	0.233093	0.234242	0.235626	0.237959	S142	A05	MK20_DENV_1 Combined	RNaseP 1e3
S143-A05	0.178087	0.200491	0.211074	0.218881	0.225024	0.230279	0.234943	0.237917	0.240168	0.242571	0.243724	0.246733	0.247358	S143	A05	MK20_DENV_1 Combined	BBP Combined 1e3
S144-A05	0.193986	0.221168	0.239889	0.255962	0.269412	0.283264	0.295697	0.308833	0.322617	0.335151	0.346377	0.358774	0.370504	S144	A05	MK20_DENV_1 Combined	Water 45
S153-A05	0.177402	0.200046	0.211141	0.220095	0.224442	0.229648	0.232549	0.234315	0.238001	0.239981	0.241438	0.24282	0.2441	S153	A05	MK20_DENV_1 Combined	Measles morbillivirus (MMV) 1e2
S152-A05	0.172596	0.195317	0.205802	0.213198	0.219256	0.222566	0.225674	0.229714	0.231139	0.233943	0.236249	0.236163	0.238064	S152	A05	MK20_DENV_1 Combined	Chikungunya (CHI) 1e2
S151-A05	0.19811	0.23003	0.250159	0.267877	0.283494	0.29982	0.315934	0.328792	0.343433	0.357552	0.371796	0.384642	0.397258	S151	A05	MK20_DENV_1 Combined	Dengue Virus (4 targets, DENV) 1e2
S154-A05	0.174364	0.193741	0.205939	0.214143	0.218198	0.222314	0.225942	0.228609	0.231452	0.233873	0.235353	0.237486	0.238613	S154	A05	MK20_DENV_1 Combined	Rabies lyssavirus (RBV) 1e2
S155-A05	0.18123	0.203362	0.216362	0.223435	0.230661	0.233477	0.238882	0.24129	0.243726	0.246028	0.248538	0.249482	0.250741	S155	A05	MK20_DENV_1 Combined	Rift Valley Fever Virus (RVFV) 1e2
S156-A05	0.173312	0.194187	0.207071	0.213474	0.219467	0.224261	0.227737	0.229558	0.232467	0.235113	0.236069	0.23782	0.238359	S156	A05	MK20_DENV_1 Combined	Zika Virus (Zika) 1e2
S165-A05	0.177525	0.198853	0.212472	0.219537	0.225495	0.230406	0.233612	0.23647	0.239538	0.241199	0.242851	0.245596	0.245871	S165	A05	MK20_DENV_1 Combined	NPV_3 1e2
S164-A05	0.17375	0.194912	0.206055	0.213779	0.21894	0.22261	0.226666	0.229019	0.230343	0.232934	0.234239	0.236013	0.238444	S164	A05	MK20_DENV_1 Combined	HTV_2 1e2
S163-A05	0.175686	0.197314	0.208398	0.215608	0.22109	0.225803	0.230337	0.232015	0.234217	0.235536	0.237507	0.240224	0.239864	S163	A05	MK20_DENV_1 Combined	Hepatitis C Virus (HCV) 1e2
S166-A05	0.174515	0.195834	0.207327	0.214872	0.219475	0.225197	0.228208	0.231202	0.232862	0.235298	0.236916	0.238306	0.240089	S166	A05	MK20_DENV_1 Combined	RNaseP 1e2
S167-A05	0.175687	0.198463	0.211525	0.219727	0.225549	0.230393	0.23494	0.239968	0.242311	0.244304	0.247152	0.250483	0.251373	S167	A05	MK20_DENV_1 Combined	BBP Combined 1e2
S168-A05	0.193487	0.221679	0.239821	0.256269	0.270419	0.284732	0.299945	0.31315	0.326089	0.338237	0.35066	0.363911	0.37559	S168	A05	MK20_DENV_1 Combined	Water 46
S177-A05	0.173929	0.196773	0.207138	0.215772	0.220645	0.225845	0.229311	0.231948	0.233406	0.237078	0.239124	0.238589	0.241607	S177	A05	MK20_DENV_1 Combined	Measles morbillivirus (MMV) 1e1
S176-A05	0.171335	0.191751	0.203969	0.211239	0.216967	0.220809	0.225317	0.227321	0.22924	0.231238	0.233737	0.233785	0.236874	S176	A05	MK20_DENV_1 Combined	Chikungunya (CHI) 1e1
S175-A05	0.174871	0.195454	0.207964	0.215666	0.220876	0.224818	0.229124	0.231369	0.233843	0.234824	0.237354	0.238435	0.239962	S175	A05	MK20_DENV_1 Combined	Dengue Virus (4 targets, DENV) 1e1
S178-A05	0.173789	0.19662	0.207415	0.214666	0.220495	0.225273	0.227804	0.230934	0.233789	0.235758	0.237243	0.238846	0.239641	S178	A05	MK20_DENV_1 Combined	Rabies lyssavirus (RBV) 1e1
S179-A05	0.173232	0.195173	0.207044	0.213329	0.218584	0.224589	0.227264	0.230119	0.232634	0.234009	0.236138	0.237989	0.238171	S179	A05	MK20_DENV_1 Combined	Rift Valley Fever Virus (RVFV) 1e1
S180-A05	0.183324	0.206759	0.218603	0.226697	0.231866	0.237063	0.240752	0.243345	0.245827	0.249366	0.250049	0.251598	0.253117	S180	A05	MK20_DENV_1 Combined	Zika Virus (Zika) 1e1
S189-A05	0.182648	0.206463	0.217453	0.224987	0.231565	0.236374	0.239363	0.242462	0.244157	0.246476	0.249247	0.252182	0.251624	S189	A05	MK20_DENV_1 Combined	NPV_3 1e1
S188-A05	0.17887	0.200339	0.211797	0.219525	0.224938	0.229694	0.232828	0.235418	0.237663	0.240726	0.242825	0.244452	0.244248	S188	A05	MK20_DENV_1 Combined	HTV_2 1e1
S187-A05	0.184303	0.206315	0.218275	0.227975	0.232834	0.236757	0.241078	0.24359	0.245245	0.248107	0.24939	0.251284	0.252443	S187	A05	MK20_DENV_1 Combined	Hepatitis C Virus (HCV) 1e1
S190-A05	0.18153	0.205282	0.21569	0.223623	0.22832	0.233816	0.236299	0.239056	0.242057	0.244209	0.244665	0.246202	0.247409	S190	A05	MK20_DENV_1 Combined	RNaseP 1e1
S191-A05	0.193634	0.221257	0.233724	0.241852	0.248321	0.253203	0.257483	0.259859	0.263669	0.265465	0.266783	0.267144	0.270419	S191	A05	MK20_DENV_1 Combined	BBP Combined 1e1
S192-A05	0.0770585	0.0778549	0.0789241	0.0796638	0.0803645	0.0802963	0.0803984	0.0802747	0.0806423	0.0811677	0.0814016	0.0817718	0.0820586	S192	A05	MK20_DENV_1 Combined	No MgCl2 Control
S012-A20	0.133224	0.151922	0.161808	0.167298	0.173215	0.177163	0.178592	0.182492	0.18349	0.18736	0.187279	0.188393	0.18949	S012	A20	HTV_2	Zika Virus (Zika) 1e8
S011-A20	0.140993	0.171431	0.195245	0.212977	0.227636	0.242837	0.256463	0.267622	0.278592	0.288427	0.297718	0.306289	0.315658	S011	A20	HTV_2	Rift Valley Fever Virus (RVFV) 1e8
S010-A20	0.127481	0.148186	0.161219	0.16916	0.175293	0.180607	0.18359	0.186271	0.190071	0.191956	0.192273	0.194909	0.196271	S010	A20	HTV_2	Rabies lyssavirus (RBV) 1e8
S007-A20	0.132124	0.152031	0.163956	0.171241	0.178484	0.182584	0.186382	0.189885	0.191666	0.19501	0.19594	0.196668	0.19724	S007	A20	HTV_2	Dengue Virus (4 targets, DENV) 1e8
S008-A20	0.127004	0.145417	0.157097	0.163995	0.169959	0.173777	0.177313	0.179948	0.183619	0.184014	0.185796	0.186644	0.188199	S008	A20	HTV_2	Chikungunya (CHI) 1e8
S009-A20	0.126603	0.14636	0.156719	0.164152	0.169745	0.174859	0.177805	0.181156	0.182845	0.185705	0.18675	0.18773	0.188546	S009	A20	HTV_2	Measles morbillivirus (MMV) 1e8
S024-A20	0.129312	0.149437	0.160714	0.167991	0.175272	0.179137	0.182934	0.186224	0.189173	0.192132	0.193392	0.193817	0.19462	S024	A20	HTV_2	IVT Control
S023-A20	0.1272	0.148556	0.161321	0.169162	0.176594	0.181898	0.185957	0.189333	0.19263	0.194185	0.196286	0.197682	0.198403	S023	A20	HTV_2	BBP Combined 1e8
S022-A20	0.12888	0.150091	0.161096	0.169681	0.175545	0.18127	0.183849	0.187843	0.190751	0.191858	0.193977	0.195645	0.196922	S022	A20	HTV_2	RNaseP 1e8
S019-A20	0.125652	0.144173	0.154719	0.162548	0.168912	0.172214	0.17683	0.1797	0.180941	0.184131	0.185566	0.186315	0.188667	S019	A20	HTV_2	Hepatitis C Virus (HCV) 1e8
S020-A20	0.125902	0.145242	0.156118	0.164269	0.170566	0.173945	0.178156	0.180528	0.183145	0.185574	0.187043	0.18856	0.189872	S020	A20	HTV_2	HTV_2 1e8
S021-A20	0.128081	0.147076	0.158898	0.166028	0.172123	0.176034	0.179915	0.182572	0.185989	0.187442	0.188492	0.190693	0.191653	S021	A20	HTV_2	NPV_3 1e8
S036-A20	0.125565	0.142591	0.15289	0.159074	0.16412	0.168358	0.171059	0.174137	0.176203	0.177441	0.179654	0.180686	0.183022	S036	A20	HTV_2	Zika Virus (Zika) 1e7
S035-A20	0.136277	0.16598	0.188307	0.20748	0.22449	0.239405	0.253451	0.267335	0.279383	0.289991	0.301142	0.310268	0.320352	S035	A20	HTV_2	Rift Valley Fever Virus (RVFV) 1e7
S034-A20	0.126057	0.147656	0.159784	0.168013	0.175905	0.180141	0.184745	0.188514	0.190357	0.192084	0.194489	0.196383	0.198381	S034	A20	HTV_2	Rabies lyssavirus (RBV) 1e7
S031-A20	0.130803	0.152082	0.162786	0.171325	0.177558	0.182623	0.186679	0.1889	0.192174	0.194201	0.195584	0.196833	0.200197	S031	A20	HTV_2	Dengue Virus (4 targets, DENV) 1e7
S032-A20	0.127014	0.146918	0.15757	0.163957	0.170834	0.175909	0.179479	0.182375	0.184539	0.186237	0.188674	0.188939	0.190987	S032	A20	HTV_2	Chikungunya (CHI) 1e7
S033-A20	0.127765	0.148117	0.159063	0.166082	0.173644	0.179148	0.182674	0.185969	0.187607	0.189781	0.190754	0.193203	0.193705	S033	A20	HTV_2	Measles morbillivirus (MMV) 1e7
S048-A20	0.127828	0.146556	0.158764	0.165857	0.172939	0.176872	0.181427	0.183917	0.187294	0.18894	0.19091	0.19208	0.192532	S048	A20	HTV_2	RTPCR Control
S047-A20	0.127868	0.151117	0.16226	0.1718	0.180184	0.185886	0.190414	0.193321	0.19753	0.200221	0.202695	0.204326	0.205143	S047	A20	HTV_2	BBP Combined 1e7
S046-A20	0.130301	0.152031	0.163835	0.173431	0.179563	0.185013	0.189201	0.191736	0.194745	0.197223	0.199234	0.200117	0.200844	S046	A20	HTV_2	RNaseP 1e7
S043-A20	0.129734	0.150185	0.162188	0.170508	0.176334	0.181328	0.186447	0.188844	0.191213	0.193704	0.196326	0.197398	0.19921	S043	A20	HTV_2	Hepatitis C Virus (HCV) 1e7
S044-A20	0.127791	0.148575	0.159682	0.16945	0.174962	0.179994	0.184518	0.186365	0.18909	0.191202	0.193401	0.196218	0.196701	S044	A20	HTV_2	HTV_2 1e7
S045-A20	0.126027	0.146433	0.157008	0.165708	0.171244	0.176467	0.181024	0.182905	0.18515	0.188107	0.189076	0.191128	0.192271	S045	A20	HTV_2	NPV_3 1e7
S060-A20	0.122473	0.139089	0.149289	0.156435	0.162617	0.165787	0.170739	0.172574	0.175252	0.176921	0.178781	0.180405	0.180906	S060	A20	HTV_2	Zika Virus (Zika) 1e6
S059-A20	0.130801	0.156764	0.17734	0.196117	0.211397	0.224909	0.238523	0.25113	0.262876	0.27511	0.285165	0.293498	0.30238	S059	A20	HTV_2	Rift Valley Fever Virus (RVFV) 1e6
S058-A20	0.125257	0.144979	0.158492	0.167654	0.174389	0.178837	0.183047	0.186526	0.189291	0.192102	0.193208	0.194912	0.197034	S058	A20	HTV_2	Rabies lyssavirus (RBV) 1e6
S055-A20	0.128244	0.147854	0.159768	0.168067	0.174751	0.178956	0.182998	0.185564	0.188758	0.191124	0.192009	0.193248	0.195051	S055	A20	HTV_2	Dengue Virus (4 targets, DENV) 1e6
S056-A20	0.124598	0.142716	0.154465	0.161794	0.169132	0.17329	0.177542	0.179122	0.183281	0.184078	0.186865	0.187839	0.190304	S056	A20	HTV_2	Chikungunya (CHI) 1e6
S057-A20	0.126306	0.146105	0.157615	0.166863	0.173295	0.176972	0.183167	0.185423	0.188177	0.190509	0.192226	0.193766	0.194704	S057	A20	HTV_2	Measles morbillivirus (MMV) 1e6
S072-A20	0.155635	0.185234	0.207139	0.226434	0.245861	0.262285	0.279543	0.296315	0.315161	0.331291	0.349046	0.368355	0.385822	S072	A20	HTV_2	Water 42
S071-A20	0.128246	0.149775	0.162207	0.171899	0.179493	0.185072	0.190031	0.193851	0.19751	0.198935	0.201804	0.204016	0.204696	S071	A20	HTV_2	BBP Combined 1e6
S070-A20	0.129197	0.149094	0.162007	0.16986	0.176586	0.182036	0.186879	0.189719	0.192137	0.194183	0.196357	0.198049	0.19926	S070	A20	HTV_2	RNaseP 1e6
S067-A20	0.128961	0.147355	0.159665	0.169663	0.174038	0.179537	0.183143	0.186975	0.188502	0.191532	0.194122	0.19485	0.195919	S067	A20	HTV_2	Hepatitis C Virus (HCV) 1e6
S068-A20	0.127268	0.1473	0.159187	0.16841	0.174776	0.178828	0.183857	0.186342	0.189197	0.191388	0.193934	0.194966	0.19699	S068	A20	HTV_2	HTV_2 1e6
S069-A20	0.125371	0.145875	0.15739	0.164952	0.170939	0.175494	0.178879	0.182415	0.185292	0.188026	0.18867	0.19088	0.191649	S069	A20	HTV_2	NPV_3 1e6
S084-A20	0.123903	0.141561	0.152463	0.158884	0.165846	0.169657	0.173139	0.176003	0.179003	0.181162	0.182925	0.183799	0.184475	S084	A20	HTV_2	Zika Virus (Zika) 1e5
S083-A20	0.126823	0.148611	0.16489	0.178698	0.189977	0.197573	0.207111	0.214018	0.221475	0.226825	0.233694	0.237591	0.24488	S083	A20	HTV_2	Rift Valley Fever Virus (RVFV) 1e5
S082-A20	0.125867	0.145456	0.157233	0.166508	0.171026	0.177319	0.181579	0.184198	0.187108	0.188459	0.191367	0.192167	0.19418	S082	A20	HTV_2	Rabies lyssavirus (RBV) 1e5
S079-A20	0.126232	0.14544	0.15814	0.166933	0.172898	0.176874	0.181469	0.185049	0.187522	0.189265	0.192465	0.193865	0.194666	S079	A20	HTV_2	Dengue Virus (4 targets, DENV) 1e5
S080-A20	0.126393	0.145778	0.156707	0.166735	0.172139	0.177246	0.181834	0.183916	0.187489	0.189399	0.191574	0.192746	0.193437	S080	A20	HTV_2	Chikungunya (CHI) 1e5
S081-A20	0.126104	0.146508	0.158044	0.167151	0.174993	0.179765	0.183592	0.188253	0.189836	0.191784	0.192399	0.196077	0.197407	S081	A20	HTV_2	Measles morbillivirus (MMV) 1e5
S096-A20	0.153439	0.183756	0.205286	0.224655	0.243055	0.260778	0.278423	0.296173	0.313135	0.33277	0.347587	0.368663	0.386992	S096	A20	HTV_2	Water 43
S095-A20	0.127837	0.147892	0.160372	0.16998	0.176272	0.181951	0.186202	0.190244	0.192508	0.195524	0.196873	0.198884	0.20073	S095	A20	HTV_2	BBP Combined 1e5
S094-A20	0.127169	0.147524	0.160176	0.169214	0.175591	0.181165	0.185235	0.187897	0.190975	0.193415	0.195162	0.196164	0.196493	S094	A20	HTV_2	RNaseP 1e5
S091-A20	0.126579	0.146575	0.157956	0.168163	0.174194	0.179423	0.182518	0.186938	0.189126	0.191504	0.19235	0.194172	0.195902	S091	A20	HTV_2	Hepatitis C Virus (HCV) 1e5
S092-A20	0.126872	0.14632	0.158283	0.16654	0.173436	0.178388	0.182509	0.186037	0.188001	0.189939	0.191221	0.193879	0.195667	S092	A20	HTV_2	HTV_2 1e5
S093-A20	0.124056	0.143629	0.154722	0.163823	0.171409	0.174765	0.178689	0.182913	0.185273	0.187819	0.189378	0.190305	0.192066	S093	A20	HTV_2	NPV_3 1e5
S105-A20	0.124079	0.143922	0.156372	0.164208	0.172101	0.176044	0.179289	0.184475	0.186685	0.188902	0.189911	0.191961	0.192547	S105	A20	HTV_2	Measles morbillivirus (MMV) 1e4
S104-A20	0.125	0.144516	0.155821	0.163268	0.170403	0.175317	0.179011	0.182161	0.185009	0.187772	0.189153	0.190695	0.193267	S104	A20	HTV_2	Chikungunya (CHI) 1e4
S103-A20	0.124972	0.144928	0.156123	0.165204	0.17123	0.176877	0.179481	0.183758	0.184989	0.187619	0.190053	0.19253	0.193658	S103	A20	HTV_2	Dengue Virus (4 targets, DENV) 1e4
S106-A20	0.124472	0.144209	0.155713	0.164529	0.169968	0.17558	0.179204	0.182986	0.184582	0.186591	0.188965	0.189879	0.191617	S106	A20	HTV_2	Rabies lyssavirus (RBV) 1e4
S107-A20	0.125178	0.14398	0.157053	0.165133	0.172716	0.178528	0.181891	0.185985	0.189469	0.191612	0.19399	0.195358	0.197433	S107	A20	HTV_2	Rift Valley Fever Virus (RVFV) 1e4
S108-A20	0.122818	0.141418	0.152862	0.160936	0.167072	0.171889	0.175383	0.179475	0.180283	0.182832	0.183867	0.185952	0.188136	S108	A20	HTV_2	Zika Virus (Zika) 1e4
S117-A20	0.122482	0.143099	0.15365	0.160986	0.166535	0.173205	0.177002	0.179065	0.182212	0.184577	0.186422	0.186756	0.188985	S117	A20	HTV_2	NPV_3 1e4
S116-A20	0.123518	0.142345	0.153925	0.161653	0.168976	0.174073	0.177654	0.180932	0.183549	0.185605	0.187385	0.18869	0.190744	S116	A20	HTV_2	HTV_2 1e4
S115-A20	0.12512	0.144475	0.156588	0.164315	0.170987	0.175997	0.180677	0.184233	0.186759	0.188344	0.189078	0.191884	0.192172	S115	A20	HTV_2	Hepatitis C Virus (HCV) 1e4
S118-A20	0.123602	0.14163	0.154187	0.161619	0.168267	0.172626	0.176491	0.179906	0.182031	0.185162	0.186435	0.188104	0.190258	S118	A20	HTV_2	RNaseP 1e4
S119-A20	0.121874	0.142107	0.152834	0.161845	0.168259	0.173108	0.177488	0.180676	0.182791	0.184124	0.186493	0.189283	0.19065	S119	A20	HTV_2	BBP Combined 1e4
S120-A20	0.146218	0.174271	0.194069	0.213096	0.230214	0.24738	0.26439	0.280104	0.296287	0.311967	0.32965	0.346552	0.363335	S120	A20	HTV_2	Water 44
S129-A20	0.120959	0.141026	0.152283	0.161664	0.167056	0.171575	0.175581	0.17869	0.181782	0.183386	0.185871	0.187593	0.188516	S129	A20	HTV_2	Measles morbillivirus (MMV) 1e3
S128-A20	0.121509	0.14072	0.152533	0.161352	0.167127	0.171884	0.175639	0.179587	0.181076	0.182751	0.185423	0.186809	0.188914	S128	A20	HTV_2	Chikungunya (CHI) 1e3
S127-A20	0.122839	0.142515	0.154185	0.162245	0.168031	0.172514	0.175963	0.179726	0.182868	0.184486	0.186115	0.187253	0.189704	S127	A20	HTV_2	Dengue Virus (4 targets, DENV) 1e3
S130-A20	0.121304	0.140442	0.151181	0.159074	0.16566	0.170035	0.174299	0.177427	0.180648	0.182498	0.183721	0.185465	0.186897	S130	A20	HTV_2	Rabies lyssavirus (RBV) 1e3
S131-A20	0.121126	0.139841	0.151169	0.159007	0.165225	0.170335	0.174155	0.175225	0.178944	0.180664	0.182969	0.185074	0.186146	S131	A20	HTV_2	Rift Valley Fever Virus (RVFV) 1e3
S132-A20	0.120782	0.141217	0.152021	0.159807	0.167434	0.170726	0.176079	0.177795	0.181356	0.182471	0.183896	0.186571	0.188089	S132	A20	HTV_2	Zika Virus (Zika) 1e3
S141-A20	0.120041	0.13941	0.15033	0.158514	0.164695	0.168737	0.172133	0.175855	0.178537	0.180173	0.181342	0.183405	0.185242	S141	A20	HTV_2	NPV_3 1e3
S140-A20	0.120309	0.139087	0.150028	0.158239	0.165133	0.170066	0.172723	0.176011	0.178755	0.181005	0.184157	0.184552	0.186254	S140	A20	HTV_2	HTV_2 1e3
S139-A20	0.120718	0.140357	0.15206	0.160298	0.165697	0.170928	0.174457	0.178622	0.180591	0.18253	0.184941	0.186489	0.18776	S139	A20	HTV_2	Hepatitis C Virus (HCV) 1e3
S142-A20	0.119137	0.136811	0.147713	0.157153	0.161918	0.167032	0.170055	0.173958	0.176324	0.177746	0.17986	0.181192	0.182748	S142	A20	HTV_2	RNaseP 1e3
S143-A20	0.120688	0.139335	0.15187	0.159419	0.166088	0.170058	0.174438	0.17736	0.179666	0.181938	0.18456	0.185618	0.187428	S143	A20	HTV_2	BBP Combined 1e3
S144-A20	0.146652	0.175247	0.196303	0.2139	0.2316	0.247342	0.265749	0.283168	0.298846	0.316335	0.332157	0.349918	0.367604	S144	A20	HTV_2	Water 45
S153-A20	0.118476	0.137213	0.148336	0.156863	0.162126	0.167411	0.170737	0.173515	0.176443	0.179185	0.18087	0.182461	0.183225	S153	A20	HTV_2	Measles morbillivirus (MMV) 1e2
S152-A20	0.119049	0.138097	0.149369	0.157641	0.163884	0.167393	0.172356	0.174747	0.177235	0.178407	0.181548	0.182276	0.184132	S152	A20	HTV_2	Chikungunya (CHI) 1e2
S151-A20	0.118871	0.138266	0.149725	0.156844	0.163364	0.168526	0.172668	0.17584	0.177133	0.18023	0.181083	0.182968	0.185147	S151	A20	HTV_2	Dengue Virus (4 targets, DENV) 1e2
S154-A20	0.120439	0.138982	0.150618	0.157378	0.163897	0.170107	0.172665	0.176477	0.177927	0.179399	0.181845	0.184005	0.184211	S154	A20	HTV_2	Rabies lyssavirus (RBV) 1e2
S155-A20	0.121128	0.139633	0.151117	0.158242	0.164957	0.169727	0.173138	0.176313	0.179958	0.181045	0.18372	0.184986	0.186293	S155	A20	HTV_2	Rift Valley Fever Virus (RVFV) 1e2
S156-A20	0.118917	0.13749	0.148037	0.156152	0.162482	0.16645	0.170323	0.173249	0.176683	0.177533	0.179388	0.181263	0.182277	S156	A20	HTV_2	Zika Virus (Zika) 1e2
S165-A20	0.118476	0.136985	0.147357	0.15569	0.161023	0.165335	0.170181	0.171688	0.175185	0.1772	0.17951	0.18056	0.181964	S165	A20	HTV_2	NPV_3 1e2
S164-A20	0.11969	0.139455	0.148345	0.156731	0.163317	0.168078	0.172485	0.174862	0.176586	0.179235	0.181278	0.182787	0.183822	S164	A20	HTV_2	HTV_2 1e2
S163-A20	0.120315	0.139532	0.149929	0.158431	0.164384	0.168823	0.173768	0.176733	0.178946	0.181851	0.182507	0.183144	0.185159	S163	A20	HTV_2	Hepatitis C Virus (HCV) 1e2
S166-A20	0.117521	0.137235	0.147799	0.155591	0.162109	0.166037	0.168963	0.173777	0.176259	0.177667	0.179837	0.180777	0.1823	S166	A20	HTV_2	RNaseP 1e2
S167-A20	0.117111	0.135589	0.147454	0.155439	0.161138	0.164654	0.169098	0.171875	0.174715	0.17646	0.178541	0.179133	0.181768	S167	A20	HTV_2	BBP Combined 1e2
S168-A20	0.143965	0.170974	0.191315	0.210208	0.2271	0.244655	0.262038	0.278293	0.295401	0.312426	0.328758	0.346721	0.364674	S168	A20	HTV_2	Water 46
S177-A20	0.115705	0.134353	0.143767	0.152613	0.158454	0.163431	0.167225	0.169931	0.172604	0.174086	0.176182	0.17739	0.178574	S177	A20	HTV_2	Measles morbillivirus (MMV) 1e1
S176-A20	0.116648	0.133859	0.144744	0.153539	0.158493	0.162861	0.166749	0.170055	0.17295	0.174487	0.175372	0.177812	0.178514	S176	A20	HTV_2	Chikungunya (CHI) 1e1
S175-A20	0.117626	0.136681	0.147359	0.155235	0.160531	0.165549	0.169136	0.172519	0.174957	0.176474	0.178847	0.180435	0.180616	S175	A20	HTV_2	Dengue Virus (4 targets, DENV) 1e1
S178-A20	0.118455	0.137464	0.148078	0.156112	0.163727	0.167455	0.170658	0.174547	0.176565	0.179151	0.181723	0.181208	0.183961	S178	A20	HTV_2	Rabies lyssavirus (RBV) 1e1
S179-A20	0.118649	0.137639	0.148435	0.156811	0.162533	0.166329	0.171328	0.174215	0.17573	0.178953	0.180455	0.182547	0.183639	S179	A20	HTV_2	Rift Valley Fever Virus (RVFV) 1e1
S180-A20	0.117948	0.137574	0.148162	0.156248	0.163091	0.166299	0.170046	0.172566	0.175737	0.17666	0.178806	0.180844	0.182453	S180	A20	HTV_2	Zika Virus (Zika) 1e1
S189-A20	0.117463	0.136533	0.147494	0.154979	0.161421	0.16464	0.168846	0.172195	0.173802	0.176909	0.178157	0.179451	0.181749	S189	A20	HTV_2	NPV_3 1e1
S188-A20	0.119315	0.137498	0.149025	0.156638	0.163611	0.166688	0.171158	0.174367	0.17572	0.178346	0.178733	0.181186	0.18261	S188	A20	HTV_2	HTV_2 1e1
S187-A20	0.121401	0.141817	0.152314	0.159589	0.166275	0.169015	0.174607	0.176587	0.179179	0.182678	0.183643	0.184504	0.186118	S187	A20	HTV_2	Hepatitis C Virus (HCV) 1e1
S190-A20	0.121925	0.14191	0.152972	0.160838	0.165912	0.169591	0.173896	0.176551	0.179214	0.181227	0.182214	0.184017	0.186273	S190	A20	HTV_2	RNaseP 1e1
S191-A20	0.12427	0.145105	0.155117	0.162408	0.168928	0.174004	0.178147	0.179354	0.181669	0.18402	0.185872	0.18689	0.188566	S191	A20	HTV_2	BBP Combined 1e1
S192-A20	0.0773199	0.0784561	0.0792529	0.079743	0.0806878	0.0804465	0.0798227	0.0809768	0.0808413	0.0821468	0.0813403	0.0817469	0.0826054	S192	A20	HTV_2	No MgCl2 Control
S012-A08	0.312003	0.458198	0.644335	0.830651	0.995706	1.12276	1.22364	1.29297	1.33874	1.36709	1.39427	1.41071	1.41448	S012	A08	MK23_MMV_2	Zika Virus (Zika) 1e8
S011-A08	0.0879761	0.0923139	0.0946368	0.0971382	0.0983215	0.0994967	0.102219	0.102377	0.104185	0.105001	0.105159	0.104907	0.106728	S011	A08	MK23_MMV_2	Rift Valley Fever Virus (RVFV) 1e8
S010-A08	0.081459	0.0841884	0.0853667	0.0859879	0.0869773	0.0873574	0.0891833	0.0885306	0.0893859	0.0899069	0.0901376	0.0897217	0.0907343	S010	A08	MK23_MMV_2	Rabies lyssavirus (RBV) 1e8
S007-A08	0.0833834	0.0860653	0.0883321	0.0895202	0.09017	0.0909458	0.0920316	0.0921026	0.0927919	0.093609	0.0944866	0.0944542	0.0951159	S007	A08	MK23_MMV_2	Dengue Virus (4 targets, DENV) 1e8
S008-A08	0.0824234	0.0847775	0.0866685	0.0869944	0.0884659	0.0893085	0.090084	0.0904987	0.0907068	0.0909458	0.0912032	0.0915635	0.0925575	S008	A08	MK23_MMV_2	Chikungunya (CHI) 1e8
S009-A08	1.41136	1.40472	1.40215	1.40258	1.40005	1.39836	1.39787	1.40101	1.40702	1.40352	1.40667	1.40204	1.40052	S009	A08	MK23_MMV_2	Measles morbillivirus (MMV) 1e8
S024-A08	0.0946035	0.0978906	0.0989308	0.0994388	0.100086	0.101218	0.102142	0.103812	0.104057	0.104799	0.105232	0.105688	0.106241	S024	A08	MK23_MMV_2	IVT Control
S023-A08	1.43451	1.41861	1.42102	1.4185	1.4114	1.41523	1.41201	1.41271	1.41347	1.41498	1.41587	1.41466	1.41371	S023	A08	MK23_MMV_2	BBP Combined 1e8
S022-A08	0.0942996	0.0957722	0.0978369	0.0999069	0.101461	0.102816	0.102415	0.10515	0.105665	0.104504	0.104521	0.106377	0.105465	S022	A08	MK23_MMV_2	RNaseP 1e8
S019-A08	0.08342	0.0850023	0.0872777	0.0884296	0.0898625	0.0894965	0.0901237	0.0909748	0.0920039	0.0921808	0.0933729	0.0935399	0.0945741	S019	A08	MK23_MMV_2	Hepatitis C Virus (HCV) 1e8
S020-A08	0.0830528	0.085642	0.0872732	0.0887774	0.0891063	0.0900983	0.0911765	0.0915401	0.0934051	0.0923661	0.0928539	0.0937459	0.0944251	S020	A08	MK23_MMV_2	HTV_2 1e8
S021-A08	0.0844164	0.0871255	0.088245	0.0885568	0.090591	0.0914856	0.0921227	0.092763	0.0932794	0.0933749	0.0938827	0.094706	0.0949943	S021	A08	MK23_MMV_2	NPV_3 1e8
S036-A08	0.08238	0.0848557	0.08635	0.0869248	0.0878975	0.0887161	0.0895275	0.0897984	0.0906907	0.0915526	0.091569	0.0922327	0.0929766	S036	A08	MK23_MMV_2	Zika Virus (Zika) 1e7
S035-A08	0.0842411	0.0866258	0.08826	0.0888558	0.0904142	0.0914271	0.0919473	0.0918723	0.0926432	0.0935345	0.0935429	0.0950952	0.0956147	S035	A08	MK23_MMV_2	Rift Valley Fever Virus (RVFV) 1e7
S034-A08	0.0838156	0.0857423	0.0873514	0.0878511	0.0891096	0.0895581	0.0905514	0.0906765	0.090485	0.0912378	0.0925401	0.093034	0.0930601	S034	A08	MK23_MMV_2	Rabies lyssavirus (RBV) 1e7
S031-A08	0.085247	0.0870262	0.0890204	0.0903238	0.0911144	0.092259	0.0928493	0.0933084	0.0938026	0.0940971	0.0952689	0.0949974	0.0961676	S031	A08	MK23_MMV_2	Dengue Virus (4 targets, DENV) 1e7
S032-A08	0.0860714	0.0875202	0.0885978	0.0901676	0.091186	0.0922409	0.092754	0.0934999	0.0940526	0.0942722	0.0946765	0.0952815	0.0966728	S032	A08	MK23_MMV_2	Chikungunya (CHI) 1e7
S033-A08	1.43777	1.43472	1.43554	1.43082	1.4309	1.43126	1.42989	1.42863	1.4313	1.431	1.42772	1.431	1.43332	S033	A08	MK23_MMV_2	Measles morbillivirus (MMV) 1e7
S048-A08	0.0922174	0.0956802	0.097851	0.0991684	0.100205	0.100298	0.101793	0.101257	0.102545	0.103474	0.103752	0.103959	0.104448	S048	A08	MK23_MMV_2	RTPCR Control
S047-A08	1.4391	1.43035	1.42583	1.43287	1.42832	1.42206	1.42773	1.42309	1.42437	1.42842	1.4248	1.42963	1.42429	S047	A08	MK23_MMV_2	BBP Combined 1e7
S046-A08	0.0920687	0.095	0.0967455	0.0977263	0.0991111	0.100032	0.101309	0.102094	0.102983	0.103572	0.103592	0.104853	0.104368	S046	A08	MK23_MMV_2	RNaseP 1e7
S043-A08	0.0842636	0.086951	0.0886724	0.0897768	0.0915377	0.0913587	0.0918212	0.0922148	0.0932646	0.0942121	0.0940937	0.0950382	0.0950166	S043	A08	MK23_MMV_2	Hepatitis C Virus (HCV) 1e7
S044-A08	0.0847585	0.0865277	0.088495	0.0902756	0.0913202	0.0910913	0.0922883	0.0919092	0.0935116	0.0940947	0.0945682	0.0949168	0.0948624	S044	A08	MK23_MMV_2	HTV_2 1e7
S045-A08	0.0855072	0.0873945	0.0887137	0.0896983	0.0913121	0.0910875	0.0927815	0.0931045	0.093929	0.0941596	0.0950292	0.0950866	0.0948956	S045	A08	MK23_MMV_2	NPV_3 1e7
S060-A08	0.0843766	0.0869074	0.0881854	0.0885869	0.0899504	0.0909378	0.0914888	0.0918857	0.0927027	0.0932911	0.0933764	0.0938688	0.0940214	S060	A08	MK23_MMV_2	Zika Virus (Zika) 1e6
S059-A08	0.0852502	0.0880713	0.0897412	0.0908413	0.0914353	0.0929913	0.0932119	0.0937792	0.0942169	0.0950592	0.0957327	0.0958681	0.0956168	S059	A08	MK23_MMV_2	Rift Valley Fever Virus (RVFV) 1e6
S058-A08	0.0854101	0.0875193	0.0892338	0.0898411	0.090684	0.0919576	0.0923211	0.091969	0.0929857	0.0939385	0.0944652	0.0948351	0.0954222	S058	A08	MK23_MMV_2	Rabies lyssavirus (RBV) 1e6
S055-A08	0.0861525	0.0894586	0.0912028	0.0924282	0.0940521	0.0945648	0.0952089	0.0951242	0.097159	0.097522	0.0977933	0.0984223	0.0983859	S055	A08	MK23_MMV_2	Dengue Virus (4 targets, DENV) 1e6
S056-A08	0.086192	0.0880468	0.0902581	0.0909767	0.0920726	0.092511	0.0927861	0.09375	0.0946517	0.0949001	0.0963051	0.0959306	0.0969636	S056	A08	MK23_MMV_2	Chikungunya (CHI) 1e6
S057-A08	1.44963	1.44663	1.43845	1.44255	1.43729	1.44203	1.4411	1.43762	1.44071	1.44319	1.44083	1.44363	1.4416	S057	A08	MK23_MMV_2	Measles morbillivirus (MMV) 1e6
S072-A08	0.0940914	0.09708	0.100299	0.10211	0.104838	0.107306	0.108843	0.110171	0.112961	0.115366	0.11651	0.118115	0.120906	S072	A08	MK23_MMV_2	Water 42
S071-A08	1.46406	1.45497	1.44713	1.44995	1.44742	1.44487	1.4421	1.44303	1.44565	1.44496	1.44293	1.44363	1.44423	S071	A08	MK23_MMV_2	BBP Combined 1e6
S070-A08	0.0915009	0.0949136	0.0956214	0.0984329	0.0988924	0.0997182	0.101508	0.101905	0.102443	0.103757	0.102997	0.103192	0.103906	S070	A08	MK23_MMV_2	RNaseP 1e6
S067-A08	0.087412	0.0902841	0.0913923	0.0927897	0.0940405	0.0939133	0.0952294	0.0957142	0.0969332	0.0973295	0.0975327	0.0973289	0.0983536	S067	A08	MK23_MMV_2	Hepatitis C Virus (HCV) 1e6
[truncated: 4,190 more rows]

## Sheet: Fig2C2F2I
Fig2C/2F/2I
Chamber ID	t1	t2	t3	t4	t5	t6	t7	t8	t9	t10	t11	t12	t13	sampleID	assayID	assay	sample
[truncated: 4,608 more rows]

## Sheet: Fig2E2H
Fig2E/2H
[truncated: 4,609 more rows]

## Sheet: Fig2G.1
Fig2G.1
[truncated: 240 more rows]

## Sheet: Fig2G.2
Fig2G.2
[truncated: 129 more rows]

[truncated: 33 more sheets: Fig2H, Fig2I, Fig3A3C, Fig3B, Fig3D-E and 3H-K_CARMEN, Fig3F3H3J_LASV_qPCR, Fig3G3I3K_MPXV_qPCR, Fig4AB & Supplementary Fig. 12, Fig4D4F4H, Fig4E4G4I, Fig4F4H, Fig4G4I, Supplementary Fig. 4, Supplementary Fig. 5, Supplementary Fig. 6, Supplementary Fig. 7 (BBP1 CARM, Sheet28, Supplementary Fig. 7 (BBP1 qPCR, Sheet29, Supplementary Fig. 7 (BBP2 CARM …]
